# Supplementary material for: The causal impact of genetically predicted inflammatory bowel disease on extraintestinal manifestations: a mendelian randomization study
Source: BMC Gastroenterol. 2025 Mar 4;25:135. doi: 10.1186/s12876-024-03566-4 (PMC11881308; doi:10.1186/s12876-024-03566-4)
Supplement: Supplementary file 4 — Supplementary Material 4 [file 12876_2024_3566_MOESM4_ESM.xlsx]

## Sheet: Sheet1
The results of IVW, MR Egger, Weighted median for MR analysis from IBD,UC and CD on EIMs (the initial practice)
Exposures	Outcomes	N SNPs	MR methods	OR (95% CI)	P value
IBD	erythema nodosum	59
			IVW	1.18 (1.03-1.35)	0.017
			MR Egger	1.10 (0.74-1.64)	0.63
			Weighted median	1.13 (0.92-1.39)	0.23
	episcleritis	62
			IVW	0.99 (0.89-1.10)	0.89
			MR Egger	0.96 (0.71-1.29)	0.78
			Weighted median	0.95 (0.81-1.10)	0.51
	scleritis	62
			IVW	1.01 (0.78-1.31)	0.93
			MR Egger	0.48 (0.23-0.98)	0.05
			Weighted median	0.99 (0.79-1.29)	0.96
	Uveitis	63
			IVW	1.12 (1.07-1.21)	6.62e-05
			MR Egger	1.25 (1.06-1.48)	0.012
			Weighted median	1.12 (1.02-1.23)	0.014
	primary sclerosing cholangitis	37
			IVW	1.20 (1.09-1.32)	0.00025
			MR Egger	1.22 (0.96-1.53)	0.109
			Weighted median	1.19 (1.04-1.30)	0.00844
	spondyloarthritis	31
			IVW	1.17 (1.11-1.24)	4.15e-08
			MR Egger	1.23 (1.04-1.44)	0.0183
			Weighted median	1.17 (1.07-1.27)	0.000458
UC	erythema nodosum	35
			IVW	1.07 (0.93-1.23)	0.32
			MR Egger	1.08 (0.72-1.62)	0.73
			Weighted median	1.12 (0.91-1.38)	0.27
	episcleritis	35
			IVW	0.99 (0.88-1.12)	0.9
			MR Egger	0.91 (0.65-1.28)	0.58
			Weighted median	0.94 (0.79-1.12)	0.5
	scleritis	35
			IVW	0.93 (0.69-1.25)	0.62
			MR Egger	0.85 (0.35-1.04)	0.71
			Weighted median	0.69 (0.46-1.02)	0.07
	uveitis	35
			IVW	1.11 (1.03-1.20)	0.005
			MR Egger	1.35 (1.08-1.68)	0.014
			Weighted median	1.09 (1.00_1.20)	0.058
	primary sclerosing cholangitis	19
			IVW	1.26 (1.13-1.42)	5.03e-05
			MR Egger	1.22 (0.88-1.71)	0.247
			Weighted median	1.25 (1.09-1.44)	0.00142
	spondyloarthritis	31
			IVW	1.09 (1.01-1.17)	0.023
			MR Egger	1.00 (0.79-1.25)	0.96
			Weighted median	1.13 (1.03-1.24)	0.007
CD	erythema nodosum	51
			IVW	1.25 (1.12-1.40)	8.04e-05
			MR Egger	1.04 (0.79-1.37)	0.767
			Weighted median	1.10 (0.92-1.30)	0.279
	episcleritis	51
			IVW	1.05 (0.96-1.15)	0.25
			MR Egger	1.04 (0.83-1.30)	0.74
			Weighted median	0.98 (0.86-1.12)	0.8
	scleritis	51
			IVW	0.95 (0.77-1.18)	0.64
			MR Egger	0.56 (0.33-0.94)	0.03
			Weighted median	0.98 (0.71-1.36)	0.91
	uveitis	48
			IVW	1.08 (1.03-1.13)	0.0012
			MR Egger	1.10 (0.99-1.23)	0.91
			Weighted median	1.07 (1.00-1.15)	0.057
	primary sclerosing cholangitis	33
			IVW	1.07 (1.00-1.15)	0.066
			MR Egger	1.14 (0.98-1.33)	0.11
			Weighted median	1.13 (1.02-1.24)	0.015
	spondyloarthritis	46
			IVW	1.10 (1.05-1.15)	0.000107
			MR Egger	1.07 (0.95-1.20)	0.26
			Weighted median	1.11 (1.05-1.15)	9.2e-05
