# Supplementary material for: The causal impact of genetically predicted inflammatory bowel disease on extraintestinal manifestations: a mendelian randomization study
Source: BMC Gastroenterol. 2025 Mar 4;25:135. doi: 10.1186/s12876-024-03566-4 (PMC11881308; doi:10.1186/s12876-024-03566-4)
Supplement: Supplementary file 5 — Supplementary Material 5 [file 12876_2024_3566_MOESM5_ESM.xlsx]

## Sheet: Sheet1
The results of IVW, MR Egger, Weighted median for MR analysis from IBD,UC and CD on EIMs (the replication practice)
Exposures	Outcomes	N SNPs	MR methods	OR (95% CI)	P value
IBD	erythema nodosum	108
			IVW	1.22 (1.06-1.39)	0.0048
			MR Egger	1.21 (0.86-1.70)	0.28
			Weighted median	1.14 (0.93-1.40)	0.22
	episcleritis	111
			IVW	1.05 (0.95-1.16)	0.35
			MR Egger	0.99 (0.76-1.27)	0.92
			Weighted median	0.95 (0.81-1.12)	0.54
	scleritis	111
			c	0.99 (0.78-1.26)	0.94
			MR Egger	0.92 (0.50-1.69)	0.78
			Weighted median	0.94 (0.66-1.35)	0.74
	uveitis	110
			IVW	1.17 (1.11-1.24)	1.18e-08
			MR Egger	1.21 (1.061.39)	0.00619
			Weighted median	1.16 (1.06-1.27)	0.000873
	primary sclerosing cholangitis	89
			IVW	1.20 (1.11-1.31)	3.8e-06
			MR Egger	1.24 (1.03-1.49)	0.0273
			Weighted median	1.21 (1.07-1.36)	0.0023
	spondyloarthritis	110
			IVW	1.20 (1.14-1.27)	1.13e-12
			MR Egger	1.28 (1.12-1.45)	0.000298
			Weighted median	1.17 (1.08-1.27)	0.000126
UC	erythema nodosum	70
			IVW	1.17 (1.02-1.34)	0.022
			MR Egger	1.18 (0.85-1.63)	0.32
			Weighted median	1.23 (1.00-1.51)	0.048
	episcleritis	72
			IVW	1.00 (0.90-1.11)	0.99
			MR Egger	0.76 (0.59-0.98)	0.037
			Weighted median	0.96 (0.82-1.13)	0.65
	scleritis	72
			IVW	0.91 (0.71-1.16)	0.45
			MR Egger	0.76 (0.42-1.37)	0.36
			Weighted median	0.82 (0.55-1.22)	0.32
	uveitis	73
			IVW	1.12 (1.05-1.19)	0.000226
			MR Egger	1.09 (0.94-1.25)	0.25
			Weighted median	1.09 (1.00-1.19)	0.046
	primary sclerosing cholangitis	89
			IVW	1.25 (1.14-1.37)	8.58e-07
			MR Egger	1.14 (0.91-1.44)	0.249
			Weighted median	1.27 (1.12-1.44)	0.000217
	spondyloarthritis	68
			IVW	1.13 (1.06-1.21)	0.0002
			MR Egger	1.17 (0.99-1.39)	0.064
			Weighted median	1.15 (1.07-1.20)	0.0021
CD	erythema nodosum	102
			IVW	1.18 (1.05-1.34)	0.006
			MR Egger	1.04 (0.78-1.39)	0.77
			Weighted median	1.11 (0.92-1.35)	0.28
	episcleritis	102
			IVW	1.06 (0.97-1.16)	0.19
			MR Egger	1.11 (0.89-1.38)	0.35
			Weighted median	0.95 (0.82-1.10)	0.48
	scleritis	102
			IVW	0.92 (0.74-1.13)	0.41
			MR Egger	0.70 (0.42-1.15)	0.16
			Weighted median	0.82 (0.59-1.14)	0.24
	uveitis	102
			IVW	1.10 (1.05-1.16)	7.32e-05
			MR Egger	1.15 (1.03-1.29)	0.0144
			Weighted median	1.12 (1.04-1.21)	0.00238
	primary sclerosing cholangitis	85
			IVW	1.11 (1.03-1.19)	0.0046
			MR Egger	1.17 (1.00-1.36)	0.048
			Weighted median	1.14 (1.03-1.27)	0.011
	spondyloarthritis	98
			IVW	1.15 (1.10-1.21)	3.8e-09
			MR Egger	1.09 (0.98-1.22)	0.12
			Weighted median	1.16 (1.10_1.21)	0.00172
