# Supplementary material for: The causal impact of genetically predicted inflammatory bowel disease on extraintestinal manifestations: a mendelian randomization study
Source: BMC Gastroenterol. 2025 Mar 4;25:135. doi: 10.1186/s12876-024-03566-4 (PMC11881308; doi:10.1186/s12876-024-03566-4)
Supplement: Supplementary file 6 — Supplementary Material 6 [file 12876_2024_3566_MOESM6_ESM.xlsx]

## Sheet: IBD&Erythema nodosum
The detailed information of SNPs identified as IVs in the initial practice. (exposure: IBD outcome: EN)
	SNP	effect_allele.exposure	other_allele.exposure	effect_allele.outcome	other_allele.outcome	beta.exposure	beta.outcome	eaf.exposure	eaf.outcome	remove	palindromic	ambiguous	id.outcome	chr	pos	se.outcome	samplesize.outcome	pval.outcome	outcome	originalname.outcome	outcome.deprecated	mr_keep.outcome	data_source.outcome	proxy.outcome	target_snp.outcome	proxy_snp.outcome	target_a1.outcome	target_a2.outcome	proxy_a1.outcome	proxy_a2.outcome	se.exposure	chr.exposure	pval.exposure	samplesize.exposure	pos.exposure	id.exposure	exposure	mr_keep.exposure	pval_origin.exposure	data_source.exposure	action	mr_keep
1	rs1003342	G	A	G	A	-0.095001	0.0939	0.531334	0.4798	FALSE	FALSE	FALSE	finn-b-L12_ERYTHEMANODOSUM	22	30570022	0.0682	NA	0.1688	Erythema nodosum || id:finn-b-L12_ERYTHEMANODOSUM	Erythema nodosum	Erythema nodosum || ||	TRUE	igd	NA	NA	NA	NA	NA	NA	NA	0.0168	22	1.67101e-08	34652	30570022	ieu-a-31	Inflammatory bowel disease || id:ieu-a-31	TRUE	reported	igd	2	TRUE
2	rs10045431	C	A	C	A	0.177406	-0.1173	0.717524	0.7652	FALSE	FALSE	FALSE	finn-b-L12_ERYTHEMANODOSUM	5	158814533	0.0806	NA	0.1456	Erythema nodosum || id:finn-b-L12_ERYTHEMANODOSUM	Erythema nodosum	Erythema nodosum || ||	TRUE	igd	NA	NA	NA	NA	NA	NA	NA	0.0189	5	6.58567e-21	34652	158814533	ieu-a-31	Inflammatory bowel disease || id:ieu-a-31	TRUE	reported	igd	2	TRUE
3	rs10408351	A	G	A	G	0.137804	0.0901	0.238435	0.1835	FALSE	FALSE	FALSE	finn-b-L12_ERYTHEMANODOSUM	19	33754044	0.0884	NA	0.3082	Erythema nodosum || id:finn-b-L12_ERYTHEMANODOSUM	Erythema nodosum	Erythema nodosum || ||	TRUE	igd	NA	NA	NA	NA	NA	NA	NA	0.0221	19	4.23204e-10	34652	33754044	ieu-a-31	Inflammatory bowel disease || id:ieu-a-31	TRUE	reported	igd	2	TRUE
4	rs10737481	G	T	G	T	0.141103	-0.0016	0.554896	0.5087	FALSE	FALSE	FALSE	finn-b-L12_ERYTHEMANODOSUM	1	20171514	0.0682	NA	0.9807	Erythema nodosum || id:finn-b-L12_ERYTHEMANODOSUM	Erythema nodosum	Erythema nodosum || ||	TRUE	igd	NA	NA	NA	NA	NA	NA	NA	0.017	1	1.18713e-16	34652	20171514	ieu-a-31	Inflammatory bowel disease || id:ieu-a-31	TRUE	reported	igd	2	TRUE
5	rs10761659	G	A	G	A	0.161896	-0.0151	0.554011	0.5288	FALSE	FALSE	FALSE	finn-b-L12_ERYTHEMANODOSUM	10	64445564	0.0681	NA	0.824	Erythema nodosum || id:finn-b-L12_ERYTHEMANODOSUM	Erythema nodosum	Erythema nodosum || ||	TRUE	igd	NA	NA	NA	NA	NA	NA	NA	0.0172	10	4.07193e-21	34652	64445564	ieu-a-31	Inflammatory bowel disease || id:ieu-a-31	TRUE	reported	igd	2	TRUE
6	rs10800314	A	C	A	C	-0.143097	0.0151	0.649219	0.6007	FALSE	FALSE	FALSE	finn-b-L12_ERYTHEMANODOSUM	1	161472789	0.0696	NA	0.8282	Erythema nodosum || id:finn-b-L12_ERYTHEMANODOSUM	Erythema nodosum	Erythema nodosum || ||	TRUE	igd	NA	NA	NA	NA	NA	NA	NA	0.0179	1	1.17409e-15	34652	161472789	ieu-a-31	Inflammatory bowel disease || id:ieu-a-31	TRUE	reported	igd	2	TRUE
7	rs11209026	A	G	A	G	-0.72629	-0.0909	0.0541886	0.04599	FALSE	FALSE	FALSE	finn-b-L12_ERYTHEMANODOSUM	1	67705958	0.1635	NA	0.5783	Erythema nodosum || id:finn-b-L12_ERYTHEMANODOSUM	Erythema nodosum	Erythema nodosum || ||	TRUE	igd	NA	NA	NA	NA	NA	NA	NA	0.0422	1	1.76319e-66	34652	67705958	ieu-a-31	Inflammatory bowel disease || id:ieu-a-31	TRUE	reported	igd	2	TRUE
8	rs11236797	A	C	A	C	0.155704	-0.047	0.470011	0.4064	FALSE	FALSE	FALSE	finn-b-L12_ERYTHEMANODOSUM	11	76299649	0.0692	NA	0.4971	Erythema nodosum || id:finn-b-L12_ERYTHEMANODOSUM	Erythema nodosum	Erythema nodosum || ||	TRUE	igd	NA	NA	NA	NA	NA	NA	NA	0.017	11	4.75007e-20	34652	76299649	ieu-a-31	Inflammatory bowel disease || id:ieu-a-31	TRUE	reported	igd	2	TRUE
9	rs112401990	A	G	A	G	0.142202	-0.0518	0.375383	0.3687	FALSE	FALSE	FALSE	finn-b-L12_ERYTHEMANODOSUM	2	61204856	0.0705	NA	0.4622	Erythema nodosum || id:finn-b-L12_ERYTHEMANODOSUM	Erythema nodosum	Erythema nodosum || ||	TRUE	igd	TRUE	rs112401990	rs7608910	A	G	G	A	0.0174	2	2.83923e-16	34652	61199327	ieu-a-31	Inflammatory bowel disease || id:ieu-a-31	TRUE	reported	igd	2	TRUE
10	rs112694524	A	G	A	G	0.188304	0.2189	0.0903752	0.0334	FALSE	FALSE	FALSE	finn-b-L12_ERYTHEMANODOSUM	2	43453721	0.1902	NA	0.2496	Erythema nodosum || id:finn-b-L12_ERYTHEMANODOSUM	Erythema nodosum	Erythema nodosum || ||	TRUE	igd	NA	NA	NA	NA	NA	NA	NA	0.0303	2	5.39299e-10	34652	43453721	ieu-a-31	Inflammatory bowel disease || id:ieu-a-31	TRUE	reported	igd	2	TRUE
11	rs113991740	A	T	A	T	-0.107697	-0.0663	0.271565	0.3307	FALSE	TRUE	FALSE	finn-b-L12_ERYTHEMANODOSUM	17	32625383	0.0726	NA	0.3608	Erythema nodosum || id:finn-b-L12_ERYTHEMANODOSUM	Erythema nodosum	Erythema nodosum || ||	TRUE	igd	NA	NA	NA	NA	NA	NA	NA	0.0189	17	1.31999e-08	34652	32625383	ieu-a-31	Inflammatory bowel disease || id:ieu-a-31	TRUE	reported	igd	2	TRUE
12	rs11548656	G	A	G	A	-0.292796	-0.1681	0.034026	0.04766	FALSE	FALSE	FALSE	finn-b-L12_ERYTHEMANODOSUM	16	81916912	0.1622	NA	0.3	Erythema nodosum || id:finn-b-L12_ERYTHEMANODOSUM	Erythema nodosum	Erythema nodosum || ||	TRUE	igd	NA	NA	NA	NA	NA	NA	NA	0.0507	16	7.71792e-09	34652	81916912	ieu-a-31	Inflammatory bowel disease || id:ieu-a-31	TRUE	reported	igd	2	TRUE
13	rs11677953	A	G	A	G	0.0975985	-0.0887	0.415063	0.3058	FALSE	FALSE	FALSE	finn-b-L12_ERYTHEMANODOSUM	2	219121663	0.074	NA	0.2306	Erythema nodosum || id:finn-b-L12_ERYTHEMANODOSUM	Erythema nodosum	Erythema nodosum || ||	TRUE	igd	NA	NA	NA	NA	NA	NA	NA	0.0171	2	1.053e-08	34652	219121663	ieu-a-31	Inflammatory bowel disease || id:ieu-a-31	TRUE	reported	igd	2	TRUE
14	rs12446550	A	G	A	G	0.107796	0.1143	0.409666	0.4789	FALSE	FALSE	FALSE	finn-b-L12_ERYTHEMANODOSUM	16	28543381	0.0681	NA	0.0932803	Erythema nodosum || id:finn-b-L12_ERYTHEMANODOSUM	Erythema nodosum	Erythema nodosum || ||	TRUE	igd	NA	NA	NA	NA	NA	NA	NA	0.0171	16	2.78298e-10	34652	28543381	ieu-a-31	Inflammatory bowel disease || id:ieu-a-31	TRUE	reported	igd	2	TRUE
15	rs1250573	A	G	A	G	-0.113606	-0.0753	0.295706	0.3664	FALSE	FALSE	FALSE	finn-b-L12_ERYTHEMANODOSUM	10	81042475	0.0708	NA	0.2875	Erythema nodosum || id:finn-b-L12_ERYTHEMANODOSUM	Erythema nodosum	Erythema nodosum || ||	TRUE	igd	NA	NA	NA	NA	NA	NA	NA	0.019	10	2.20902e-09	34652	81042475	ieu-a-31	Inflammatory bowel disease || id:ieu-a-31	TRUE	reported	igd	2	TRUE
16	rs12764283	A	G	A	G	0.126597	-0.0464	0.337409	0.368	FALSE	FALSE	FALSE	finn-b-L12_ERYTHEMANODOSUM	10	35530460	0.0706	NA	0.5106	Erythema nodosum || id:finn-b-L12_ERYTHEMANODOSUM	Erythema nodosum	Erythema nodosum || ||	TRUE	igd	NA	NA	NA	NA	NA	NA	NA	0.0179	10	1.5729e-12	34652	35530460	ieu-a-31	Inflammatory bowel disease || id:ieu-a-31	TRUE	reported	igd	2	TRUE
17	rs12936409	T	C	T	C	0.145701	0.0491	0.476383	0.5162	FALSE	FALSE	FALSE	finn-b-L12_ERYTHEMANODOSUM	17	38043649	0.0683	NA	0.4722	Erythema nodosum || id:finn-b-L12_ERYTHEMANODOSUM	Erythema nodosum	Erythema nodosum || ||	TRUE	igd	NA	NA	NA	NA	NA	NA	NA	0.0168	17	3.86812e-18	34652	38043649	ieu-a-31	Inflammatory bowel disease || id:ieu-a-31	TRUE	reported	igd	2	TRUE
18	rs131657	A	T	A	T	0.136496	0.1681	0.201666	0.2953	FALSE	TRUE	FALSE	finn-b-L12_ERYTHEMANODOSUM	22	21920817	0.0749	NA	0.0248599	Erythema nodosum || id:finn-b-L12_ERYTHEMANODOSUM	Erythema nodosum	Erythema nodosum || ||	TRUE	igd	TRUE	rs131657	rs59391722	A	T	C	G	0.0212	22	1.237e-10	34652	21917550	ieu-a-31	Inflammatory bowel disease || id:ieu-a-31	TRUE	reported	igd	2	TRUE
19	rs13178036	C	G	C	G	0.100904	0.1464	0.341807	0.3273	FALSE	TRUE	FALSE	finn-b-L12_ERYTHEMANODOSUM	5	40218529	0.0734	NA	0.0460299	Erythema nodosum || id:finn-b-L12_ERYTHEMANODOSUM	Erythema nodosum	Erythema nodosum || ||	TRUE	igd	NA	NA	NA	NA	NA	NA	NA	0.0184	5	4.12895e-08	34652	40218529	ieu-a-31	Inflammatory bowel disease || id:ieu-a-31	TRUE	reported	igd	2	TRUE
20	rs140892874	C	T	C	T	0.409594	0.0469	0.027461	0.02681	FALSE	FALSE	FALSE	finn-b-L12_ERYTHEMANODOSUM	12	40824798	0.2125	NA	0.8253	Erythema nodosum || id:finn-b-L12_ERYTHEMANODOSUM	Erythema nodosum	Erythema nodosum || ||	TRUE	igd	NA	NA	NA	NA	NA	NA	NA	0.0512	12	1.2841e-15	34652	40824798	ieu-a-31	Inflammatory bowel disease || id:ieu-a-31	TRUE	reported	igd	2	TRUE
21	rs142770866	A	G	A	G	0.23	-0.1634	0.0810417	0.0807	FALSE	FALSE	FALSE	finn-b-L12_ERYTHEMANODOSUM	19	10525372	0.1251	NA	0.1915	Erythema nodosum || id:finn-b-L12_ERYTHEMANODOSUM	Erythema nodosum	Erythema nodosum || ||	TRUE	igd	NA	NA	NA	NA	NA	NA	NA	0.0337	19	8.14329e-12	34652	10525372	ieu-a-31	Inflammatory bowel disease || id:ieu-a-31	TRUE	reported	igd	2	TRUE
22	rs148844907	A	T	A	T	1.1375	0.0548	0.0103903	0.002534	FALSE	TRUE	FALSE	finn-b-L12_ERYTHEMANODOSUM	6	31628397	0.6872	NA	0.9364	Erythema nodosum || id:finn-b-L12_ERYTHEMANODOSUM	Erythema nodosum	Erythema nodosum || ||	TRUE	igd	NA	NA	NA	NA	NA	NA	NA	0.0963	6	3.62577e-32	34652	31628397	ieu-a-31	Inflammatory bowel disease || id:ieu-a-31	TRUE	reported	igd	2	TRUE
23	rs1551399	C	A	C	A	0.101302	-0.0868	0.615807	0.7315	FALSE	FALSE	FALSE	finn-b-L12_ERYTHEMANODOSUM	8	126540200	0.0769	NA	0.259	Erythema nodosum || id:finn-b-L12_ERYTHEMANODOSUM	Erythema nodosum	Erythema nodosum || ||	TRUE	igd	TRUE	rs1551399	rs1551397	A	C	C	T	0.0173	8	5.01199e-09	34652	126539965	ieu-a-31	Inflammatory bowel disease || id:ieu-a-31	TRUE	reported	igd	2	TRUE
24	rs1736161	A	G	A	G	-0.123298	-0.1169	0.428732	0.3994	FALSE	FALSE	FALSE	finn-b-L12_ERYTHEMANODOSUM	21	16833222	0.0696	NA	0.0932696	Erythema nodosum || id:finn-b-L12_ERYTHEMANODOSUM	Erythema nodosum	Erythema nodosum || ||	TRUE	igd	NA	NA	NA	NA	NA	NA	NA	0.0174	21	1.3369e-12	34652	16833222	ieu-a-31	Inflammatory bowel disease || id:ieu-a-31	TRUE	reported	igd	2	TRUE
25	rs17800987	G	A	G	A	0.2017	0.1143	0.089179	0.1026	FALSE	FALSE	FALSE	finn-b-L12_ERYTHEMANODOSUM	5	150323428	0.1128	NA	0.3107	Erythema nodosum || id:finn-b-L12_ERYTHEMANODOSUM	Erythema nodosum	Erythema nodosum || ||	TRUE	igd	NA	NA	NA	NA	NA	NA	NA	0.0305	5	3.70681e-11	34652	150323428	ieu-a-31	Inflammatory bowel disease || id:ieu-a-31	TRUE	reported	igd	2	TRUE
26	rs1873625	A	C	A	C	0.177301	0.0117	0.32287	0.4254	FALSE	FALSE	FALSE	finn-b-L12_ERYTHEMANODOSUM	3	49666964	0.0693	NA	0.8658	Erythema nodosum || id:finn-b-L12_ERYTHEMANODOSUM	Erythema nodosum	Erythema nodosum || ||	TRUE	igd	NA	NA	NA	NA	NA	NA	NA	0.0179	3	3.70681e-23	34652	49666964	ieu-a-31	Inflammatory bowel disease || id:ieu-a-31	TRUE	reported	igd	2	TRUE
27	rs1886731	C	T	C	T	-0.0970995	-0.0347	0.481193	0.4903	FALSE	FALSE	FALSE	finn-b-L12_ERYTHEMANODOSUM	1	2472081	0.0684	NA	0.611999	Erythema nodosum || id:finn-b-L12_ERYTHEMANODOSUM	Erythema nodosum	Erythema nodosum || ||	TRUE	igd	NA	NA	NA	NA	NA	NA	NA	0.0175	1	3.08397e-08	34652	2472081	ieu-a-31	Inflammatory bowel disease || id:ieu-a-31	TRUE	reported	igd	2	TRUE
28	rs1887428	C	G	C	G	-0.171595	-0.1282	0.61936	0.6144	FALSE	TRUE	FALSE	finn-b-L12_ERYTHEMANODOSUM	9	4984530	0.0702	NA	0.0678907	Erythema nodosum || id:finn-b-L12_ERYTHEMANODOSUM	Erythema nodosum	Erythema nodosum || ||	TRUE	igd	NA	NA	NA	NA	NA	NA	NA	0.0178	9	6.64814e-22	34652	4984530	ieu-a-31	Inflammatory bowel disease || id:ieu-a-31	TRUE	reported	igd	2	TRUE
29	rs2076756	G	A	G	A	0.187595	0.1342	0.27064	0.1532	FALSE	FALSE	FALSE	finn-b-L12_ERYTHEMANODOSUM	16	50756881	0.0949	NA	0.1574	Erythema nodosum || id:finn-b-L12_ERYTHEMANODOSUM	Erythema nodosum	Erythema nodosum || ||	TRUE	igd	NA	NA	NA	NA	NA	NA	NA	0.0186	16	5.59114e-24	34652	50756881	ieu-a-31	Inflammatory bowel disease || id:ieu-a-31	TRUE	reported	igd	2	TRUE
30	rs2193041	G	A	G	A	0.133703	-0.0024	0.388781	0.3236	FALSE	FALSE	FALSE	finn-b-L12_ERYTHEMANODOSUM	12	68502110	0.0727	NA	0.974	Erythema nodosum || id:finn-b-L12_ERYTHEMANODOSUM	Erythema nodosum	Erythema nodosum || ||	TRUE	igd	NA	NA	NA	NA	NA	NA	NA	0.0172	12	6.90876e-15	34652	68502110	ieu-a-31	Inflammatory bowel disease || id:ieu-a-31	TRUE	reported	igd	2	TRUE
31	rs2241878	C	T	C	T	0.148001	0.0179	0.538498	0.4393	FALSE	FALSE	FALSE	finn-b-L12_ERYTHEMANODOSUM	2	234183718	0.0687	NA	0.793999	Erythema nodosum || id:finn-b-L12_ERYTHEMANODOSUM	Erythema nodosum	Erythema nodosum || ||	TRUE	igd	NA	NA	NA	NA	NA	NA	NA	0.0169	2	1.74502e-18	34652	234183718	ieu-a-31	Inflammatory bowel disease || id:ieu-a-31	TRUE	reported	igd	2	TRUE
34	rs2836882	A	G	A	G	-0.196295	-0.0606	0.257617	0.2473	FALSE	FALSE	FALSE	finn-b-L12_ERYTHEMANODOSUM	21	40466570	0.079	NA	0.443	Erythema nodosum || id:finn-b-L12_ERYTHEMANODOSUM	Erythema nodosum	Erythema nodosum || ||	TRUE	igd	NA	NA	NA	NA	NA	NA	NA	0.0201	21	1.49005e-22	34652	40466570	ieu-a-31	Inflammatory bowel disease || id:ieu-a-31	TRUE	reported	igd	2	TRUE
35	rs3024493	A	C	A	C	0.212996	0.0687	0.169666	0.1561	FALSE	FALSE	FALSE	finn-b-L12_ERYTHEMANODOSUM	1	206943968	0.094	NA	0.4651	Erythema nodosum || id:finn-b-L12_ERYTHEMANODOSUM	Erythema nodosum	Erythema nodosum || ||	TRUE	igd	NA	NA	NA	NA	NA	NA	NA	0.0222	1	8.47618e-22	34652	206943968	ieu-a-31	Inflammatory bowel disease || id:ieu-a-31	TRUE	reported	igd	2	TRUE
36	rs34190331	A	G	A	G	0.176899	-0.1781	0.0853045	0.06358	FALSE	FALSE	FALSE	finn-b-L12_ERYTHEMANODOSUM	6	111840820	0.1407	NA	0.2055	Erythema nodosum || id:finn-b-L12_ERYTHEMANODOSUM	Erythema nodosum	Erythema nodosum || ||	TRUE	igd	NA	NA	NA	NA	NA	NA	NA	0.0303	6	5.39399e-09	34652	111840820	ieu-a-31	Inflammatory bowel disease || id:ieu-a-31	TRUE	reported	igd	2	TRUE
37	rs35260072	C	A	C	A	0.142197	0.0724	0.433153	0.3163	FALSE	FALSE	FALSE	finn-b-L12_ERYTHEMANODOSUM	5	131630852	0.0733	NA	0.3232	Erythema nodosum || id:finn-b-L12_ERYTHEMANODOSUM	Erythema nodosum	Erythema nodosum || ||	TRUE	igd	NA	NA	NA	NA	NA	NA	NA	0.017	5	7.06643e-17	34652	131630852	ieu-a-31	Inflammatory bowel disease || id:ieu-a-31	TRUE	reported	igd	2	TRUE
38	rs35730213	C	G	C	G	-0.151404	-0.0631	0.262591	0.2126	FALSE	TRUE	FALSE	finn-b-L12_ERYTHEMANODOSUM	1	200874229	0.0831	NA	0.4475	Erythema nodosum || id:finn-b-L12_ERYTHEMANODOSUM	Erythema nodosum	Erythema nodosum || ||	TRUE	igd	NA	NA	NA	NA	NA	NA	NA	0.0194	1	6.90717e-15	34652	200874229	ieu-a-31	Inflammatory bowel disease || id:ieu-a-31	TRUE	reported	igd	2	TRUE
39	rs3850378	C	T	C	T	0.155099	0.0679	0.096461	0.08059	FALSE	FALSE	FALSE	finn-b-L12_ERYTHEMANODOSUM	14	88452338	0.1251	NA	0.5875	Erythema nodosum || id:finn-b-L12_ERYTHEMANODOSUM	Erythema nodosum	Erythema nodosum || ||	TRUE	igd	TRUE	rs3850378	rs73312821	C	T	C	G	0.0282	14	3.80102e-08	34652	88417517	ieu-a-31	Inflammatory bowel disease || id:ieu-a-31	TRUE	reported	igd	2	TRUE
40	rs4077515	T	C	T	C	0.179401	-0.0014	0.424242	0.4174	FALSE	FALSE	FALSE	finn-b-L12_ERYTHEMANODOSUM	9	139266496	0.0689	NA	0.9835	Erythema nodosum || id:finn-b-L12_ERYTHEMANODOSUM	Erythema nodosum	Erythema nodosum || ||	TRUE	igd	NA	NA	NA	NA	NA	NA	NA	0.0172	9	1.50003e-25	34652	139266496	ieu-a-31	Inflammatory bowel disease || id:ieu-a-31	TRUE	reported	igd	2	TRUE
41	rs4246905	C	T	C	T	0.163001	0.1484	0.729896	0.7999	FALSE	FALSE	FALSE	finn-b-L12_ERYTHEMANODOSUM	9	117553249	0.085	NA	0.0809897	Erythema nodosum || id:finn-b-L12_ERYTHEMANODOSUM	Erythema nodosum	Erythema nodosum || ||	TRUE	igd	NA	NA	NA	NA	NA	NA	NA	0.0197	9	1.41514e-16	34652	117553249	ieu-a-31	Inflammatory bowel disease || id:ieu-a-31	TRUE	reported	igd	2	TRUE
42	rs444210	G	A	G	A	0.109502	-0.02	0.545781	0.4937	FALSE	FALSE	FALSE	finn-b-L12_ERYTHEMANODOSUM	6	167390242	0.0683	NA	0.7698	Erythema nodosum || id:finn-b-L12_ERYTHEMANODOSUM	Erythema nodosum	Erythema nodosum || ||	TRUE	igd	NA	NA	NA	NA	NA	NA	NA	0.0168	6	7.39095e-11	34652	167390242	ieu-a-31	Inflammatory bowel disease || id:ieu-a-31	TRUE	reported	igd	2	TRUE
43	rs45528737	T	C	T	C	0.166802	-0.0096	0.111833	0.2073	FALSE	FALSE	FALSE	finn-b-L12_ERYTHEMANODOSUM	4	123308465	0.0843	NA	0.9094	Erythema nodosum || id:finn-b-L12_ERYTHEMANODOSUM	Erythema nodosum	Erythema nodosum || ||	TRUE	igd	TRUE	rs45528737	rs151275015	T	C	A	G	0.03	4	2.65901e-08	34652	123275555	ieu-a-31	Inflammatory bowel disease || id:ieu-a-31	TRUE	reported	igd	2	TRUE
44	rs4676408	A	G	A	G	0.118103	-0.1078	0.515063	0.6332	FALSE	FALSE	FALSE	finn-b-L12_ERYTHEMANODOSUM	2	241574401	0.071	NA	0.1292	Erythema nodosum || id:finn-b-L12_ERYTHEMANODOSUM	Erythema nodosum	Erythema nodosum || ||	TRUE	igd	NA	NA	NA	NA	NA	NA	NA	0.0181	2	6.61912e-11	34652	241574401	ieu-a-31	Inflammatory bowel disease || id:ieu-a-31	TRUE	reported	igd	2	TRUE
45	rs4712528	C	G	C	G	0.122598	0.0826	0.787692	0.732	FALSE	TRUE	FALSE	finn-b-L12_ERYTHEMANODOSUM	6	20678430	0.0768	NA	0.2821	Erythema nodosum || id:finn-b-L12_ERYTHEMANODOSUM	Erythema nodosum	Erythema nodosum || ||	TRUE	igd	NA	NA	NA	NA	NA	NA	NA	0.0207	6	3.07397e-09	34652	20678430	ieu-a-31	Inflammatory bowel disease || id:ieu-a-31	TRUE	reported	igd	2	TRUE
46	rs4730272	G	A	G	A	-0.134102	-0.1608	0.512591	0.5197	FALSE	FALSE	FALSE	finn-b-L12_ERYTHEMANODOSUM	7	107478227	0.0682	NA	0.0184098	Erythema nodosum || id:finn-b-L12_ERYTHEMANODOSUM	Erythema nodosum	Erythema nodosum || ||	TRUE	igd	NA	NA	NA	NA	NA	NA	NA	0.0178	7	4.50194e-14	34652	107478227	ieu-a-31	Inflammatory bowel disease || id:ieu-a-31	TRUE	reported	igd	2	TRUE
47	rs4851586	C	T	C	T	-0.122403	0.011	0.75745	0.8088	FALSE	FALSE	FALSE	finn-b-L12_ERYTHEMANODOSUM	2	103064264	0.0866	NA	0.8985	Erythema nodosum || id:finn-b-L12_ERYTHEMANODOSUM	Erythema nodosum	Erythema nodosum || ||	TRUE	igd	NA	NA	NA	NA	NA	NA	NA	0.0193	2	2.32498e-10	34652	103064264	ieu-a-31	Inflammatory bowel disease || id:ieu-a-31	TRUE	reported	igd	2	TRUE
48	rs56062135	T	C	T	C	0.1509	0.1097	0.236922	0.2631	FALSE	FALSE	FALSE	finn-b-L12_ERYTHEMANODOSUM	15	67455630	0.0774	NA	0.1566	Erythema nodosum || id:finn-b-L12_ERYTHEMANODOSUM	Erythema nodosum	Erythema nodosum || ||	TRUE	igd	NA	NA	NA	NA	NA	NA	NA	0.0198	15	2.63998e-14	34652	67455630	ieu-a-31	Inflammatory bowel disease || id:ieu-a-31	TRUE	reported	igd	2	TRUE
49	rs6062496	A	G	A	G	0.164997	0.053	0.578011	0.6446	FALSE	FALSE	FALSE	finn-b-L12_ERYTHEMANODOSUM	20	62329099	0.0712	NA	0.4569	Erythema nodosum || id:finn-b-L12_ERYTHEMANODOSUM	Erythema nodosum	Erythema nodosum || ||	TRUE	igd	NA	NA	NA	NA	NA	NA	NA	0.018	20	5.47898e-20	34652	62329099	ieu-a-31	Inflammatory bowel disease || id:ieu-a-31	TRUE	reported	igd	2	TRUE
50	rs6584283	C	T	C	T	-0.180303	0.0159	0.510643	0.5496	FALSE	FALSE	FALSE	finn-b-L12_ERYTHEMANODOSUM	10	101290301	0.0685	NA	0.817	Erythema nodosum || id:finn-b-L12_ERYTHEMANODOSUM	Erythema nodosum	Erythema nodosum || ||	TRUE	igd	NA	NA	NA	NA	NA	NA	NA	0.0169	10	1.70098e-26	34652	101290301	ieu-a-31	Inflammatory bowel disease || id:ieu-a-31	TRUE	reported	igd	2	TRUE
51	rs6826501	T	C	T	C	-0.0927953	0.0631	0.536078	0.383	FALSE	FALSE	FALSE	finn-b-L12_ERYTHEMANODOSUM	4	36076676	0.0704	NA	0.3701	Erythema nodosum || id:finn-b-L12_ERYTHEMANODOSUM	Erythema nodosum	Erythema nodosum || ||	TRUE	igd	NA	NA	NA	NA	NA	NA	NA	0.0169	4	4.12098e-08	34652	36076676	ieu-a-31	Inflammatory bowel disease || id:ieu-a-31	TRUE	reported	igd	2	TRUE
52	rs6873866	C	T	C	T	-0.106996	-0.095	0.528821	0.6211	FALSE	FALSE	FALSE	finn-b-L12_ERYTHEMANODOSUM	5	96249648	0.0702	NA	0.1762	Erythema nodosum || id:finn-b-L12_ERYTHEMANODOSUM	Erythema nodosum	Erythema nodosum || ||	TRUE	igd	TRUE	rs6873866	rs2859491	T	C	T	C	0.0176	5	1.085e-09	34652	96247810	ieu-a-31	Inflammatory bowel disease || id:ieu-a-31	TRUE	reported	igd	2	TRUE
53	rs6880778	G	A	G	A	0.187801	-0.0709	0.620729	0.5685	FALSE	FALSE	FALSE	finn-b-L12_ERYTHEMANODOSUM	5	40399096	0.0688	NA	0.3028	Erythema nodosum || id:finn-b-L12_ERYTHEMANODOSUM	Erythema nodosum	Erythema nodosum || ||	TRUE	igd	NA	NA	NA	NA	NA	NA	NA	0.0173	5	2.14388e-27	34652	40399096	ieu-a-31	Inflammatory bowel disease || id:ieu-a-31	TRUE	reported	igd	2	TRUE
54	rs6911490	C	T	C	T	-0.142801	0.0568	0.778565	0.7892	FALSE	FALSE	FALSE	finn-b-L12_ERYTHEMANODOSUM	6	106522027	0.0846	NA	0.5019	Erythema nodosum || id:finn-b-L12_ERYTHEMANODOSUM	Erythema nodosum	Erythema nodosum || ||	TRUE	igd	NA	NA	NA	NA	NA	NA	NA	0.0208	6	6.82025e-12	34652	106522027	ieu-a-31	Inflammatory bowel disease || id:ieu-a-31	TRUE	reported	igd	2	TRUE
55	rs6927172	G	C	G	C	0.110295	0.0577	0.21432	0.1885	FALSE	TRUE	FALSE	finn-b-L12_ERYTHEMANODOSUM	6	138002175	0.0868	NA	0.5066	Erythema nodosum || id:finn-b-L12_ERYTHEMANODOSUM	Erythema nodosum	Erythema nodosum || ||	TRUE	igd	NA	NA	NA	NA	NA	NA	NA	0.0202	6	4.64505e-08	34652	138002175	ieu-a-31	Inflammatory bowel disease || id:ieu-a-31	TRUE	reported	igd	2	TRUE
56	rs72798422	C	T	C	T	0.2776	-0.1258	0.041718	0.03438	FALSE	FALSE	FALSE	finn-b-L12_ERYTHEMANODOSUM	16	50866917	0.1869	NA	0.5008	Erythema nodosum || id:finn-b-L12_ERYTHEMANODOSUM	Erythema nodosum	Erythema nodosum || ||	TRUE	igd	NA	NA	NA	NA	NA	NA	NA	0.0431	16	1.18899e-10	34652	50866917	ieu-a-31	Inflammatory bowel disease || id:ieu-a-31	TRUE	reported	igd	2	TRUE
57	rs7285952	G	T	G	T	-0.176002	-0.145	0.157193	0.117	FALSE	FALSE	FALSE	finn-b-L12_ERYTHEMANODOSUM	22	39733096	0.1067	NA	0.1742	Erythema nodosum || id:finn-b-L12_ERYTHEMANODOSUM	Erythema nodosum	Erythema nodosum || ||	TRUE	igd	NA	NA	NA	NA	NA	NA	NA	0.0235	22	7.60151e-14	34652	39733096	ieu-a-31	Inflammatory bowel disease || id:ieu-a-31	TRUE	reported	igd	2	TRUE
58	rs744166	G	A	G	A	-0.120703	-0.1031	0.409963	0.4206	FALSE	FALSE	FALSE	finn-b-L12_ERYTHEMANODOSUM	17	40514201	0.069	NA	0.1352	Erythema nodosum || id:finn-b-L12_ERYTHEMANODOSUM	Erythema nodosum	Erythema nodosum || ||	TRUE	igd	NA	NA	NA	NA	NA	NA	NA	0.0172	17	2.15675e-12	34652	40514201	ieu-a-31	Inflammatory bowel disease || id:ieu-a-31	TRUE	reported	igd	2	TRUE
59	rs7523335	A	G	A	G	-0.140504	-0.0182	0.173424	0.2664	FALSE	FALSE	FALSE	finn-b-L12_ERYTHEMANODOSUM	1	8180210	0.0769	NA	0.813	Erythema nodosum || id:finn-b-L12_ERYTHEMANODOSUM	Erythema nodosum	Erythema nodosum || ||	TRUE	igd	NA	NA	NA	NA	NA	NA	NA	0.0225	1	4.15796e-10	34652	8180210	ieu-a-31	Inflammatory bowel disease || id:ieu-a-31	TRUE	reported	igd	2	TRUE
60	rs9272514	T	C	T	C	-0.234698	-0.0542	0.30636	0.2499	FALSE	FALSE	FALSE	finn-b-L12_ERYTHEMANODOSUM	6	32611650	0.0794	NA	0.4946	Erythema nodosum || id:finn-b-L12_ERYTHEMANODOSUM	Erythema nodosum	Erythema nodosum || ||	TRUE	igd	TRUE	rs9272514	rs9273014	T	C	A	G	0.0208	6	1.58708e-29	34652	32606385	ieu-a-31	Inflammatory bowel disease || id:ieu-a-31	TRUE	reported	igd	2	TRUE
61	rs9370774	C	T	C	T	-0.130704	0.1976	0.20068	0.1131	FALSE	FALSE	FALSE	finn-b-L12_ERYTHEMANODOSUM	6	14721897	0.1098	NA	0.0718307	Erythema nodosum || id:finn-b-L12_ERYTHEMANODOSUM	Erythema nodosum	Erythema nodosum || ||	TRUE	igd	NA	NA	NA	NA	NA	NA	NA	0.0219	6	2.536e-09	34652	14721897	ieu-a-31	Inflammatory bowel disease || id:ieu-a-31	TRUE	reported	igd	2	TRUE

## Sheet: IBD&episcleritis
The detailed information of SNPs identified as IVs in the initial practice. (exposure: IBD outcome: episcleritis)
	SNP	effect_allele.exposure	other_allele.exposure	effect_allele.outcome	other_allele.outcome	beta.exposure	beta.outcome	eaf.exposure	eaf.outcome	remove	palindromic	ambiguous	id.outcome	chr	pos	se.outcome	samplesize.outcome	pval.outcome	outcome	originalname.outcome	outcome.deprecated	mr_keep.outcome	data_source.outcome	proxy.outcome	target_snp.outcome	proxy_snp.outcome	target_a1.outcome	target_a2.outcome	proxy_a1.outcome	proxy_a2.outcome	se.exposure	chr.exposure	pval.exposure	samplesize.exposure	pos.exposure	id.exposure	exposure	mr_keep.exposure	pval_origin.exposure	data_source.exposure	action	mr_keep
1	rs1003342	G	A	G	A	-0.095001	0.0777	0.531334	0.48	FALSE	FALSE	FALSE	finn-b-H7_EPISCLERITIS	22	30570022	0.0552	NA	0.1598	Episcleritis || id:finn-b-H7_EPISCLERITIS	Episcleritis	Episcleritis || ||	TRUE	igd	NA	NA	NA	NA	NA	NA	NA	0.0168	22	1.67e-08	34652	30570022	ieu-a-31	Inflammatory bowel disease || id:ieu-a-31	TRUE	reported	igd	2	TRUE
2	rs10045431	C	A	C	A	0.177406	0.0285	0.717524	0.7652	FALSE	FALSE	FALSE	finn-b-H7_EPISCLERITIS	5	158814533	0.0655	NA	0.6638	Episcleritis || id:finn-b-H7_EPISCLERITIS	Episcleritis	Episcleritis || ||	TRUE	igd	NA	NA	NA	NA	NA	NA	NA	0.0189	5	6.59e-21	34652	158814533	ieu-a-31	Inflammatory bowel disease || id:ieu-a-31	TRUE	reported	igd	2	TRUE
3	rs10408351	A	G	A	G	0.137804	0.02	0.238435	0.1833	FALSE	FALSE	FALSE	finn-b-H7_EPISCLERITIS	19	33754044	0.0718	NA	0.781	Episcleritis || id:finn-b-H7_EPISCLERITIS	Episcleritis	Episcleritis || ||	TRUE	igd	NA	NA	NA	NA	NA	NA	NA	0.0221	19	4.23e-10	34652	33754044	ieu-a-31	Inflammatory bowel disease || id:ieu-a-31	TRUE	reported	igd	2	TRUE
4	rs10737481	G	T	G	T	0.141103	0.0645	0.554896	0.5088	FALSE	FALSE	FALSE	finn-b-H7_EPISCLERITIS	1	20171514	0.0553	NA	0.2433	Episcleritis || id:finn-b-H7_EPISCLERITIS	Episcleritis	Episcleritis || ||	TRUE	igd	NA	NA	NA	NA	NA	NA	NA	0.017	1	1.19e-16	34652	20171514	ieu-a-31	Inflammatory bowel disease || id:ieu-a-31	TRUE	reported	igd	2	TRUE
5	rs10761659	G	A	G	A	0.161896	0.0312	0.554011	0.5284	FALSE	FALSE	FALSE	finn-b-H7_EPISCLERITIS	10	64445564	0.0552	NA	0.5719	Episcleritis || id:finn-b-H7_EPISCLERITIS	Episcleritis	Episcleritis || ||	TRUE	igd	NA	NA	NA	NA	NA	NA	NA	0.0172	10	4.07e-21	34652	64445564	ieu-a-31	Inflammatory bowel disease || id:ieu-a-31	TRUE	reported	igd	2	TRUE
6	rs10800314	A	C	A	C	-0.143097	0.0741	0.649219	0.6006	FALSE	FALSE	FALSE	finn-b-H7_EPISCLERITIS	1	161472789	0.0563	NA	0.1885	Episcleritis || id:finn-b-H7_EPISCLERITIS	Episcleritis	Episcleritis || ||	TRUE	igd	NA	NA	NA	NA	NA	NA	NA	0.0179	1	1.17e-15	34652	161472789	ieu-a-31	Inflammatory bowel disease || id:ieu-a-31	TRUE	reported	igd	2	TRUE
7	rs11209026	A	G	A	G	-0.72629	0.095	0.0541886	0.04604	FALSE	FALSE	FALSE	finn-b-H7_EPISCLERITIS	1	67705958	0.1309	NA	0.4679	Episcleritis || id:finn-b-H7_EPISCLERITIS	Episcleritis	Episcleritis || ||	TRUE	igd	NA	NA	NA	NA	NA	NA	NA	0.0422	1	1.76e-66	34652	67705958	ieu-a-31	Inflammatory bowel disease || id:ieu-a-31	TRUE	reported	igd	2	TRUE
8	rs11236797	A	C	A	C	0.155704	0.0576	0.470011	0.4062	FALSE	FALSE	FALSE	finn-b-H7_EPISCLERITIS	11	76299649	0.0561	NA	0.3049	Episcleritis || id:finn-b-H7_EPISCLERITIS	Episcleritis	Episcleritis || ||	TRUE	igd	NA	NA	NA	NA	NA	NA	NA	0.017	11	4.75e-20	34652	76299649	ieu-a-31	Inflammatory bowel disease || id:ieu-a-31	TRUE	reported	igd	2	TRUE
9	rs112401990	A	G	A	G	0.142202	0.0955	0.375383	0.3686	FALSE	FALSE	FALSE	finn-b-H7_EPISCLERITIS	2	61204856	0.0571	NA	0.0944104	Episcleritis || id:finn-b-H7_EPISCLERITIS	Episcleritis	Episcleritis || ||	TRUE	igd	TRUE	rs112401990	rs7608910	A	G	G	A	0.0174	2	2.84e-16	34652	61199327	ieu-a-31	Inflammatory bowel disease || id:ieu-a-31	TRUE	reported	igd	2	TRUE
10	rs112694524	A	G	A	G	0.188304	0.0617	0.0903752	0.03337	FALSE	FALSE	FALSE	finn-b-H7_EPISCLERITIS	2	43453721	0.1545	NA	0.6894	Episcleritis || id:finn-b-H7_EPISCLERITIS	Episcleritis	Episcleritis || ||	TRUE	igd	NA	NA	NA	NA	NA	NA	NA	0.0303	2	5.39e-10	34652	43453721	ieu-a-31	Inflammatory bowel disease || id:ieu-a-31	TRUE	reported	igd	2	TRUE
11	rs113991740	A	T	A	T	-0.107697	0.0276	0.271565	0.3307	FALSE	TRUE	FALSE	finn-b-H7_EPISCLERITIS	17	32625383	0.0588	NA	0.639	Episcleritis || id:finn-b-H7_EPISCLERITIS	Episcleritis	Episcleritis || ||	TRUE	igd	NA	NA	NA	NA	NA	NA	NA	0.0189	17	1.32e-08	34652	32625383	ieu-a-31	Inflammatory bowel disease || id:ieu-a-31	TRUE	reported	igd	2	TRUE
12	rs11548656	G	A	G	A	-0.292796	-0.1419	0.034026	0.04762	FALSE	FALSE	FALSE	finn-b-H7_EPISCLERITIS	16	81916912	0.1308	NA	0.2777	Episcleritis || id:finn-b-H7_EPISCLERITIS	Episcleritis	Episcleritis || ||	TRUE	igd	NA	NA	NA	NA	NA	NA	NA	0.0507	16	7.72e-09	34652	81916912	ieu-a-31	Inflammatory bowel disease || id:ieu-a-31	TRUE	reported	igd	2	TRUE
13	rs11677953	A	G	A	G	0.0975985	-0.0252	0.415063	0.3061	FALSE	FALSE	FALSE	finn-b-H7_EPISCLERITIS	2	219121663	0.06	NA	0.6745	Episcleritis || id:finn-b-H7_EPISCLERITIS	Episcleritis	Episcleritis || ||	TRUE	igd	NA	NA	NA	NA	NA	NA	NA	0.0171	2	1.05e-08	34652	219121663	ieu-a-31	Inflammatory bowel disease || id:ieu-a-31	TRUE	reported	igd	2	TRUE
14	rs12446550	A	G	A	G	0.107796	0.0206	0.409666	0.4784	FALSE	FALSE	FALSE	finn-b-H7_EPISCLERITIS	16	28543381	0.0552	NA	0.708699	Episcleritis || id:finn-b-H7_EPISCLERITIS	Episcleritis	Episcleritis || ||	TRUE	igd	NA	NA	NA	NA	NA	NA	NA	0.0171	16	2.78e-10	34652	28543381	ieu-a-31	Inflammatory bowel disease || id:ieu-a-31	TRUE	reported	igd	2	TRUE
15	rs1250573	A	G	A	G	-0.113606	0.0492	0.295706	0.3664	FALSE	FALSE	FALSE	finn-b-H7_EPISCLERITIS	10	81042475	0.0573	NA	0.3904	Episcleritis || id:finn-b-H7_EPISCLERITIS	Episcleritis	Episcleritis || ||	TRUE	igd	NA	NA	NA	NA	NA	NA	NA	0.019	10	2.21e-09	34652	81042475	ieu-a-31	Inflammatory bowel disease || id:ieu-a-31	TRUE	reported	igd	2	TRUE
16	rs12764283	A	G	A	G	0.126597	-0.0831	0.337409	0.3678	FALSE	FALSE	FALSE	finn-b-H7_EPISCLERITIS	10	35530460	0.0572	NA	0.1459	Episcleritis || id:finn-b-H7_EPISCLERITIS	Episcleritis	Episcleritis || ||	TRUE	igd	NA	NA	NA	NA	NA	NA	NA	0.0179	10	1.57e-12	34652	35530460	ieu-a-31	Inflammatory bowel disease || id:ieu-a-31	TRUE	reported	igd	2	TRUE
17	rs12936409	T	C	T	C	0.145701	-0.0272	0.476383	0.5158	FALSE	FALSE	FALSE	finn-b-H7_EPISCLERITIS	17	38043649	0.0553	NA	0.623	Episcleritis || id:finn-b-H7_EPISCLERITIS	Episcleritis	Episcleritis || ||	TRUE	igd	NA	NA	NA	NA	NA	NA	NA	0.0168	17	3.87e-18	34652	38043649	ieu-a-31	Inflammatory bowel disease || id:ieu-a-31	TRUE	reported	igd	2	TRUE
18	rs131657	A	T	A	T	0.136496	0.0736	0.201666	0.2951	FALSE	TRUE	FALSE	finn-b-H7_EPISCLERITIS	22	21920817	0.0606	NA	0.2246	Episcleritis || id:finn-b-H7_EPISCLERITIS	Episcleritis	Episcleritis || ||	TRUE	igd	TRUE	rs131657	rs59391722	A	T	C	G	0.0212	22	1.24e-10	34652	21917550	ieu-a-31	Inflammatory bowel disease || id:ieu-a-31	TRUE	reported	igd	2	TRUE
19	rs13178036	C	G	C	G	0.100904	0.0054	0.341807	0.3272	FALSE	TRUE	FALSE	finn-b-H7_EPISCLERITIS	5	40218529	0.0594	NA	0.9281	Episcleritis || id:finn-b-H7_EPISCLERITIS	Episcleritis	Episcleritis || ||	TRUE	igd	NA	NA	NA	NA	NA	NA	NA	0.0184	5	4.13e-08	34652	40218529	ieu-a-31	Inflammatory bowel disease || id:ieu-a-31	TRUE	reported	igd	2	TRUE
20	rs140892874	C	T	C	T	0.409594	0.164	0.027461	0.02682	FALSE	FALSE	FALSE	finn-b-H7_EPISCLERITIS	12	40824798	0.1714	NA	0.3385	Episcleritis || id:finn-b-H7_EPISCLERITIS	Episcleritis	Episcleritis || ||	TRUE	igd	NA	NA	NA	NA	NA	NA	NA	0.0512	12	1.28e-15	34652	40824798	ieu-a-31	Inflammatory bowel disease || id:ieu-a-31	TRUE	reported	igd	2	TRUE
21	rs142770866	A	G	A	G	0.23	-0.0982	0.0810417	0.08056	FALSE	FALSE	FALSE	finn-b-H7_EPISCLERITIS	19	10525372	0.1016	NA	0.3337	Episcleritis || id:finn-b-H7_EPISCLERITIS	Episcleritis	Episcleritis || ||	TRUE	igd	NA	NA	NA	NA	NA	NA	NA	0.0337	19	8.14e-12	34652	10525372	ieu-a-31	Inflammatory bowel disease || id:ieu-a-31	TRUE	reported	igd	2	TRUE
22	rs148844907	A	T	A	T	1.1375	-0.1341	0.0103903	0.002554	FALSE	TRUE	FALSE	finn-b-H7_EPISCLERITIS	6	31628397	0.5545	NA	0.8088	Episcleritis || id:finn-b-H7_EPISCLERITIS	Episcleritis	Episcleritis || ||	TRUE	igd	NA	NA	NA	NA	NA	NA	NA	0.0963	6	3.63e-32	34652	31628397	ieu-a-31	Inflammatory bowel disease || id:ieu-a-31	TRUE	reported	igd	2	TRUE
23	rs1551399	C	A	C	A	0.101302	-0.0567	0.615807	0.7311	FALSE	FALSE	FALSE	finn-b-H7_EPISCLERITIS	8	126540200	0.0623	NA	0.3627	Episcleritis || id:finn-b-H7_EPISCLERITIS	Episcleritis	Episcleritis || ||	TRUE	igd	TRUE	rs1551399	rs1551397	A	C	C	T	0.0173	8	5.01e-09	34652	126539965	ieu-a-31	Inflammatory bowel disease || id:ieu-a-31	TRUE	reported	igd	2	TRUE
24	rs1736161	A	G	A	G	-0.123298	0.0015	0.428732	0.3995	FALSE	FALSE	FALSE	finn-b-H7_EPISCLERITIS	21	16833222	0.0564	NA	0.9786	Episcleritis || id:finn-b-H7_EPISCLERITIS	Episcleritis	Episcleritis || ||	TRUE	igd	NA	NA	NA	NA	NA	NA	NA	0.0174	21	1.34e-12	34652	16833222	ieu-a-31	Inflammatory bowel disease || id:ieu-a-31	TRUE	reported	igd	2	TRUE
25	rs17800987	G	A	G	A	0.2017	-0.105	0.089179	0.1023	FALSE	FALSE	FALSE	finn-b-H7_EPISCLERITIS	5	150323428	0.0916	NA	0.2513	Episcleritis || id:finn-b-H7_EPISCLERITIS	Episcleritis	Episcleritis || ||	TRUE	igd	NA	NA	NA	NA	NA	NA	NA	0.0305	5	3.71e-11	34652	150323428	ieu-a-31	Inflammatory bowel disease || id:ieu-a-31	TRUE	reported	igd	2	TRUE
26	rs1873625	A	C	A	C	0.177301	-0.0418	0.32287	0.4253	FALSE	FALSE	FALSE	finn-b-H7_EPISCLERITIS	3	49666964	0.0562	NA	0.4571	Episcleritis || id:finn-b-H7_EPISCLERITIS	Episcleritis	Episcleritis || ||	TRUE	igd	NA	NA	NA	NA	NA	NA	NA	0.0179	3	3.71e-23	34652	49666964	ieu-a-31	Inflammatory bowel disease || id:ieu-a-31	TRUE	reported	igd	2	TRUE
27	rs1886731	C	T	C	T	-0.0970995	-0.0513	0.481193	0.4901	FALSE	FALSE	FALSE	finn-b-H7_EPISCLERITIS	1	2472081	0.0554	NA	0.3552	Episcleritis || id:finn-b-H7_EPISCLERITIS	Episcleritis	Episcleritis || ||	TRUE	igd	NA	NA	NA	NA	NA	NA	NA	0.0175	1	3.08e-08	34652	2472081	ieu-a-31	Inflammatory bowel disease || id:ieu-a-31	TRUE	reported	igd	2	TRUE
28	rs1887428	C	G	C	G	-0.171595	0.0901	0.61936	0.6145	FALSE	TRUE	FALSE	finn-b-H7_EPISCLERITIS	9	4984530	0.0569	NA	0.1135	Episcleritis || id:finn-b-H7_EPISCLERITIS	Episcleritis	Episcleritis || ||	TRUE	igd	NA	NA	NA	NA	NA	NA	NA	0.0178	9	6.65e-22	34652	4984530	ieu-a-31	Inflammatory bowel disease || id:ieu-a-31	TRUE	reported	igd	2	TRUE
29	rs2076756	G	A	G	A	0.187595	-0.0157	0.27064	0.153	FALSE	FALSE	FALSE	finn-b-H7_EPISCLERITIS	16	50756881	0.0768	NA	0.8385	Episcleritis || id:finn-b-H7_EPISCLERITIS	Episcleritis	Episcleritis || ||	TRUE	igd	NA	NA	NA	NA	NA	NA	NA	0.0186	16	5.59e-24	34652	50756881	ieu-a-31	Inflammatory bowel disease || id:ieu-a-31	TRUE	reported	igd	2	TRUE
30	rs2193041	G	A	G	A	0.133703	0.0567	0.388781	0.3234	FALSE	FALSE	FALSE	finn-b-H7_EPISCLERITIS	12	68502110	0.0589	NA	0.3359	Episcleritis || id:finn-b-H7_EPISCLERITIS	Episcleritis	Episcleritis || ||	TRUE	igd	NA	NA	NA	NA	NA	NA	NA	0.0172	12	6.91e-15	34652	68502110	ieu-a-31	Inflammatory bowel disease || id:ieu-a-31	TRUE	reported	igd	2	TRUE
31	rs2241878	C	T	C	T	0.148001	-0.0071	0.538498	0.4395	FALSE	FALSE	FALSE	finn-b-H7_EPISCLERITIS	2	234183718	0.0556	NA	0.8984	Episcleritis || id:finn-b-H7_EPISCLERITIS	Episcleritis	Episcleritis || ||	TRUE	igd	NA	NA	NA	NA	NA	NA	NA	0.0169	2	1.75e-18	34652	234183718	ieu-a-31	Inflammatory bowel disease || id:ieu-a-31	TRUE	reported	igd	2	TRUE
32	rs2542147	T	G	T	G	-0.1513	0.0087	0.837193	0.8534	FALSE	FALSE	FALSE	finn-b-H7_EPISCLERITIS	18	12775851	0.0782	NA	0.9118	Episcleritis || id:finn-b-H7_EPISCLERITIS	Episcleritis	Episcleritis || ||	TRUE	igd	NA	NA	NA	NA	NA	NA	NA	0.0227	18	2.78e-11	34652	12775851	ieu-a-31	Inflammatory bowel disease || id:ieu-a-31	TRUE	reported	igd	2	TRUE
33	rs254560	A	G	A	G	0.0995014	-0.0497	0.400063	0.4006	FALSE	FALSE	FALSE	finn-b-H7_EPISCLERITIS	5	134443606	0.0563	NA	0.3781	Episcleritis || id:finn-b-H7_EPISCLERITIS	Episcleritis	Episcleritis || ||	TRUE	igd	NA	NA	NA	NA	NA	NA	NA	0.0171	5	6.16e-09	34652	134443606	ieu-a-31	Inflammatory bowel disease || id:ieu-a-31	TRUE	reported	igd	2	TRUE
34	rs2836882	A	G	A	G	-0.196295	0.0048	0.257617	0.2478	FALSE	FALSE	FALSE	finn-b-H7_EPISCLERITIS	21	40466570	0.0641	NA	0.9399	Episcleritis || id:finn-b-H7_EPISCLERITIS	Episcleritis	Episcleritis || ||	TRUE	igd	NA	NA	NA	NA	NA	NA	NA	0.0201	21	1.49e-22	34652	40466570	ieu-a-31	Inflammatory bowel disease || id:ieu-a-31	TRUE	reported	igd	2	TRUE
35	rs3024493	A	C	A	C	0.212996	-0.0546	0.169666	0.156	FALSE	FALSE	FALSE	finn-b-H7_EPISCLERITIS	1	206943968	0.0761	NA	0.4732	Episcleritis || id:finn-b-H7_EPISCLERITIS	Episcleritis	Episcleritis || ||	TRUE	igd	NA	NA	NA	NA	NA	NA	NA	0.0222	1	8.48e-22	34652	206943968	ieu-a-31	Inflammatory bowel disease || id:ieu-a-31	TRUE	reported	igd	2	TRUE
36	rs34190331	A	G	A	G	0.176899	0.022	0.0853045	0.06349	FALSE	FALSE	FALSE	finn-b-H7_EPISCLERITIS	6	111840820	0.1139	NA	0.8466	Episcleritis || id:finn-b-H7_EPISCLERITIS	Episcleritis	Episcleritis || ||	TRUE	igd	NA	NA	NA	NA	NA	NA	NA	0.0303	6	5.39e-09	34652	111840820	ieu-a-31	Inflammatory bowel disease || id:ieu-a-31	TRUE	reported	igd	2	TRUE
37	rs35260072	C	A	C	A	0.142197	0.0327	0.433153	0.316	FALSE	FALSE	FALSE	finn-b-H7_EPISCLERITIS	5	131630852	0.0594	NA	0.5822	Episcleritis || id:finn-b-H7_EPISCLERITIS	Episcleritis	Episcleritis || ||	TRUE	igd	NA	NA	NA	NA	NA	NA	NA	0.017	5	7.07e-17	34652	131630852	ieu-a-31	Inflammatory bowel disease || id:ieu-a-31	TRUE	reported	igd	2	TRUE
38	rs35730213	C	G	C	G	-0.151404	-0.0705	0.262591	0.2129	FALSE	TRUE	FALSE	finn-b-H7_EPISCLERITIS	1	200874229	0.0677	NA	0.2972	Episcleritis || id:finn-b-H7_EPISCLERITIS	Episcleritis	Episcleritis || ||	TRUE	igd	NA	NA	NA	NA	NA	NA	NA	0.0194	1	6.91e-15	34652	200874229	ieu-a-31	Inflammatory bowel disease || id:ieu-a-31	TRUE	reported	igd	2	TRUE
39	rs3850378	C	T	C	T	0.155099	-0.0862	0.096461	0.08045	FALSE	FALSE	FALSE	finn-b-H7_EPISCLERITIS	14	88452338	0.1017	NA	0.3965	Episcleritis || id:finn-b-H7_EPISCLERITIS	Episcleritis	Episcleritis || ||	TRUE	igd	TRUE	rs3850378	rs73312821	C	T	C	G	0.0282	14	3.8e-08	34652	88417517	ieu-a-31	Inflammatory bowel disease || id:ieu-a-31	TRUE	reported	igd	2	TRUE
40	rs4077515	T	C	T	C	0.179401	-0.0171	0.424242	0.4168	FALSE	FALSE	FALSE	finn-b-H7_EPISCLERITIS	9	139266496	0.0558	NA	0.7597	Episcleritis || id:finn-b-H7_EPISCLERITIS	Episcleritis	Episcleritis || ||	TRUE	igd	NA	NA	NA	NA	NA	NA	NA	0.0172	9	1.5e-25	34652	139266496	ieu-a-31	Inflammatory bowel disease || id:ieu-a-31	TRUE	reported	igd	2	TRUE
41	rs4246905	C	T	C	T	0.163001	-0.0197	0.729896	0.7996	FALSE	FALSE	FALSE	finn-b-H7_EPISCLERITIS	9	117553249	0.069	NA	0.774901	Episcleritis || id:finn-b-H7_EPISCLERITIS	Episcleritis	Episcleritis || ||	TRUE	igd	NA	NA	NA	NA	NA	NA	NA	0.0197	9	1.42e-16	34652	117553249	ieu-a-31	Inflammatory bowel disease || id:ieu-a-31	TRUE	reported	igd	2	TRUE
42	rs444210	G	A	G	A	0.109502	-0.0471	0.545781	0.4941	FALSE	FALSE	FALSE	finn-b-H7_EPISCLERITIS	6	167390242	0.0553	NA	0.3937	Episcleritis || id:finn-b-H7_EPISCLERITIS	Episcleritis	Episcleritis || ||	TRUE	igd	NA	NA	NA	NA	NA	NA	NA	0.0168	6	7.39e-11	34652	167390242	ieu-a-31	Inflammatory bowel disease || id:ieu-a-31	TRUE	reported	igd	2	TRUE
43	rs45528737	T	C	T	C	0.166802	-0.1192	0.111833	0.2071	FALSE	FALSE	FALSE	finn-b-H7_EPISCLERITIS	4	123308465	0.0683	NA	0.0808593	Episcleritis || id:finn-b-H7_EPISCLERITIS	Episcleritis	Episcleritis || ||	TRUE	igd	TRUE	rs45528737	rs151275015	T	C	A	G	0.03	4	2.66e-08	34652	123275555	ieu-a-31	Inflammatory bowel disease || id:ieu-a-31	TRUE	reported	igd	2	TRUE
44	rs4676408	A	G	A	G	0.118103	-0.0155	0.515063	0.633	FALSE	FALSE	FALSE	finn-b-H7_EPISCLERITIS	2	241574401	0.0575	NA	0.788099	Episcleritis || id:finn-b-H7_EPISCLERITIS	Episcleritis	Episcleritis || ||	TRUE	igd	NA	NA	NA	NA	NA	NA	NA	0.0181	2	6.62e-11	34652	241574401	ieu-a-31	Inflammatory bowel disease || id:ieu-a-31	TRUE	reported	igd	2	TRUE
45	rs4712528	C	G	C	G	0.122598	0.0706	0.787692	0.7319	FALSE	TRUE	FALSE	finn-b-H7_EPISCLERITIS	6	20678430	0.0623	NA	0.2568	Episcleritis || id:finn-b-H7_EPISCLERITIS	Episcleritis	Episcleritis || ||	TRUE	igd	NA	NA	NA	NA	NA	NA	NA	0.0207	6	3.07e-09	34652	20678430	ieu-a-31	Inflammatory bowel disease || id:ieu-a-31	TRUE	reported	igd	2	TRUE
46	rs4730272	G	A	G	A	-0.134102	-0.0664	0.512591	0.5197	FALSE	FALSE	FALSE	finn-b-H7_EPISCLERITIS	7	107478227	0.0553	NA	0.2296	Episcleritis || id:finn-b-H7_EPISCLERITIS	Episcleritis	Episcleritis || ||	TRUE	igd	NA	NA	NA	NA	NA	NA	NA	0.0178	7	4.5e-14	34652	107478227	ieu-a-31	Inflammatory bowel disease || id:ieu-a-31	TRUE	reported	igd	2	TRUE
47	rs4851586	C	T	C	T	-0.122403	0.0395	0.75745	0.8084	FALSE	FALSE	FALSE	finn-b-H7_EPISCLERITIS	2	103064264	0.0703	NA	0.5743	Episcleritis || id:finn-b-H7_EPISCLERITIS	Episcleritis	Episcleritis || ||	TRUE	igd	NA	NA	NA	NA	NA	NA	NA	0.0193	2	2.32e-10	34652	103064264	ieu-a-31	Inflammatory bowel disease || id:ieu-a-31	TRUE	reported	igd	2	TRUE
48	rs56062135	T	C	T	C	0.1509	0.0726	0.236922	0.2631	FALSE	FALSE	FALSE	finn-b-H7_EPISCLERITIS	15	67455630	0.0627	NA	0.2471	Episcleritis || id:finn-b-H7_EPISCLERITIS	Episcleritis	Episcleritis || ||	TRUE	igd	NA	NA	NA	NA	NA	NA	NA	0.0198	15	2.64e-14	34652	67455630	ieu-a-31	Inflammatory bowel disease || id:ieu-a-31	TRUE	reported	igd	2	TRUE
49	rs6062496	A	G	A	G	0.164997	-0.0084	0.578011	0.6444	FALSE	FALSE	FALSE	finn-b-H7_EPISCLERITIS	20	62329099	0.0579	NA	0.885	Episcleritis || id:finn-b-H7_EPISCLERITIS	Episcleritis	Episcleritis || ||	TRUE	igd	NA	NA	NA	NA	NA	NA	NA	0.018	20	5.48e-20	34652	62329099	ieu-a-31	Inflammatory bowel disease || id:ieu-a-31	TRUE	reported	igd	2	TRUE
50	rs6584283	C	T	C	T	-0.180303	-0.0461	0.510643	0.5498	FALSE	FALSE	FALSE	finn-b-H7_EPISCLERITIS	10	101290301	0.0555	NA	0.4066	Episcleritis || id:finn-b-H7_EPISCLERITIS	Episcleritis	Episcleritis || ||	TRUE	igd	NA	NA	NA	NA	NA	NA	NA	0.0169	10	1.7e-26	34652	101290301	ieu-a-31	Inflammatory bowel disease || id:ieu-a-31	TRUE	reported	igd	2	TRUE
51	rs6826501	T	C	T	C	-0.0927953	0.0476	0.536078	0.3832	FALSE	FALSE	FALSE	finn-b-H7_EPISCLERITIS	4	36076676	0.0571	NA	0.4042	Episcleritis || id:finn-b-H7_EPISCLERITIS	Episcleritis	Episcleritis || ||	TRUE	igd	NA	NA	NA	NA	NA	NA	NA	0.0169	4	4.12e-08	34652	36076676	ieu-a-31	Inflammatory bowel disease || id:ieu-a-31	TRUE	reported	igd	2	TRUE
52	rs6873866	C	T	C	T	-0.106996	-0.0151	0.528821	0.6211	FALSE	FALSE	FALSE	finn-b-H7_EPISCLERITIS	5	96249648	0.057	NA	0.791199	Episcleritis || id:finn-b-H7_EPISCLERITIS	Episcleritis	Episcleritis || ||	TRUE	igd	TRUE	rs6873866	rs2859491	T	C	T	C	0.0176	5	1.09e-09	34652	96247810	ieu-a-31	Inflammatory bowel disease || id:ieu-a-31	TRUE	reported	igd	2	TRUE
53	rs6880778	G	A	G	A	0.187801	0.156	0.620729	0.5683	FALSE	FALSE	FALSE	finn-b-H7_EPISCLERITIS	5	40399096	0.0558	NA	0.00515703	Episcleritis || id:finn-b-H7_EPISCLERITIS	Episcleritis	Episcleritis || ||	TRUE	igd	NA	NA	NA	NA	NA	NA	NA	0.0173	5	2.14e-27	34652	40399096	ieu-a-31	Inflammatory bowel disease || id:ieu-a-31	TRUE	reported	igd	2	TRUE
54	rs6911490	C	T	C	T	-0.142801	-0.0456	0.778565	0.7895	FALSE	FALSE	FALSE	finn-b-H7_EPISCLERITIS	6	106522027	0.0684	NA	0.5046	Episcleritis || id:finn-b-H7_EPISCLERITIS	Episcleritis	Episcleritis || ||	TRUE	igd	NA	NA	NA	NA	NA	NA	NA	0.0208	6	6.82e-12	34652	106522027	ieu-a-31	Inflammatory bowel disease || id:ieu-a-31	TRUE	reported	igd	2	TRUE
55	rs6927172	G	C	G	C	0.110295	0.0461	0.21432	0.1886	FALSE	TRUE	FALSE	finn-b-H7_EPISCLERITIS	6	138002175	0.0703	NA	0.5123	Episcleritis || id:finn-b-H7_EPISCLERITIS	Episcleritis	Episcleritis || ||	TRUE	igd	NA	NA	NA	NA	NA	NA	NA	0.0202	6	4.65e-08	34652	138002175	ieu-a-31	Inflammatory bowel disease || id:ieu-a-31	TRUE	reported	igd	2	TRUE
56	rs72798422	C	T	C	T	0.2776	-0.1097	0.041718	0.03441	FALSE	FALSE	FALSE	finn-b-H7_EPISCLERITIS	16	50866917	0.1511	NA	0.4677	Episcleritis || id:finn-b-H7_EPISCLERITIS	Episcleritis	Episcleritis || ||	TRUE	igd	NA	NA	NA	NA	NA	NA	NA	0.0431	16	1.19e-10	34652	50866917	ieu-a-31	Inflammatory bowel disease || id:ieu-a-31	TRUE	reported	igd	2	TRUE
57	rs7285952	G	T	G	T	-0.176002	0.0052	0.157193	0.1167	FALSE	FALSE	FALSE	finn-b-H7_EPISCLERITIS	22	39733096	0.0865	NA	0.9522	Episcleritis || id:finn-b-H7_EPISCLERITIS	Episcleritis	Episcleritis || ||	TRUE	igd	NA	NA	NA	NA	NA	NA	NA	0.0235	22	7.6e-14	34652	39733096	ieu-a-31	Inflammatory bowel disease || id:ieu-a-31	TRUE	reported	igd	2	TRUE
58	rs744166	G	A	G	A	-0.120703	-0.0093	0.409963	0.4206	FALSE	FALSE	FALSE	finn-b-H7_EPISCLERITIS	17	40514201	0.0559	NA	0.8672	Episcleritis || id:finn-b-H7_EPISCLERITIS	Episcleritis	Episcleritis || ||	TRUE	igd	NA	NA	NA	NA	NA	NA	NA	0.0172	17	2.16e-12	34652	40514201	ieu-a-31	Inflammatory bowel disease || id:ieu-a-31	TRUE	reported	igd	2	TRUE
59	rs7523335	A	G	A	G	-0.140504	-0.0077	0.173424	0.2662	FALSE	FALSE	FALSE	finn-b-H7_EPISCLERITIS	1	8180210	0.0623	NA	0.9014	Episcleritis || id:finn-b-H7_EPISCLERITIS	Episcleritis	Episcleritis || ||	TRUE	igd	NA	NA	NA	NA	NA	NA	NA	0.0225	1	4.16e-10	34652	8180210	ieu-a-31	Inflammatory bowel disease || id:ieu-a-31	TRUE	reported	igd	2	TRUE
60	rs9272514	T	C	T	C	-0.234698	0.1089	0.30636	0.2499	FALSE	FALSE	FALSE	finn-b-H7_EPISCLERITIS	6	32611650	0.0644	NA	0.0907194	Episcleritis || id:finn-b-H7_EPISCLERITIS	Episcleritis	Episcleritis || ||	TRUE	igd	TRUE	rs9272514	rs9273014	T	C	A	G	0.0208	6	1.59e-29	34652	32606385	ieu-a-31	Inflammatory bowel disease || id:ieu-a-31	TRUE	reported	igd	2	TRUE
61	rs9370774	C	T	C	T	-0.130704	0.0467	0.20068	0.113	FALSE	FALSE	FALSE	finn-b-H7_EPISCLERITIS	6	14721897	0.0898	NA	0.6036	Episcleritis || id:finn-b-H7_EPISCLERITIS	Episcleritis	Episcleritis || ||	TRUE	igd	NA	NA	NA	NA	NA	NA	NA	0.0219	6	2.54e-09	34652	14721897	ieu-a-31	Inflammatory bowel disease || id:ieu-a-31	TRUE	reported	igd	2	TRUE
62	rs9934775	T	C	T	C	-0.139595	-0.0359	0.16068	0.1407	FALSE	FALSE	FALSE	finn-b-H7_EPISCLERITIS	16	50383077	0.0795	NA	0.651199	Episcleritis || id:finn-b-H7_EPISCLERITIS	Episcleritis	Episcleritis || ||	TRUE	igd	NA	NA	NA	NA	NA	NA	NA	0.0232	16	1.71e-09	34652	50383077	ieu-a-31	Inflammatory bowel disease || id:ieu-a-31	TRUE	reported	igd	2	TRUE

## Sheet: IBD&scleritis
The detailed information of SNPs identified as IVs in the initial practice. (exposure: IBD outcome: scleritis)
	SNP	effect_allele.exposure	other_allele.exposure	effect_allele.outcome	other_allele.outcome	beta.exposure	beta.outcome	eaf.exposure	eaf.outcome	remove	palindromic	ambiguous	id.outcome	chr	pos	se.outcome	samplesize.outcome	pval.outcome	outcome	originalname.outcome	outcome.deprecated	mr_keep.outcome	data_source.outcome	proxy.outcome	target_snp.outcome	proxy_snp.outcome	target_a1.outcome	target_a2.outcome	proxy_a1.outcome	proxy_a2.outcome	se.exposure	chr.exposure	pval.exposure	samplesize.exposure	pos.exposure	id.exposure	exposure	mr_keep.exposure	pval_origin.exposure	data_source.exposure	action	mr_keep
1	rs1003342	G	A	G	A	-0.095001	0.0011	0.531334	0.4799	FALSE	FALSE	FALSE	finn-b-H7_SCLERITIS	22	30570022	0.1286	NA	0.9932	Scleritis || id:finn-b-H7_SCLERITIS	Scleritis	Scleritis || ||	TRUE	igd	NA	NA	NA	NA	NA	NA	NA	0.0168	22	1.67101e-08	34652	30570022	ieu-a-31	Inflammatory bowel disease || id:ieu-a-31	TRUE	reported	igd	2	TRUE
2	rs10045431	C	A	C	A	0.177406	-0.1335	0.717524	0.7651	FALSE	FALSE	FALSE	finn-b-H7_SCLERITIS	5	158814533	0.1517	NA	0.3789	Scleritis || id:finn-b-H7_SCLERITIS	Scleritis	Scleritis || ||	TRUE	igd	NA	NA	NA	NA	NA	NA	NA	0.0189	5	6.58567e-21	34652	158814533	ieu-a-31	Inflammatory bowel disease || id:ieu-a-31	TRUE	reported	igd	2	TRUE
3	rs10408351	A	G	A	G	0.137804	0.0013	0.238435	0.1833	FALSE	FALSE	FALSE	finn-b-H7_SCLERITIS	19	33754044	0.1673	NA	0.9939	Scleritis || id:finn-b-H7_SCLERITIS	Scleritis	Scleritis || ||	TRUE	igd	NA	NA	NA	NA	NA	NA	NA	0.0221	19	4.23204e-10	34652	33754044	ieu-a-31	Inflammatory bowel disease || id:ieu-a-31	TRUE	reported	igd	2	TRUE
4	rs10737481	G	T	G	T	0.141103	0.1109	0.554896	0.5088	FALSE	FALSE	FALSE	finn-b-H7_SCLERITIS	1	20171514	0.1286	NA	0.3883	Scleritis || id:finn-b-H7_SCLERITIS	Scleritis	Scleritis || ||	TRUE	igd	NA	NA	NA	NA	NA	NA	NA	0.017	1	1.18713e-16	34652	20171514	ieu-a-31	Inflammatory bowel disease || id:ieu-a-31	TRUE	reported	igd	2	TRUE
5	rs10761659	G	A	G	A	0.161896	0.1644	0.554011	0.5284	FALSE	FALSE	FALSE	finn-b-H7_SCLERITIS	10	64445564	0.1285	NA	0.2006	Scleritis || id:finn-b-H7_SCLERITIS	Scleritis	Scleritis || ||	TRUE	igd	NA	NA	NA	NA	NA	NA	NA	0.0172	10	4.07193e-21	34652	64445564	ieu-a-31	Inflammatory bowel disease || id:ieu-a-31	TRUE	reported	igd	2	TRUE
6	rs10800314	A	C	A	C	-0.143097	-0.0311	0.649219	0.6006	FALSE	FALSE	FALSE	finn-b-H7_SCLERITIS	1	161472789	0.1311	NA	0.8123	Scleritis || id:finn-b-H7_SCLERITIS	Scleritis	Scleritis || ||	TRUE	igd	NA	NA	NA	NA	NA	NA	NA	0.0179	1	1.17409e-15	34652	161472789	ieu-a-31	Inflammatory bowel disease || id:ieu-a-31	TRUE	reported	igd	2	TRUE
7	rs11209026	A	G	A	G	-0.72629	0.4568	0.0541886	0.04603	FALSE	FALSE	FALSE	finn-b-H7_SCLERITIS	1	67705958	0.3065	NA	0.1361	Scleritis || id:finn-b-H7_SCLERITIS	Scleritis	Scleritis || ||	TRUE	igd	NA	NA	NA	NA	NA	NA	NA	0.0422	1	1.76319e-66	34652	67705958	ieu-a-31	Inflammatory bowel disease || id:ieu-a-31	TRUE	reported	igd	2	TRUE
8	rs11236797	A	C	A	C	0.155704	0.1319	0.470011	0.4062	FALSE	FALSE	FALSE	finn-b-H7_SCLERITIS	11	76299649	0.1305	NA	0.3123	Scleritis || id:finn-b-H7_SCLERITIS	Scleritis	Scleritis || ||	TRUE	igd	NA	NA	NA	NA	NA	NA	NA	0.017	11	4.75007e-20	34652	76299649	ieu-a-31	Inflammatory bowel disease || id:ieu-a-31	TRUE	reported	igd	2	TRUE
9	rs112401990	A	G	A	G	0.142202	-0.0592	0.375383	0.3686	FALSE	FALSE	FALSE	finn-b-H7_SCLERITIS	2	61204856	0.1329	NA	0.656	Scleritis || id:finn-b-H7_SCLERITIS	Scleritis	Scleritis || ||	TRUE	igd	TRUE	rs112401990	rs7608910	A	G	G	A	0.0174	2	2.83923e-16	34652	61199327	ieu-a-31	Inflammatory bowel disease || id:ieu-a-31	TRUE	reported	igd	2	TRUE
10	rs112694524	A	G	A	G	0.188304	0.1364	0.0903752	0.03336	FALSE	FALSE	FALSE	finn-b-H7_SCLERITIS	2	43453721	0.3614	NA	0.7059	Scleritis || id:finn-b-H7_SCLERITIS	Scleritis	Scleritis || ||	TRUE	igd	NA	NA	NA	NA	NA	NA	NA	0.0303	2	5.39299e-10	34652	43453721	ieu-a-31	Inflammatory bowel disease || id:ieu-a-31	TRUE	reported	igd	2	TRUE
11	rs113991740	A	T	A	T	-0.107697	0.3902	0.271565	0.3307	FALSE	TRUE	FALSE	finn-b-H7_SCLERITIS	17	32625383	0.1373	NA	0.00447796	Scleritis || id:finn-b-H7_SCLERITIS	Scleritis	Scleritis || ||	TRUE	igd	NA	NA	NA	NA	NA	NA	NA	0.0189	17	1.31999e-08	34652	32625383	ieu-a-31	Inflammatory bowel disease || id:ieu-a-31	TRUE	reported	igd	2	TRUE
12	rs11548656	G	A	G	A	-0.292796	-0.6096	0.034026	0.04762	FALSE	FALSE	FALSE	finn-b-H7_SCLERITIS	16	81916912	0.2999	NA	0.0420901	Scleritis || id:finn-b-H7_SCLERITIS	Scleritis	Scleritis || ||	TRUE	igd	NA	NA	NA	NA	NA	NA	NA	0.0507	16	7.71792e-09	34652	81916912	ieu-a-31	Inflammatory bowel disease || id:ieu-a-31	TRUE	reported	igd	2	TRUE
13	rs11677953	A	G	A	G	0.0975985	0.0629	0.415063	0.3061	FALSE	FALSE	FALSE	finn-b-H7_SCLERITIS	2	219121663	0.1397	NA	0.652501	Scleritis || id:finn-b-H7_SCLERITIS	Scleritis	Scleritis || ||	TRUE	igd	NA	NA	NA	NA	NA	NA	NA	0.0171	2	1.053e-08	34652	219121663	ieu-a-31	Inflammatory bowel disease || id:ieu-a-31	TRUE	reported	igd	2	TRUE
14	rs12446550	A	G	A	G	0.107796	0.0622	0.409666	0.4784	FALSE	FALSE	FALSE	finn-b-H7_SCLERITIS	16	28543381	0.1284	NA	0.6284	Scleritis || id:finn-b-H7_SCLERITIS	Scleritis	Scleritis || ||	TRUE	igd	NA	NA	NA	NA	NA	NA	NA	0.0171	16	2.78298e-10	34652	28543381	ieu-a-31	Inflammatory bowel disease || id:ieu-a-31	TRUE	reported	igd	2	TRUE
15	rs1250573	A	G	A	G	-0.113606	-0.0794	0.295706	0.3664	FALSE	FALSE	FALSE	finn-b-H7_SCLERITIS	10	81042475	0.1336	NA	0.552199	Scleritis || id:finn-b-H7_SCLERITIS	Scleritis	Scleritis || ||	TRUE	igd	NA	NA	NA	NA	NA	NA	NA	0.019	10	2.20902e-09	34652	81042475	ieu-a-31	Inflammatory bowel disease || id:ieu-a-31	TRUE	reported	igd	2	TRUE
16	rs12764283	A	G	A	G	0.126597	0.1864	0.337409	0.3679	FALSE	FALSE	FALSE	finn-b-H7_SCLERITIS	10	35530460	0.133	NA	0.1611	Scleritis || id:finn-b-H7_SCLERITIS	Scleritis	Scleritis || ||	TRUE	igd	NA	NA	NA	NA	NA	NA	NA	0.0179	10	1.5729e-12	34652	35530460	ieu-a-31	Inflammatory bowel disease || id:ieu-a-31	TRUE	reported	igd	2	TRUE
17	rs12936409	T	C	T	C	0.145701	-0.0954	0.476383	0.5158	FALSE	FALSE	FALSE	finn-b-H7_SCLERITIS	17	38043649	0.1287	NA	0.4585	Scleritis || id:finn-b-H7_SCLERITIS	Scleritis	Scleritis || ||	TRUE	igd	NA	NA	NA	NA	NA	NA	NA	0.0168	17	3.86812e-18	34652	38043649	ieu-a-31	Inflammatory bowel disease || id:ieu-a-31	TRUE	reported	igd	2	TRUE
18	rs131657	A	T	A	T	0.136496	0.0361	0.201666	0.2951	FALSE	TRUE	FALSE	finn-b-H7_SCLERITIS	22	21920817	0.1412	NA	0.798	Scleritis || id:finn-b-H7_SCLERITIS	Scleritis	Scleritis || ||	TRUE	igd	TRUE	rs131657	rs59391722	A	T	C	G	0.0212	22	1.237e-10	34652	21917550	ieu-a-31	Inflammatory bowel disease || id:ieu-a-31	TRUE	reported	igd	2	TRUE
19	rs13178036	C	G	C	G	0.100904	0.0672	0.341807	0.3272	FALSE	TRUE	FALSE	finn-b-H7_SCLERITIS	5	40218529	0.1382	NA	0.626599	Scleritis || id:finn-b-H7_SCLERITIS	Scleritis	Scleritis || ||	TRUE	igd	NA	NA	NA	NA	NA	NA	NA	0.0184	5	4.12895e-08	34652	40218529	ieu-a-31	Inflammatory bowel disease || id:ieu-a-31	TRUE	reported	igd	2	TRUE
20	rs140892874	C	T	C	T	0.409594	-0.5549	0.027461	0.02679	FALSE	FALSE	FALSE	finn-b-H7_SCLERITIS	12	40824798	0.3995	NA	0.1649	Scleritis || id:finn-b-H7_SCLERITIS	Scleritis	Scleritis || ||	TRUE	igd	NA	NA	NA	NA	NA	NA	NA	0.0512	12	1.2841e-15	34652	40824798	ieu-a-31	Inflammatory bowel disease || id:ieu-a-31	TRUE	reported	igd	2	TRUE
21	rs142770866	A	G	A	G	0.23	-0.2286	0.0810417	0.08058	FALSE	FALSE	FALSE	finn-b-H7_SCLERITIS	19	10525372	0.2366	NA	0.334	Scleritis || id:finn-b-H7_SCLERITIS	Scleritis	Scleritis || ||	TRUE	igd	NA	NA	NA	NA	NA	NA	NA	0.0337	19	8.14329e-12	34652	10525372	ieu-a-31	Inflammatory bowel disease || id:ieu-a-31	TRUE	reported	igd	2	TRUE
22	rs148844907	A	T	A	T	1.1375	-1.02	0.0103903	0.002554	FALSE	TRUE	FALSE	finn-b-H7_SCLERITIS	6	31628397	1.3173	NA	0.4388	Scleritis || id:finn-b-H7_SCLERITIS	Scleritis	Scleritis || ||	TRUE	igd	NA	NA	NA	NA	NA	NA	NA	0.0963	6	3.62577e-32	34652	31628397	ieu-a-31	Inflammatory bowel disease || id:ieu-a-31	TRUE	reported	igd	2	TRUE
23	rs1551399	C	A	C	A	0.101302	0.239	0.615807	0.7312	FALSE	FALSE	FALSE	finn-b-H7_SCLERITIS	8	126540200	0.1447	NA	0.0985803	Scleritis || id:finn-b-H7_SCLERITIS	Scleritis	Scleritis || ||	TRUE	igd	TRUE	rs1551399	rs1551397	A	C	C	T	0.0173	8	5.01199e-09	34652	126539965	ieu-a-31	Inflammatory bowel disease || id:ieu-a-31	TRUE	reported	igd	2	TRUE
24	rs1736161	A	G	A	G	-0.123298	-0.0186	0.428732	0.3995	FALSE	FALSE	FALSE	finn-b-H7_SCLERITIS	21	16833222	0.1313	NA	0.887	Scleritis || id:finn-b-H7_SCLERITIS	Scleritis	Scleritis || ||	TRUE	igd	NA	NA	NA	NA	NA	NA	NA	0.0174	21	1.3369e-12	34652	16833222	ieu-a-31	Inflammatory bowel disease || id:ieu-a-31	TRUE	reported	igd	2	TRUE
25	rs17800987	G	A	G	A	0.2017	0.1372	0.089179	0.1024	FALSE	FALSE	FALSE	finn-b-H7_SCLERITIS	5	150323428	0.2116	NA	0.5166	Scleritis || id:finn-b-H7_SCLERITIS	Scleritis	Scleritis || ||	TRUE	igd	NA	NA	NA	NA	NA	NA	NA	0.0305	5	3.70681e-11	34652	150323428	ieu-a-31	Inflammatory bowel disease || id:ieu-a-31	TRUE	reported	igd	2	TRUE
26	rs1873625	A	C	A	C	0.177301	0.1111	0.32287	0.4253	FALSE	FALSE	FALSE	finn-b-H7_SCLERITIS	3	49666964	0.1306	NA	0.3949	Scleritis || id:finn-b-H7_SCLERITIS	Scleritis	Scleritis || ||	TRUE	igd	NA	NA	NA	NA	NA	NA	NA	0.0179	3	3.70681e-23	34652	49666964	ieu-a-31	Inflammatory bowel disease || id:ieu-a-31	TRUE	reported	igd	2	TRUE
27	rs1886731	C	T	C	T	-0.0970995	0.0659	0.481193	0.4902	FALSE	FALSE	FALSE	finn-b-H7_SCLERITIS	1	2472081	0.129	NA	0.6096	Scleritis || id:finn-b-H7_SCLERITIS	Scleritis	Scleritis || ||	TRUE	igd	NA	NA	NA	NA	NA	NA	NA	0.0175	1	3.08397e-08	34652	2472081	ieu-a-31	Inflammatory bowel disease || id:ieu-a-31	TRUE	reported	igd	2	TRUE
28	rs1887428	C	G	C	G	-0.171595	-0.1408	0.61936	0.6145	FALSE	TRUE	FALSE	finn-b-H7_SCLERITIS	9	4984530	0.1325	NA	0.2879	Scleritis || id:finn-b-H7_SCLERITIS	Scleritis	Scleritis || ||	TRUE	igd	NA	NA	NA	NA	NA	NA	NA	0.0178	9	6.64814e-22	34652	4984530	ieu-a-31	Inflammatory bowel disease || id:ieu-a-31	TRUE	reported	igd	2	TRUE
29	rs2076756	G	A	G	A	0.187595	-0.3517	0.27064	0.153	FALSE	FALSE	FALSE	finn-b-H7_SCLERITIS	16	50756881	0.1788	NA	0.0491904	Scleritis || id:finn-b-H7_SCLERITIS	Scleritis	Scleritis || ||	TRUE	igd	NA	NA	NA	NA	NA	NA	NA	0.0186	16	5.59114e-24	34652	50756881	ieu-a-31	Inflammatory bowel disease || id:ieu-a-31	TRUE	reported	igd	2	TRUE
30	rs2193041	G	A	G	A	0.133703	-0.0848	0.388781	0.3234	FALSE	FALSE	FALSE	finn-b-H7_SCLERITIS	12	68502110	0.137	NA	0.5362	Scleritis || id:finn-b-H7_SCLERITIS	Scleritis	Scleritis || ||	TRUE	igd	NA	NA	NA	NA	NA	NA	NA	0.0172	12	6.90876e-15	34652	68502110	ieu-a-31	Inflammatory bowel disease || id:ieu-a-31	TRUE	reported	igd	2	TRUE
31	rs2241878	C	T	C	T	0.148001	-0.1143	0.538498	0.4395	FALSE	FALSE	FALSE	finn-b-H7_SCLERITIS	2	234183718	0.1296	NA	0.3777	Scleritis || id:finn-b-H7_SCLERITIS	Scleritis	Scleritis || ||	TRUE	igd	NA	NA	NA	NA	NA	NA	NA	0.0169	2	1.74502e-18	34652	234183718	ieu-a-31	Inflammatory bowel disease || id:ieu-a-31	TRUE	reported	igd	2	TRUE
32	rs2542147	T	G	T	G	-0.1513	-0.0653	0.837193	0.8533	FALSE	FALSE	FALSE	finn-b-H7_SCLERITIS	18	12775851	0.1824	NA	0.720299	Scleritis || id:finn-b-H7_SCLERITIS	Scleritis	Scleritis || ||	TRUE	igd	NA	NA	NA	NA	NA	NA	NA	0.0227	18	2.78484e-11	34652	12775851	ieu-a-31	Inflammatory bowel disease || id:ieu-a-31	TRUE	reported	igd	2	TRUE
33	rs254560	A	G	A	G	0.0995014	-0.1044	0.400063	0.4006	FALSE	FALSE	FALSE	finn-b-H7_SCLERITIS	5	134443606	0.131	NA	0.4254	Scleritis || id:finn-b-H7_SCLERITIS	Scleritis	Scleritis || ||	TRUE	igd	NA	NA	NA	NA	NA	NA	NA	0.0171	5	6.159e-09	34652	134443606	ieu-a-31	Inflammatory bowel disease || id:ieu-a-31	TRUE	reported	igd	2	TRUE
34	rs2836882	A	G	A	G	-0.196295	0.026	0.257617	0.2478	FALSE	FALSE	FALSE	finn-b-H7_SCLERITIS	21	40466570	0.1492	NA	0.8615	Scleritis || id:finn-b-H7_SCLERITIS	Scleritis	Scleritis || ||	TRUE	igd	NA	NA	NA	NA	NA	NA	NA	0.0201	21	1.49005e-22	34652	40466570	ieu-a-31	Inflammatory bowel disease || id:ieu-a-31	TRUE	reported	igd	2	TRUE
35	rs3024493	A	C	A	C	0.212996	-0.0883	0.169666	0.156	FALSE	FALSE	FALSE	finn-b-H7_SCLERITIS	1	206943968	0.1772	NA	0.6183	Scleritis || id:finn-b-H7_SCLERITIS	Scleritis	Scleritis || ||	TRUE	igd	NA	NA	NA	NA	NA	NA	NA	0.0222	1	8.47618e-22	34652	206943968	ieu-a-31	Inflammatory bowel disease || id:ieu-a-31	TRUE	reported	igd	2	TRUE
36	rs34190331	A	G	A	G	0.176899	0.3933	0.0853045	0.0635	FALSE	FALSE	FALSE	finn-b-H7_SCLERITIS	6	111840820	0.2647	NA	0.1373	Scleritis || id:finn-b-H7_SCLERITIS	Scleritis	Scleritis || ||	TRUE	igd	NA	NA	NA	NA	NA	NA	NA	0.0303	6	5.39399e-09	34652	111840820	ieu-a-31	Inflammatory bowel disease || id:ieu-a-31	TRUE	reported	igd	2	TRUE
37	rs35260072	C	A	C	A	0.142197	-0.0013	0.433153	0.316	FALSE	FALSE	FALSE	finn-b-H7_SCLERITIS	5	131630852	0.1383	NA	0.9924	Scleritis || id:finn-b-H7_SCLERITIS	Scleritis	Scleritis || ||	TRUE	igd	NA	NA	NA	NA	NA	NA	NA	0.017	5	7.06643e-17	34652	131630852	ieu-a-31	Inflammatory bowel disease || id:ieu-a-31	TRUE	reported	igd	2	TRUE
38	rs35730213	C	G	C	G	-0.151404	-0.1535	0.262591	0.2129	FALSE	TRUE	FALSE	finn-b-H7_SCLERITIS	1	200874229	0.1573	NA	0.3292	Scleritis || id:finn-b-H7_SCLERITIS	Scleritis	Scleritis || ||	TRUE	igd	NA	NA	NA	NA	NA	NA	NA	0.0194	1	6.90717e-15	34652	200874229	ieu-a-31	Inflammatory bowel disease || id:ieu-a-31	TRUE	reported	igd	2	TRUE
39	rs3850378	C	T	C	T	0.155099	0.2339	0.096461	0.08048	FALSE	FALSE	FALSE	finn-b-H7_SCLERITIS	14	88452338	0.2354	NA	0.3203	Scleritis || id:finn-b-H7_SCLERITIS	Scleritis	Scleritis || ||	TRUE	igd	TRUE	rs3850378	rs73312821	C	T	C	G	0.0282	14	3.80102e-08	34652	88417517	ieu-a-31	Inflammatory bowel disease || id:ieu-a-31	TRUE	reported	igd	2	TRUE
40	rs4077515	T	C	T	C	0.179401	-0.0903	0.424242	0.4168	FALSE	FALSE	FALSE	finn-b-H7_SCLERITIS	9	139266496	0.1301	NA	0.4878	Scleritis || id:finn-b-H7_SCLERITIS	Scleritis	Scleritis || ||	TRUE	igd	NA	NA	NA	NA	NA	NA	NA	0.0172	9	1.50003e-25	34652	139266496	ieu-a-31	Inflammatory bowel disease || id:ieu-a-31	TRUE	reported	igd	2	TRUE
41	rs4246905	C	T	C	T	0.163001	0.0151	0.729896	0.7996	FALSE	FALSE	FALSE	finn-b-H7_SCLERITIS	9	117553249	0.1605	NA	0.925	Scleritis || id:finn-b-H7_SCLERITIS	Scleritis	Scleritis || ||	TRUE	igd	NA	NA	NA	NA	NA	NA	NA	0.0197	9	1.41514e-16	34652	117553249	ieu-a-31	Inflammatory bowel disease || id:ieu-a-31	TRUE	reported	igd	2	TRUE
42	rs444210	G	A	G	A	0.109502	0.1278	0.545781	0.4942	FALSE	FALSE	FALSE	finn-b-H7_SCLERITIS	6	167390242	0.1286	NA	0.3202	Scleritis || id:finn-b-H7_SCLERITIS	Scleritis	Scleritis || ||	TRUE	igd	NA	NA	NA	NA	NA	NA	NA	0.0168	6	7.39095e-11	34652	167390242	ieu-a-31	Inflammatory bowel disease || id:ieu-a-31	TRUE	reported	igd	2	TRUE
43	rs45528737	T	C	T	C	0.166802	0.0368	0.111833	0.2072	FALSE	FALSE	FALSE	finn-b-H7_SCLERITIS	4	123308465	0.1594	NA	0.8172	Scleritis || id:finn-b-H7_SCLERITIS	Scleritis	Scleritis || ||	TRUE	igd	TRUE	rs45528737	rs151275015	T	C	A	G	0.03	4	2.65901e-08	34652	123275555	ieu-a-31	Inflammatory bowel disease || id:ieu-a-31	TRUE	reported	igd	2	TRUE
44	rs4676408	A	G	A	G	0.118103	0.0928	0.515063	0.633	FALSE	FALSE	FALSE	finn-b-H7_SCLERITIS	2	241574401	0.1338	NA	0.4878	Scleritis || id:finn-b-H7_SCLERITIS	Scleritis	Scleritis || ||	TRUE	igd	NA	NA	NA	NA	NA	NA	NA	0.0181	2	6.61912e-11	34652	241574401	ieu-a-31	Inflammatory bowel disease || id:ieu-a-31	TRUE	reported	igd	2	TRUE
45	rs4712528	C	G	C	G	0.122598	0.2385	0.787692	0.7319	FALSE	TRUE	FALSE	finn-b-H7_SCLERITIS	6	20678430	0.1449	NA	0.0998711	Scleritis || id:finn-b-H7_SCLERITIS	Scleritis	Scleritis || ||	TRUE	igd	NA	NA	NA	NA	NA	NA	NA	0.0207	6	3.07397e-09	34652	20678430	ieu-a-31	Inflammatory bowel disease || id:ieu-a-31	TRUE	reported	igd	2	TRUE
46	rs4730272	G	A	G	A	-0.134102	-0.1266	0.512591	0.5197	FALSE	FALSE	FALSE	finn-b-H7_SCLERITIS	7	107478227	0.1286	NA	0.3249	Scleritis || id:finn-b-H7_SCLERITIS	Scleritis	Scleritis || ||	TRUE	igd	NA	NA	NA	NA	NA	NA	NA	0.0178	7	4.50194e-14	34652	107478227	ieu-a-31	Inflammatory bowel disease || id:ieu-a-31	TRUE	reported	igd	2	TRUE
47	rs4851586	C	T	C	T	-0.122403	0.1124	0.75745	0.8084	FALSE	FALSE	FALSE	finn-b-H7_SCLERITIS	2	103064264	0.1637	NA	0.4923	Scleritis || id:finn-b-H7_SCLERITIS	Scleritis	Scleritis || ||	TRUE	igd	NA	NA	NA	NA	NA	NA	NA	0.0193	2	2.32498e-10	34652	103064264	ieu-a-31	Inflammatory bowel disease || id:ieu-a-31	TRUE	reported	igd	2	TRUE
48	rs56062135	T	C	T	C	0.1509	-0.0271	0.236922	0.263	FALSE	FALSE	FALSE	finn-b-H7_SCLERITIS	15	67455630	0.1462	NA	0.8528	Scleritis || id:finn-b-H7_SCLERITIS	Scleritis	Scleritis || ||	TRUE	igd	NA	NA	NA	NA	NA	NA	NA	0.0198	15	2.63998e-14	34652	67455630	ieu-a-31	Inflammatory bowel disease || id:ieu-a-31	TRUE	reported	igd	2	TRUE
49	rs6062496	A	G	A	G	0.164997	-0.1335	0.578011	0.6444	FALSE	FALSE	FALSE	finn-b-H7_SCLERITIS	20	62329099	0.1346	NA	0.3212	Scleritis || id:finn-b-H7_SCLERITIS	Scleritis	Scleritis || ||	TRUE	igd	NA	NA	NA	NA	NA	NA	NA	0.018	20	5.47898e-20	34652	62329099	ieu-a-31	Inflammatory bowel disease || id:ieu-a-31	TRUE	reported	igd	2	TRUE
50	rs6584283	C	T	C	T	-0.180303	0.3621	0.510643	0.5498	FALSE	FALSE	FALSE	finn-b-H7_SCLERITIS	10	101290301	0.1296	NA	0.00521699	Scleritis || id:finn-b-H7_SCLERITIS	Scleritis	Scleritis || ||	TRUE	igd	NA	NA	NA	NA	NA	NA	NA	0.0169	10	1.70098e-26	34652	101290301	ieu-a-31	Inflammatory bowel disease || id:ieu-a-31	TRUE	reported	igd	2	TRUE
51	rs6826501	T	C	T	C	-0.0927953	0.0608	0.536078	0.3832	FALSE	FALSE	FALSE	finn-b-H7_SCLERITIS	4	36076676	0.1327	NA	0.6468	Scleritis || id:finn-b-H7_SCLERITIS	Scleritis	Scleritis || ||	TRUE	igd	NA	NA	NA	NA	NA	NA	NA	0.0169	4	4.12098e-08	34652	36076676	ieu-a-31	Inflammatory bowel disease || id:ieu-a-31	TRUE	reported	igd	2	TRUE
52	rs6873866	C	T	C	T	-0.106996	0.0271	0.528821	0.6211	FALSE	FALSE	FALSE	finn-b-H7_SCLERITIS	5	96249648	0.1326	NA	0.8377	Scleritis || id:finn-b-H7_SCLERITIS	Scleritis	Scleritis || ||	TRUE	igd	TRUE	rs6873866	rs2859491	T	C	T	C	0.0176	5	1.085e-09	34652	96247810	ieu-a-31	Inflammatory bowel disease || id:ieu-a-31	TRUE	reported	igd	2	TRUE
53	rs6880778	G	A	G	A	0.187801	0.1765	0.620729	0.5682	FALSE	FALSE	FALSE	finn-b-H7_SCLERITIS	5	40399096	0.1297	NA	0.1736	Scleritis || id:finn-b-H7_SCLERITIS	Scleritis	Scleritis || ||	TRUE	igd	NA	NA	NA	NA	NA	NA	NA	0.0173	5	2.14388e-27	34652	40399096	ieu-a-31	Inflammatory bowel disease || id:ieu-a-31	TRUE	reported	igd	2	TRUE
54	rs6911490	C	T	C	T	-0.142801	-0.0128	0.778565	0.7896	FALSE	FALSE	FALSE	finn-b-H7_SCLERITIS	6	106522027	0.1599	NA	0.9363	Scleritis || id:finn-b-H7_SCLERITIS	Scleritis	Scleritis || ||	TRUE	igd	NA	NA	NA	NA	NA	NA	NA	0.0208	6	6.82025e-12	34652	106522027	ieu-a-31	Inflammatory bowel disease || id:ieu-a-31	TRUE	reported	igd	2	TRUE
55	rs6927172	G	C	G	C	0.110295	0.3298	0.21432	0.1886	FALSE	TRUE	FALSE	finn-b-H7_SCLERITIS	6	138002175	0.1635	NA	0.0436797	Scleritis || id:finn-b-H7_SCLERITIS	Scleritis	Scleritis || ||	TRUE	igd	NA	NA	NA	NA	NA	NA	NA	0.0202	6	4.64505e-08	34652	138002175	ieu-a-31	Inflammatory bowel disease || id:ieu-a-31	TRUE	reported	igd	2	TRUE
56	rs72798422	C	T	C	T	0.2776	-0.2941	0.041718	0.03441	FALSE	FALSE	FALSE	finn-b-H7_SCLERITIS	16	50866917	0.3516	NA	0.4028	Scleritis || id:finn-b-H7_SCLERITIS	Scleritis	Scleritis || ||	TRUE	igd	NA	NA	NA	NA	NA	NA	NA	0.0431	16	1.18899e-10	34652	50866917	ieu-a-31	Inflammatory bowel disease || id:ieu-a-31	TRUE	reported	igd	2	TRUE
57	rs7285952	G	T	G	T	-0.176002	-0.3257	0.157193	0.1166	FALSE	FALSE	FALSE	finn-b-H7_SCLERITIS	22	39733096	0.2009	NA	0.105	Scleritis || id:finn-b-H7_SCLERITIS	Scleritis	Scleritis || ||	TRUE	igd	NA	NA	NA	NA	NA	NA	NA	0.0235	22	7.60151e-14	34652	39733096	ieu-a-31	Inflammatory bowel disease || id:ieu-a-31	TRUE	reported	igd	2	TRUE
58	rs744166	G	A	G	A	-0.120703	-0.0797	0.409963	0.4206	FALSE	FALSE	FALSE	finn-b-H7_SCLERITIS	17	40514201	0.1301	NA	0.5401	Scleritis || id:finn-b-H7_SCLERITIS	Scleritis	Scleritis || ||	TRUE	igd	NA	NA	NA	NA	NA	NA	NA	0.0172	17	2.15675e-12	34652	40514201	ieu-a-31	Inflammatory bowel disease || id:ieu-a-31	TRUE	reported	igd	2	TRUE
59	rs7523335	A	G	A	G	-0.140504	-0.0239	0.173424	0.2662	FALSE	FALSE	FALSE	finn-b-H7_SCLERITIS	1	8180210	0.1451	NA	0.8691	Scleritis || id:finn-b-H7_SCLERITIS	Scleritis	Scleritis || ||	TRUE	igd	NA	NA	NA	NA	NA	NA	NA	0.0225	1	4.15796e-10	34652	8180210	ieu-a-31	Inflammatory bowel disease || id:ieu-a-31	TRUE	reported	igd	2	TRUE
60	rs9272514	T	C	T	C	-0.234698	0.1702	0.30636	0.2499	FALSE	FALSE	FALSE	finn-b-H7_SCLERITIS	6	32611650	0.1492	NA	0.254	Scleritis || id:finn-b-H7_SCLERITIS	Scleritis	Scleritis || ||	TRUE	igd	TRUE	rs9272514	rs9273014	T	C	A	G	0.0208	6	1.58708e-29	34652	32606385	ieu-a-31	Inflammatory bowel disease || id:ieu-a-31	TRUE	reported	igd	2	TRUE
61	rs9370774	C	T	C	T	-0.130704	0.0926	0.20068	0.113	FALSE	FALSE	FALSE	finn-b-H7_SCLERITIS	6	14721897	0.2071	NA	0.6548	Scleritis || id:finn-b-H7_SCLERITIS	Scleritis	Scleritis || ||	TRUE	igd	NA	NA	NA	NA	NA	NA	NA	0.0219	6	2.536e-09	34652	14721897	ieu-a-31	Inflammatory bowel disease || id:ieu-a-31	TRUE	reported	igd	2	TRUE
62	rs9934775	T	C	T	C	-0.139595	-0.2142	0.16068	0.1407	FALSE	FALSE	FALSE	finn-b-H7_SCLERITIS	16	50383077	0.1843	NA	0.2453	Scleritis || id:finn-b-H7_SCLERITIS	Scleritis	Scleritis || ||	TRUE	igd	NA	NA	NA	NA	NA	NA	NA	0.0232	16	1.71498e-09	34652	50383077	ieu-a-31	Inflammatory bowel disease || id:ieu-a-31	TRUE	reported	igd	2	TRUE

## Sheet: IBD&Uveitis_dat
The detailed information of SNPs identified as IVs in the initial practice. (exposure: IBD outcome: uveitis)
	SNP	effect_allele.exposure	other_allele.exposure	effect_allele.outcome	other_allele.outcome	beta.exposure	beta.outcome	eaf.exposure	eaf.outcome	remove	palindromic	ambiguous	id.outcome	chr	pos	se.outcome	samplesize.outcome	pval.outcome	outcome	originalname.outcome	outcome.deprecated	mr_keep.outcome	data_source.outcome	se.exposure	chr.exposure	pval.exposure	samplesize.exposure	pos.exposure	id.exposure	exposure	mr_keep.exposure	pval_origin.exposure	data_source.exposure	action	mr_keep
1	rs1003342	G	A	G	A	-0.095001	0.0033	0.531334	0.600267	FALSE	FALSE	FALSE	ebi-a-GCST90018938	22	30570022	0.0278	480742	0.9049	Uveitis || id:ebi-a-GCST90018938	Uveitis	Uveitis || ||	TRUE	igd	0.0168	22	1.67101e-08	34652	30570022	ieu-a-31	Inflammatory bowel disease || id:ieu-a-31	TRUE	reported	igd	2	TRUE
2	rs10045431	C	A	C	A	0.177406	0.0101	0.717524	0.772387	FALSE	FALSE	FALSE	ebi-a-GCST90018938	5	158814533	0.0325	480742	0.755099	Uveitis || id:ebi-a-GCST90018938	Uveitis	Uveitis || ||	TRUE	igd	0.0189	5	6.58567e-21	34652	158814533	ieu-a-31	Inflammatory bowel disease || id:ieu-a-31	TRUE	reported	igd	2	TRUE
3	rs10408351	A	G	A	G	0.137804	-0.0216	0.238435	0.169947	FALSE	FALSE	FALSE	ebi-a-GCST90018938	19	33754044	0.0359	480742	0.5471	Uveitis || id:ebi-a-GCST90018938	Uveitis	Uveitis || ||	TRUE	igd	0.0221	19	4.23204e-10	34652	33754044	ieu-a-31	Inflammatory bowel disease || id:ieu-a-31	TRUE	reported	igd	2	TRUE
4	rs10737481	G	T	G	T	0.141103	0.0033	0.554896	0.609711	FALSE	FALSE	FALSE	ebi-a-GCST90018938	1	20171514	0.0279	480742	0.9058	Uveitis || id:ebi-a-GCST90018938	Uveitis	Uveitis || ||	TRUE	igd	0.017	1	1.18713e-16	34652	20171514	ieu-a-31	Inflammatory bowel disease || id:ieu-a-31	TRUE	reported	igd	2	TRUE
5	rs10761659	G	A	G	A	0.161896	0.0949	0.554011	0.58165	FALSE	FALSE	FALSE	ebi-a-GCST90018938	10	64445564	0.0278	480742	0.0006291	Uveitis || id:ebi-a-GCST90018938	Uveitis	Uveitis || ||	TRUE	igd	0.0172	10	4.07193e-21	34652	64445564	ieu-a-31	Inflammatory bowel disease || id:ieu-a-31	TRUE	reported	igd	2	TRUE
6	rs10800314	A	C	A	C	-0.143097	0.0099	0.649219	0.524572	FALSE	FALSE	FALSE	ebi-a-GCST90018938	1	161472789	0.0288	480742	0.7317	Uveitis || id:ebi-a-GCST90018938	Uveitis	Uveitis || ||	TRUE	igd	0.0179	1	1.17409e-15	34652	161472789	ieu-a-31	Inflammatory bowel disease || id:ieu-a-31	TRUE	reported	igd	2	TRUE
7	rs11209026	A	G	A	G	-0.72629	-0.1141	0.0541886	0.0614227	FALSE	FALSE	FALSE	ebi-a-GCST90018938	1	67705958	0.0642	480742	0.0757094	Uveitis || id:ebi-a-GCST90018938	Uveitis	Uveitis || ||	TRUE	igd	0.0422	1	1.76319e-66	34652	67705958	ieu-a-31	Inflammatory bowel disease || id:ieu-a-31	TRUE	reported	igd	2	TRUE
8	rs11236797	A	C	A	C	0.155704	0.0136	0.470011	0.41082	FALSE	FALSE	FALSE	ebi-a-GCST90018938	11	76299649	0.028	480742	0.627001	Uveitis || id:ebi-a-GCST90018938	Uveitis	Uveitis || ||	TRUE	igd	0.017	11	4.75007e-20	34652	76299649	ieu-a-31	Inflammatory bowel disease || id:ieu-a-31	TRUE	reported	igd	2	TRUE
9	rs112401990	A	G	A	G	0.142202	0.0331	0.375383	0.24231	FALSE	FALSE	FALSE	ebi-a-GCST90018938	2	61199327	0.0651	480742	0.6109	Uveitis || id:ebi-a-GCST90018938	Uveitis	Uveitis || ||	TRUE	igd	0.0174	2	2.83923e-16	34652	61199327	ieu-a-31	Inflammatory bowel disease || id:ieu-a-31	TRUE	reported	igd	2	TRUE
10	rs112694524	A	G	A	G	0.188304	0.0164	0.0903752	0.0614476	FALSE	FALSE	FALSE	ebi-a-GCST90018938	2	43453721	0.0718	480742	0.8193	Uveitis || id:ebi-a-GCST90018938	Uveitis	Uveitis || ||	TRUE	igd	0.0303	2	5.39299e-10	34652	43453721	ieu-a-31	Inflammatory bowel disease || id:ieu-a-31	TRUE	reported	igd	2	TRUE
11	rs113991740	A	T	A	T	-0.107697	-0.0024	0.271565	0.385375	FALSE	TRUE	FALSE	ebi-a-GCST90018938	17	32625383	0.0296	480742	0.9348	Uveitis || id:ebi-a-GCST90018938	Uveitis	Uveitis || ||	TRUE	igd	0.0189	17	1.31999e-08	34652	32625383	ieu-a-31	Inflammatory bowel disease || id:ieu-a-31	TRUE	reported	igd	2	TRUE
12	rs11548656	G	A	G	A	-0.292796	0.0006	0.034026	0.0390158	FALSE	FALSE	FALSE	ebi-a-GCST90018938	16	81916912	0.0683	480742	0.9934	Uveitis || id:ebi-a-GCST90018938	Uveitis	Uveitis || ||	TRUE	igd	0.0507	16	7.71792e-09	34652	81916912	ieu-a-31	Inflammatory bowel disease || id:ieu-a-31	TRUE	reported	igd	2	TRUE
13	rs11677953	A	G	A	G	0.0975985	-0.0348	0.415063	0.387334	FALSE	FALSE	FALSE	ebi-a-GCST90018938	2	219121663	0.0295	480742	0.2383	Uveitis || id:ebi-a-GCST90018938	Uveitis	Uveitis || ||	TRUE	igd	0.0171	2	1.053e-08	34652	219121663	ieu-a-31	Inflammatory bowel disease || id:ieu-a-31	TRUE	reported	igd	2	TRUE
14	rs12446550	A	G	A	G	0.107796	0.031	0.409666	0.381233	FALSE	FALSE	FALSE	ebi-a-GCST90018938	16	28543381	0.0278	480742	0.2637	Uveitis || id:ebi-a-GCST90018938	Uveitis	Uveitis || ||	TRUE	igd	0.0171	16	2.78298e-10	34652	28543381	ieu-a-31	Inflammatory bowel disease || id:ieu-a-31	TRUE	reported	igd	2	TRUE
15	rs1250573	A	G	A	G	-0.113606	0.0575	0.295706	0.351434	FALSE	FALSE	FALSE	ebi-a-GCST90018938	10	81042475	0.0288	480742	0.0456499	Uveitis || id:ebi-a-GCST90018938	Uveitis	Uveitis || ||	TRUE	igd	0.019	10	2.20902e-09	34652	81042475	ieu-a-31	Inflammatory bowel disease || id:ieu-a-31	TRUE	reported	igd	2	TRUE
16	rs12764283	A	G	A	G	0.126597	0.0224	0.337409	0.31432	FALSE	FALSE	FALSE	ebi-a-GCST90018938	10	35530460	0.0288	480742	0.4377	Uveitis || id:ebi-a-GCST90018938	Uveitis	Uveitis || ||	TRUE	igd	0.0179	10	1.5729e-12	34652	35530460	ieu-a-31	Inflammatory bowel disease || id:ieu-a-31	TRUE	reported	igd	2	TRUE
17	rs12936409	T	C	T	C	0.145701	-0.0259	0.476383	0.428671	FALSE	FALSE	FALSE	ebi-a-GCST90018938	17	38043649	0.0278	480742	0.3522	Uveitis || id:ebi-a-GCST90018938	Uveitis	Uveitis || ||	TRUE	igd	0.0168	17	3.86812e-18	34652	38043649	ieu-a-31	Inflammatory bowel disease || id:ieu-a-31	TRUE	reported	igd	2	TRUE
18	rs131657	A	T	A	T	0.136496	0.0488	0.201666	0.280797	FALSE	TRUE	FALSE	ebi-a-GCST90018938	22	21917550	0.0684	480742	0.4751	Uveitis || id:ebi-a-GCST90018938	Uveitis	Uveitis || ||	TRUE	igd	0.0212	22	1.237e-10	34652	21917550	ieu-a-31	Inflammatory bowel disease || id:ieu-a-31	TRUE	reported	igd	2	TRUE
19	rs13178036	C	G	C	G	0.100904	0.0229	0.341807	0.318439	FALSE	TRUE	FALSE	ebi-a-GCST90018938	5	40218529	0.0296	480742	0.4398	Uveitis || id:ebi-a-GCST90018938	Uveitis	Uveitis || ||	TRUE	igd	0.0184	5	4.12895e-08	34652	40218529	ieu-a-31	Inflammatory bowel disease || id:ieu-a-31	TRUE	reported	igd	2	TRUE
20	rs140892874	C	T	C	T	0.409594	0.0881	0.027461	0.0233455	FALSE	FALSE	FALSE	ebi-a-GCST90018938	12	40824798	0.0878	480742	0.3153	Uveitis || id:ebi-a-GCST90018938	Uveitis	Uveitis || ||	TRUE	igd	0.0512	12	1.2841e-15	34652	40824798	ieu-a-31	Inflammatory bowel disease || id:ieu-a-31	TRUE	reported	igd	2	TRUE
21	rs142770866	A	G	A	G	0.23	0.026	0.0810417	0.0635875	FALSE	FALSE	FALSE	ebi-a-GCST90018938	19	10525372	0.0518	480742	0.6155	Uveitis || id:ebi-a-GCST90018938	Uveitis	Uveitis || ||	TRUE	igd	0.0337	19	8.14329e-12	34652	10525372	ieu-a-31	Inflammatory bowel disease || id:ieu-a-31	TRUE	reported	igd	2	TRUE
22	rs148844907	A	T	A	T	1.1375	0.4781	0.0103903	0.0105835	FALSE	TRUE	FALSE	ebi-a-GCST90018938	6	31628397	0.2168	480742	0.0274202	Uveitis || id:ebi-a-GCST90018938	Uveitis	Uveitis || ||	TRUE	igd	0.0963	6	3.62577e-32	34652	31628397	ieu-a-31	Inflammatory bowel disease || id:ieu-a-31	TRUE	reported	igd	2	TRUE
23	rs1551399	C	A	C	A	0.101302	0.1003	0.615807	0.619369	FALSE	FALSE	FALSE	ebi-a-GCST90018938	8	126539965	0.0651	480742	0.1232	Uveitis || id:ebi-a-GCST90018938	Uveitis	Uveitis || ||	TRUE	igd	0.0173	8	5.01199e-09	34652	126539965	ieu-a-31	Inflammatory bowel disease || id:ieu-a-31	TRUE	reported	igd	2	TRUE
24	rs1736161	A	G	A	G	-0.123298	-0.0099	0.428732	0.378828	FALSE	FALSE	FALSE	ebi-a-GCST90018938	21	16833222	0.0283	480742	0.725499	Uveitis || id:ebi-a-GCST90018938	Uveitis	Uveitis || ||	TRUE	igd	0.0174	21	1.3369e-12	34652	16833222	ieu-a-31	Inflammatory bowel disease || id:ieu-a-31	TRUE	reported	igd	2	TRUE
25	rs17800987	G	A	G	A	0.2017	0.0551	0.089179	0.161337	FALSE	FALSE	FALSE	ebi-a-GCST90018938	5	150323428	0.0448	480742	0.2185	Uveitis || id:ebi-a-GCST90018938	Uveitis	Uveitis || ||	TRUE	igd	0.0305	5	3.70681e-11	34652	150323428	ieu-a-31	Inflammatory bowel disease || id:ieu-a-31	TRUE	reported	igd	2	TRUE
26	rs1873625	A	C	A	C	0.177301	-0.0165	0.32287	0.256281	FALSE	FALSE	FALSE	ebi-a-GCST90018938	3	49666964	0.0293	480742	0.572499	Uveitis || id:ebi-a-GCST90018938	Uveitis	Uveitis || ||	TRUE	igd	0.0179	3	3.70681e-23	34652	49666964	ieu-a-31	Inflammatory bowel disease || id:ieu-a-31	TRUE	reported	igd	2	TRUE
27	rs1886731	C	T	C	T	-0.0970995	0.0326	0.481193	0.494698	FALSE	FALSE	FALSE	ebi-a-GCST90018938	1	2472081	0.0277	480742	0.2406	Uveitis || id:ebi-a-GCST90018938	Uveitis	Uveitis || ||	TRUE	igd	0.0175	1	3.08397e-08	34652	2472081	ieu-a-31	Inflammatory bowel disease || id:ieu-a-31	TRUE	reported	igd	2	TRUE
28	rs1887428	C	G	C	G	-0.171595	-0.0195	0.61936	0.640944	FALSE	TRUE	FALSE	ebi-a-GCST90018938	9	4984530	0.0286	480742	0.4959	Uveitis || id:ebi-a-GCST90018938	Uveitis	Uveitis || ||	TRUE	igd	0.0178	9	6.64814e-22	34652	4984530	ieu-a-31	Inflammatory bowel disease || id:ieu-a-31	TRUE	reported	igd	2	TRUE
29	rs2076756	G	A	G	A	0.187595	0.0092	0.27064	0.16421	FALSE	FALSE	FALSE	ebi-a-GCST90018938	16	50756881	0.0376	480742	0.8065	Uveitis || id:ebi-a-GCST90018938	Uveitis	Uveitis || ||	TRUE	igd	0.0186	16	5.59114e-24	34652	50756881	ieu-a-31	Inflammatory bowel disease || id:ieu-a-31	TRUE	reported	igd	2	TRUE
30	rs2193041	G	A	G	A	0.133703	0.0592	0.388781	0.273876	FALSE	FALSE	FALSE	ebi-a-GCST90018938	12	68502110	0.0299	480742	0.0475204	Uveitis || id:ebi-a-GCST90018938	Uveitis	Uveitis || ||	TRUE	igd	0.0172	12	6.90876e-15	34652	68502110	ieu-a-31	Inflammatory bowel disease || id:ieu-a-31	TRUE	reported	igd	2	TRUE
31	rs2241878	C	T	C	T	0.148001	-0.0142	0.538498	0.42736	FALSE	FALSE	FALSE	ebi-a-GCST90018938	2	234183718	0.0279	480742	0.611399	Uveitis || id:ebi-a-GCST90018938	Uveitis	Uveitis || ||	TRUE	igd	0.0169	2	1.74502e-18	34652	234183718	ieu-a-31	Inflammatory bowel disease || id:ieu-a-31	TRUE	reported	igd	2	TRUE
32	rs2542147	T	G	T	G	-0.1513	-0.0501	0.837193	0.851496	FALSE	FALSE	FALSE	ebi-a-GCST90018938	18	12775851	0.0387	480742	0.1946	Uveitis || id:ebi-a-GCST90018938	Uveitis	Uveitis || ||	TRUE	igd	0.0227	18	2.78484e-11	34652	12775851	ieu-a-31	Inflammatory bowel disease || id:ieu-a-31	TRUE	reported	igd	2	TRUE
33	rs254560	A	G	A	G	0.0995014	0.0424	0.400063	0.369949	FALSE	FALSE	FALSE	ebi-a-GCST90018938	5	134443606	0.0282	480742	0.1333	Uveitis || id:ebi-a-GCST90018938	Uveitis	Uveitis || ||	TRUE	igd	0.0171	5	6.159e-09	34652	134443606	ieu-a-31	Inflammatory bowel disease || id:ieu-a-31	TRUE	reported	igd	2	TRUE
34	rs2836882	A	G	A	G	-0.196295	-0.0862	0.257617	0.241728	FALSE	FALSE	FALSE	ebi-a-GCST90018938	21	40466570	0.032	480742	0.00711197	Uveitis || id:ebi-a-GCST90018938	Uveitis	Uveitis || ||	TRUE	igd	0.0201	21	1.49005e-22	34652	40466570	ieu-a-31	Inflammatory bowel disease || id:ieu-a-31	TRUE	reported	igd	2	TRUE
35	rs28383456	T	C	T	C	-0.177501	0.1856	0.345334	0.377851	FALSE	FALSE	FALSE	ebi-a-GCST90018938	6	32609453	0.1422	480742	0.1919	Uveitis || id:ebi-a-GCST90018938	Uveitis	Uveitis || ||	TRUE	igd	0.02	6	5.76899e-19	34652	32609453	ieu-a-31	Inflammatory bowel disease || id:ieu-a-31	TRUE	reported	igd	2	TRUE
36	rs3024493	A	C	A	C	0.212996	0.0081	0.169666	0.117182	FALSE	FALSE	FALSE	ebi-a-GCST90018938	1	206943968	0.0387	480742	0.8347	Uveitis || id:ebi-a-GCST90018938	Uveitis	Uveitis || ||	TRUE	igd	0.0222	1	8.47618e-22	34652	206943968	ieu-a-31	Inflammatory bowel disease || id:ieu-a-31	TRUE	reported	igd	2	TRUE
37	rs34190331	A	G	A	G	0.176899	0.1573	0.0853045	0.0460612	FALSE	FALSE	FALSE	ebi-a-GCST90018938	6	111840820	0.0581	480742	0.00682496	Uveitis || id:ebi-a-GCST90018938	Uveitis	Uveitis || ||	TRUE	igd	0.0303	6	5.39399e-09	34652	111840820	ieu-a-31	Inflammatory bowel disease || id:ieu-a-31	TRUE	reported	igd	2	TRUE
38	rs35260072	C	A	C	A	0.142197	0.0302	0.433153	0.293828	FALSE	FALSE	FALSE	ebi-a-GCST90018938	5	131630852	0.03	480742	0.3147	Uveitis || id:ebi-a-GCST90018938	Uveitis	Uveitis || ||	TRUE	igd	0.017	5	7.06643e-17	34652	131630852	ieu-a-31	Inflammatory bowel disease || id:ieu-a-31	TRUE	reported	igd	2	TRUE
39	rs35730213	C	G	C	G	-0.151404	-0.0928	0.262591	0.20802	FALSE	TRUE	FALSE	ebi-a-GCST90018938	1	200874229	0.0337	480742	0.00585006	Uveitis || id:ebi-a-GCST90018938	Uveitis	Uveitis || ||	TRUE	igd	0.0194	1	6.90717e-15	34652	200874229	ieu-a-31	Inflammatory bowel disease || id:ieu-a-31	TRUE	reported	igd	2	TRUE
40	rs3850378	C	T	C	T	0.155099	-0.0113	0.096461	0.0970766	FALSE	FALSE	FALSE	ebi-a-GCST90018938	14	88417517	0.1071	480742	0.9159	Uveitis || id:ebi-a-GCST90018938	Uveitis	Uveitis || ||	TRUE	igd	0.0282	14	3.80102e-08	34652	88417517	ieu-a-31	Inflammatory bowel disease || id:ieu-a-31	TRUE	reported	igd	2	TRUE
41	rs4077515	T	C	T	C	0.179401	0.0359	0.424242	0.402439	FALSE	FALSE	FALSE	ebi-a-GCST90018938	9	139266496	0.028	480742	0.1996	Uveitis || id:ebi-a-GCST90018938	Uveitis	Uveitis || ||	TRUE	igd	0.0172	9	1.50003e-25	34652	139266496	ieu-a-31	Inflammatory bowel disease || id:ieu-a-31	TRUE	reported	igd	2	TRUE
42	rs4246905	C	T	C	T	0.163001	-0.0421	0.729896	0.732362	FALSE	FALSE	FALSE	ebi-a-GCST90018938	9	117553249	0.0335	480742	0.2084	Uveitis || id:ebi-a-GCST90018938	Uveitis	Uveitis || ||	TRUE	igd	0.0197	9	1.41514e-16	34652	117553249	ieu-a-31	Inflammatory bowel disease || id:ieu-a-31	TRUE	reported	igd	2	TRUE
43	rs444210	G	A	G	A	0.109502	0.008	0.545781	0.531504	FALSE	FALSE	FALSE	ebi-a-GCST90018938	6	167390242	0.0276	480742	0.7719	Uveitis || id:ebi-a-GCST90018938	Uveitis	Uveitis || ||	TRUE	igd	0.0168	6	7.39095e-11	34652	167390242	ieu-a-31	Inflammatory bowel disease || id:ieu-a-31	TRUE	reported	igd	2	TRUE
44	rs45528737	T	C	T	C	0.166802	0.0929	0.111833	0.0988693	FALSE	FALSE	FALSE	ebi-a-GCST90018938	4	123275555	0.1063	480742	0.3823	Uveitis || id:ebi-a-GCST90018938	Uveitis	Uveitis || ||	TRUE	igd	0.03	4	2.65901e-08	34652	123275555	ieu-a-31	Inflammatory bowel disease || id:ieu-a-31	TRUE	reported	igd	2	TRUE
45	rs4676408	A	G	A	G	0.118103	0.011	0.515063	0.58524	FALSE	FALSE	FALSE	ebi-a-GCST90018938	2	241574401	0.0286	480742	0.7014	Uveitis || id:ebi-a-GCST90018938	Uveitis	Uveitis || ||	TRUE	igd	0.0181	2	6.61912e-11	34652	241574401	ieu-a-31	Inflammatory bowel disease || id:ieu-a-31	TRUE	reported	igd	2	TRUE
46	rs4712528	C	G	C	G	0.122598	0.0199	0.787692	0.775126	FALSE	TRUE	FALSE	ebi-a-GCST90018938	6	20678430	0.0316	480742	0.5277	Uveitis || id:ebi-a-GCST90018938	Uveitis	Uveitis || ||	TRUE	igd	0.0207	6	3.07397e-09	34652	20678430	ieu-a-31	Inflammatory bowel disease || id:ieu-a-31	TRUE	reported	igd	2	TRUE
47	rs4730272	G	A	G	A	-0.134102	0.003	0.512591	0.623733	FALSE	FALSE	FALSE	ebi-a-GCST90018938	7	107478227	0.0281	480742	0.9147	Uveitis || id:ebi-a-GCST90018938	Uveitis	Uveitis || ||	TRUE	igd	0.0178	7	4.50194e-14	34652	107478227	ieu-a-31	Inflammatory bowel disease || id:ieu-a-31	TRUE	reported	igd	2	TRUE
48	rs4851586	C	T	C	T	-0.122403	0.022	0.75745	0.727421	FALSE	FALSE	FALSE	ebi-a-GCST90018938	2	103064264	0.0343	480742	0.5202	Uveitis || id:ebi-a-GCST90018938	Uveitis	Uveitis || ||	TRUE	igd	0.0193	2	2.32498e-10	34652	103064264	ieu-a-31	Inflammatory bowel disease || id:ieu-a-31	TRUE	reported	igd	2	TRUE
49	rs56062135	T	C	T	C	0.1509	0.0049	0.236922	0.19075	FALSE	FALSE	FALSE	ebi-a-GCST90018938	15	67455630	0.0321	480742	0.8796	Uveitis || id:ebi-a-GCST90018938	Uveitis	Uveitis || ||	TRUE	igd	0.0198	15	2.63998e-14	34652	67455630	ieu-a-31	Inflammatory bowel disease || id:ieu-a-31	TRUE	reported	igd	2	TRUE
50	rs6062496	A	G	A	G	0.164997	0.0525	0.578011	0.45744	FALSE	FALSE	FALSE	ebi-a-GCST90018938	20	62329099	0.029	480742	0.0702603	Uveitis || id:ebi-a-GCST90018938	Uveitis	Uveitis || ||	TRUE	igd	0.018	20	5.47898e-20	34652	62329099	ieu-a-31	Inflammatory bowel disease || id:ieu-a-31	TRUE	reported	igd	2	TRUE
51	rs6584283	C	T	C	T	-0.180303	-0.0735	0.510643	0.551367	FALSE	FALSE	FALSE	ebi-a-GCST90018938	10	101290301	0.0277	480742	0.00789296	Uveitis || id:ebi-a-GCST90018938	Uveitis	Uveitis || ||	TRUE	igd	0.0169	10	1.70098e-26	34652	101290301	ieu-a-31	Inflammatory bowel disease || id:ieu-a-31	TRUE	reported	igd	2	TRUE
52	rs6826501	T	C	T	C	-0.0927953	-0.0138	0.536078	0.437019	FALSE	FALSE	FALSE	ebi-a-GCST90018938	4	36076676	0.0284	480742	0.6265	Uveitis || id:ebi-a-GCST90018938	Uveitis	Uveitis || ||	TRUE	igd	0.0169	4	4.12098e-08	34652	36076676	ieu-a-31	Inflammatory bowel disease || id:ieu-a-31	TRUE	reported	igd	2	TRUE
53	rs6873866	C	T	C	T	-0.106996	0.0654	0.528821	0.607379	FALSE	FALSE	FALSE	ebi-a-GCST90018938	5	96247810	0.0578	480742	0.2579	Uveitis || id:ebi-a-GCST90018938	Uveitis	Uveitis || ||	TRUE	igd	0.0176	5	1.085e-09	34652	96247810	ieu-a-31	Inflammatory bowel disease || id:ieu-a-31	TRUE	reported	igd	2	TRUE
54	rs6880778	G	A	G	A	0.187801	0.0186	0.620729	0.47537	FALSE	FALSE	FALSE	ebi-a-GCST90018938	5	40399096	0.0283	480742	0.5112	Uveitis || id:ebi-a-GCST90018938	Uveitis	Uveitis || ||	TRUE	igd	0.0173	5	2.14388e-27	34652	40399096	ieu-a-31	Inflammatory bowel disease || id:ieu-a-31	TRUE	reported	igd	2	TRUE
55	rs6911490	C	T	C	T	-0.142801	-0.0586	0.778565	0.786869	FALSE	FALSE	FALSE	ebi-a-GCST90018938	6	106522027	0.0348	480742	0.0918396	Uveitis || id:ebi-a-GCST90018938	Uveitis	Uveitis || ||	TRUE	igd	0.0208	6	6.82025e-12	34652	106522027	ieu-a-31	Inflammatory bowel disease || id:ieu-a-31	TRUE	reported	igd	2	TRUE
56	rs6927172	G	C	G	C	0.110295	0.053	0.21432	0.155599	FALSE	TRUE	FALSE	ebi-a-GCST90018938	6	138002175	0.0357	480742	0.1377	Uveitis || id:ebi-a-GCST90018938	Uveitis	Uveitis || ||	TRUE	igd	0.0202	6	4.64505e-08	34652	138002175	ieu-a-31	Inflammatory bowel disease || id:ieu-a-31	TRUE	reported	igd	2	TRUE
57	rs72798422	C	T	C	T	0.2776	-0.0046	0.041718	0.0331923	FALSE	FALSE	FALSE	ebi-a-GCST90018938	16	50866917	0.078	480742	0.9528	Uveitis || id:ebi-a-GCST90018938	Uveitis	Uveitis || ||	TRUE	igd	0.0431	16	1.18899e-10	34652	50866917	ieu-a-31	Inflammatory bowel disease || id:ieu-a-31	TRUE	reported	igd	2	TRUE
58	rs7285952	G	T	G	T	-0.176002	0.0359	0.157193	0.118662	FALSE	FALSE	FALSE	ebi-a-GCST90018938	22	39733096	0.0425	480742	0.3982	Uveitis || id:ebi-a-GCST90018938	Uveitis	Uveitis || ||	TRUE	igd	0.0235	22	7.60151e-14	34652	39733096	ieu-a-31	Inflammatory bowel disease || id:ieu-a-31	TRUE	reported	igd	2	TRUE
59	rs744166	G	A	G	A	-0.120703	-0.0344	0.409963	0.427593	FALSE	FALSE	FALSE	ebi-a-GCST90018938	17	40514201	0.0279	480742	0.2176	Uveitis || id:ebi-a-GCST90018938	Uveitis	Uveitis || ||	TRUE	igd	0.0172	17	2.15675e-12	34652	40514201	ieu-a-31	Inflammatory bowel disease || id:ieu-a-31	TRUE	reported	igd	2	TRUE
60	rs7523335	A	G	A	G	-0.140504	0.0341	0.173424	0.312473	FALSE	FALSE	FALSE	ebi-a-GCST90018938	1	8180210	0.0316	480742	0.2801	Uveitis || id:ebi-a-GCST90018938	Uveitis	Uveitis || ||	TRUE	igd	0.0225	1	4.15796e-10	34652	8180210	ieu-a-31	Inflammatory bowel disease || id:ieu-a-31	TRUE	reported	igd	2	TRUE
62	rs9272514	T	C	T	C	-0.234698	0.1074	0.30636	0.38315	FALSE	FALSE	FALSE	ebi-a-GCST90018938	6	32606385	0.0589	480742	0.0682905	Uveitis || id:ebi-a-GCST90018938	Uveitis	Uveitis || ||	TRUE	igd	0.0208	6	1.58708e-29	34652	32606385	ieu-a-31	Inflammatory bowel disease || id:ieu-a-31	TRUE	reported	igd	2	TRUE
63	rs9370774	C	T	C	T	-0.130704	0.0038	0.20068	0.144836	FALSE	FALSE	FALSE	ebi-a-GCST90018938	6	14721897	0.0422	480742	0.9278	Uveitis || id:ebi-a-GCST90018938	Uveitis	Uveitis || ||	TRUE	igd	0.0219	6	2.536e-09	34652	14721897	ieu-a-31	Inflammatory bowel disease || id:ieu-a-31	TRUE	reported	igd	2	TRUE
64	rs9934775	T	C	T	C	-0.139595	-0.0438	0.16068	0.222018	FALSE	FALSE	FALSE	ebi-a-GCST90018938	16	50383077	0.0385	480742	0.2561	Uveitis || id:ebi-a-GCST90018938	Uveitis	Uveitis || ||	TRUE	igd	0.0232	16	1.71498e-09	34652	50383077	ieu-a-31	Inflammatory bowel disease || id:ieu-a-31	TRUE	reported	igd	2	TRUE

## Sheet: IBD&Primary sclerosing cholangi
The detailed information of SNPs identified as IVs in the initial practice. (exposure: IBD outcome: PSC)
	SNP	effect_allele.exposure	other_allele.exposure	effect_allele.outcome	other_allele.outcome	beta.exposure	beta.outcome	eaf.exposure	eaf.outcome	remove	palindromic	ambiguous	id.outcome	chr	pos	se.outcome	samplesize.outcome	pval.outcome	outcome	originalname.outcome	outcome.deprecated	mr_keep.outcome	data_source.outcome	proxy.outcome	target_snp.outcome	proxy_snp.outcome	target_a1.outcome	target_a2.outcome	proxy_a1.outcome	proxy_a2.outcome	se.exposure	chr.exposure	pval.exposure	samplesize.exposure	pos.exposure	id.exposure	exposure	mr_keep.exposure	pval_origin.exposure	data_source.exposure	action	mr_keep
1	rs1003342	G	A	G	A	-0.095001	0.0217615	0.531334	0.54	FALSE	FALSE	FALSE	ieu-a-1112	22	30570022	0.031	14890	0.469891	Primary sclerosing cholangitis || id:ieu-a-1112	Primary sclerosing cholangitis	Primary sclerosing cholangitis || ||	TRUE	igd	NA	NA	NA	NA	NA	NA	NA	0.0168	22	1.67101e-08	34652	30570022	ieu-a-31	Inflammatory bowel disease || id:ieu-a-31	TRUE	reported	igd	2	TRUE
2	rs10045431	C	A	C	A	0.177406	0.0256677	0.717524	0.71	FALSE	FALSE	FALSE	ieu-a-1112	5	158814533	0.033	14890	0.423149	Primary sclerosing cholangitis || id:ieu-a-1112	Primary sclerosing cholangitis	Primary sclerosing cholangitis || ||	TRUE	igd	NA	NA	NA	NA	NA	NA	NA	0.0189	5	6.58567e-21	34652	158814533	ieu-a-31	Inflammatory bowel disease || id:ieu-a-31	TRUE	reported	igd	2	TRUE
3	rs10737481	G	T	G	T	0.141103	-0.0207825	0.554896	0.55	FALSE	FALSE	FALSE	ieu-a-1112	1	20171514	0.031	14890	0.50572	Primary sclerosing cholangitis || id:ieu-a-1112	Primary sclerosing cholangitis	Primary sclerosing cholangitis || ||	TRUE	igd	NA	NA	NA	NA	NA	NA	NA	0.017	1	1.18713e-16	34652	20171514	ieu-a-31	Inflammatory bowel disease || id:ieu-a-31	TRUE	reported	igd	2	TRUE
4	rs11209026	A	G	A	G	-0.72629	-0.136278	0.0541886	0.06	FALSE	FALSE	FALSE	ieu-a-1112	1	67705958	0.063	14890	0.0256543	Primary sclerosing cholangitis || id:ieu-a-1112	Primary sclerosing cholangitis	Primary sclerosing cholangitis || ||	TRUE	igd	NA	NA	NA	NA	NA	NA	NA	0.0422	1	1.76319e-66	34652	67705958	ieu-a-31	Inflammatory bowel disease || id:ieu-a-31	TRUE	reported	igd	2	TRUE
6	rs112694524	A	G	A	G	0.188304	0.001998	0.0903752	0.07	FALSE	FALSE	FALSE	ieu-a-1112	2	43453721	0.058	14890	0.965278	Primary sclerosing cholangitis || id:ieu-a-1112	Primary sclerosing cholangitis	Primary sclerosing cholangitis || ||	TRUE	igd	NA	NA	NA	NA	NA	NA	NA	0.0303	2	5.39299e-10	34652	43453721	ieu-a-31	Inflammatory bowel disease || id:ieu-a-31	TRUE	reported	igd	2	TRUE
7	rs113991740	A	T	A	T	-0.107697	-0.064851	0.271565	0.27	FALSE	TRUE	FALSE	ieu-a-1112	17	32625383	0.034	14890	0.0544829	Primary sclerosing cholangitis || id:ieu-a-1112	Primary sclerosing cholangitis	Primary sclerosing cholangitis || ||	TRUE	igd	NA	NA	NA	NA	NA	NA	NA	0.0189	17	1.31999e-08	34652	32625383	ieu-a-31	Inflammatory bowel disease || id:ieu-a-31	TRUE	reported	igd	2	TRUE
8	rs11548656	G	A	G	A	-0.292796	0.0440169	0.034026	0.04	FALSE	FALSE	FALSE	ieu-a-1112	16	81918521	0.091	14890	0.611542	Primary sclerosing cholangitis || id:ieu-a-1112	Primary sclerosing cholangitis	Primary sclerosing cholangitis || ||	TRUE	igd	TRUE	rs11548656	rs147589647	G	A	T	C	0.0507	16	7.71792e-09	34652	81916912	ieu-a-31	Inflammatory bowel disease || id:ieu-a-31	TRUE	reported	igd	2	TRUE
10	rs12446550	A	G	A	G	0.107796	0.0741794	0.409666	0.42	FALSE	FALSE	FALSE	ieu-a-1112	16	28543381	0.031	14890	0.0141384	Primary sclerosing cholangitis || id:ieu-a-1112	Primary sclerosing cholangitis	Primary sclerosing cholangitis || ||	TRUE	igd	NA	NA	NA	NA	NA	NA	NA	0.0171	16	2.78298e-10	34652	28543381	ieu-a-31	Inflammatory bowel disease || id:ieu-a-31	TRUE	reported	igd	2	TRUE
11	rs1250573	A	G	A	G	-0.113606	0.0139029	0.295706	0.31	FALSE	FALSE	FALSE	ieu-a-1112	10	81042475	0.037	14890	0.694714	Primary sclerosing cholangitis || id:ieu-a-1112	Primary sclerosing cholangitis	Primary sclerosing cholangitis || ||	TRUE	igd	NA	NA	NA	NA	NA	NA	NA	0.019	10	2.20902e-09	34652	81042475	ieu-a-31	Inflammatory bowel disease || id:ieu-a-31	TRUE	reported	igd	2	TRUE
12	rs12764283	A	G	A	G	0.126597	0.101654	0.337409	0.34	FALSE	FALSE	FALSE	ieu-a-1112	10	35530460	0.036	14890	0.00420591	Primary sclerosing cholangitis || id:ieu-a-1112	Primary sclerosing cholangitis	Primary sclerosing cholangitis || ||	TRUE	igd	NA	NA	NA	NA	NA	NA	NA	0.0179	10	1.5729e-12	34652	35530460	ieu-a-31	Inflammatory bowel disease || id:ieu-a-31	TRUE	reported	igd	2	TRUE
13	rs12936409	T	C	T	C	0.145701	0.00299551	0.476383	0.46	FALSE	FALSE	FALSE	ieu-a-1112	17	38043649	0.03	14890	0.914168	Primary sclerosing cholangitis || id:ieu-a-1112	Primary sclerosing cholangitis	Primary sclerosing cholangitis || ||	TRUE	igd	NA	NA	NA	NA	NA	NA	NA	0.0168	17	3.86812e-18	34652	38043649	ieu-a-31	Inflammatory bowel disease || id:ieu-a-31	TRUE	reported	igd	2	TRUE
14	rs131657	A	T	A	T	0.136496	0.0751075	0.201666	0.2	FALSE	TRUE	FALSE	ieu-a-1112	22	21917550	0.036	14890	0.0306154	Primary sclerosing cholangitis || id:ieu-a-1112	Primary sclerosing cholangitis	Primary sclerosing cholangitis || ||	TRUE	igd	NA	NA	NA	NA	NA	NA	NA	0.0212	22	1.237e-10	34652	21917550	ieu-a-31	Inflammatory bowel disease || id:ieu-a-31	TRUE	reported	igd	2	TRUE
15	rs140892874	C	T	C	T	0.409594	-0.0198026	0.027461	0.02	FALSE	FALSE	FALSE	ieu-a-1112	12	40824798	0.103	14890	0.836528	Primary sclerosing cholangitis || id:ieu-a-1112	Primary sclerosing cholangitis	Primary sclerosing cholangitis || ||	TRUE	igd	NA	NA	NA	NA	NA	NA	NA	0.0512	12	1.2841e-15	34652	40824798	ieu-a-31	Inflammatory bowel disease || id:ieu-a-31	TRUE	reported	igd	2	TRUE
17	rs1551399	C	A	C	A	0.101302	0.0825012	0.615807	0.64	FALSE	FALSE	FALSE	ieu-a-1112	8	126540200	0.031	14890	0.00705927	Primary sclerosing cholangitis || id:ieu-a-1112	Primary sclerosing cholangitis	Primary sclerosing cholangitis || ||	TRUE	igd	TRUE	rs1551399	rs1551397	A	C	C	T	0.0173	8	5.01199e-09	34652	126539965	ieu-a-31	Inflammatory bowel disease || id:ieu-a-31	TRUE	reported	igd	2	TRUE
18	rs17800987	G	A	G	A	0.2017	-0.0430595	0.089179	0.08	FALSE	FALSE	FALSE	ieu-a-1112	5	150323428	0.056	14890	0.430873	Primary sclerosing cholangitis || id:ieu-a-1112	Primary sclerosing cholangitis	Primary sclerosing cholangitis || ||	TRUE	igd	NA	NA	NA	NA	NA	NA	NA	0.0305	5	3.70681e-11	34652	150323428	ieu-a-31	Inflammatory bowel disease || id:ieu-a-31	TRUE	reported	igd	2	TRUE
20	rs2193041	G	A	G	A	0.133703	0.0382587	0.388781	0.39	FALSE	FALSE	FALSE	ieu-a-1112	12	68502110	0.031	14890	0.209086	Primary sclerosing cholangitis || id:ieu-a-1112	Primary sclerosing cholangitis	Primary sclerosing cholangitis || ||	TRUE	igd	NA	NA	NA	NA	NA	NA	NA	0.0172	12	6.90876e-15	34652	68502110	ieu-a-31	Inflammatory bowel disease || id:ieu-a-31	TRUE	reported	igd	2	TRUE
21	rs2241878	C	T	C	T	0.148001	0.0401818	0.538498	0.52	FALSE	FALSE	FALSE	ieu-a-1112	2	234183718	0.029	14890	0.163547	Primary sclerosing cholangitis || id:ieu-a-1112	Primary sclerosing cholangitis	Primary sclerosing cholangitis || ||	TRUE	igd	NA	NA	NA	NA	NA	NA	NA	0.0169	2	1.74502e-18	34652	234183718	ieu-a-31	Inflammatory bowel disease || id:ieu-a-31	TRUE	reported	igd	2	TRUE
22	rs2542147	T	G	T	G	-0.1513	-0.115113	0.837193	0.84	FALSE	FALSE	FALSE	ieu-a-1112	18	12775851	0.04	14890	0.00332897	Primary sclerosing cholangitis || id:ieu-a-1112	Primary sclerosing cholangitis	Primary sclerosing cholangitis || ||	TRUE	igd	NA	NA	NA	NA	NA	NA	NA	0.0227	18	2.78484e-11	34652	12775851	ieu-a-31	Inflammatory bowel disease || id:ieu-a-31	TRUE	reported	igd	2	TRUE
23	rs254560	A	G	A	G	0.0995014	0.0266419	0.400063	0.4	FALSE	FALSE	FALSE	ieu-a-1112	5	134443606	0.034	14890	0.429508	Primary sclerosing cholangitis || id:ieu-a-1112	Primary sclerosing cholangitis	Primary sclerosing cholangitis || ||	TRUE	igd	NA	NA	NA	NA	NA	NA	NA	0.0171	5	6.159e-09	34652	134443606	ieu-a-31	Inflammatory bowel disease || id:ieu-a-31	TRUE	reported	igd	2	TRUE
24	rs3024493	A	C	A	C	0.212996	0.0148886	0.169666	0.16	FALSE	FALSE	FALSE	ieu-a-1112	1	206943968	0.047	14890	0.744924	Primary sclerosing cholangitis || id:ieu-a-1112	Primary sclerosing cholangitis	Primary sclerosing cholangitis || ||	TRUE	igd	NA	NA	NA	NA	NA	NA	NA	0.0222	1	8.47618e-22	34652	206943968	ieu-a-31	Inflammatory bowel disease || id:ieu-a-31	TRUE	reported	igd	2	TRUE
25	rs34190331	A	G	A	G	0.176899	0.0870947	0.0853045	0.07	FALSE	FALSE	FALSE	ieu-a-1112	6	111840820	0.061	14890	0.140422	Primary sclerosing cholangitis || id:ieu-a-1112	Primary sclerosing cholangitis	Primary sclerosing cholangitis || ||	TRUE	igd	NA	NA	NA	NA	NA	NA	NA	0.0303	6	5.39399e-09	34652	111840820	ieu-a-31	Inflammatory bowel disease || id:ieu-a-31	TRUE	reported	igd	2	TRUE
26	rs35260072	C	A	C	A	0.142197	0.0139029	0.433153	0.42	FALSE	FALSE	FALSE	ieu-a-1112	5	131630852	0.034	14890	0.690712	Primary sclerosing cholangitis || id:ieu-a-1112	Primary sclerosing cholangitis	Primary sclerosing cholangitis || ||	TRUE	igd	NA	NA	NA	NA	NA	NA	NA	0.017	5	7.06643e-17	34652	131630852	ieu-a-31	Inflammatory bowel disease || id:ieu-a-31	TRUE	reported	igd	2	TRUE
27	rs35730213	C	G	C	G	-0.151404	-0.0516432	0.262591	0.28	FALSE	TRUE	FALSE	ieu-a-1112	1	200874229	0.035	14890	0.13884	Primary sclerosing cholangitis || id:ieu-a-1112	Primary sclerosing cholangitis	Primary sclerosing cholangitis || ||	TRUE	igd	NA	NA	NA	NA	NA	NA	NA	0.0194	1	6.90717e-15	34652	200874229	ieu-a-31	Inflammatory bowel disease || id:ieu-a-31	TRUE	reported	igd	2	TRUE
28	rs3850378	C	T	C	T	0.155099	0.0009995	0.096461	0.09	FALSE	FALSE	FALSE	ieu-a-1112	14	88417517	0.052	14890	0.985397	Primary sclerosing cholangitis || id:ieu-a-1112	Primary sclerosing cholangitis	Primary sclerosing cholangitis || ||	TRUE	igd	NA	NA	NA	NA	NA	NA	NA	0.0282	14	3.80102e-08	34652	88417517	ieu-a-31	Inflammatory bowel disease || id:ieu-a-31	TRUE	reported	igd	2	TRUE
29	rs4077515	T	C	T	C	0.179401	0.0916672	0.424242	0.43	FALSE	FALSE	FALSE	ieu-a-1112	9	139269338	0.031	14890	0.00295202	Primary sclerosing cholangitis || id:ieu-a-1112	Primary sclerosing cholangitis	Primary sclerosing cholangitis || ||	TRUE	igd	TRUE	rs4077515	rs10781500	T	C	T	C	0.0172	9	1.50003e-25	34652	139266496	ieu-a-31	Inflammatory bowel disease || id:ieu-a-31	TRUE	reported	igd	2	TRUE
30	rs444210	G	A	G	A	0.109502	-0.00299551	0.545781	0.53	FALSE	FALSE	FALSE	ieu-a-1112	6	167393848	0.03	14890	0.916819	Primary sclerosing cholangitis || id:ieu-a-1112	Primary sclerosing cholangitis	Primary sclerosing cholangitis || ||	TRUE	igd	TRUE	rs444210	rs13192426	A	G	A	G	0.0168	6	7.39095e-11	34652	167390242	ieu-a-31	Inflammatory bowel disease || id:ieu-a-31	TRUE	reported	igd	2	TRUE
31	rs4712528	C	G	C	G	0.122598	-0.0535408	0.787692	0.78	FALSE	TRUE	FALSE	ieu-a-1112	6	20678430	0.037	14890	0.13384	Primary sclerosing cholangitis || id:ieu-a-1112	Primary sclerosing cholangitis	Primary sclerosing cholangitis || ||	TRUE	igd	NA	NA	NA	NA	NA	NA	NA	0.0207	6	3.07397e-09	34652	20678430	ieu-a-31	Inflammatory bowel disease || id:ieu-a-31	TRUE	reported	igd	2	TRUE
32	rs4730272	G	A	G	A	-0.134102	-0.0363319	0.512591	0.48	FALSE	FALSE	FALSE	ieu-a-1112	7	107479719	0.034	14890	0.280572	Primary sclerosing cholangitis || id:ieu-a-1112	Primary sclerosing cholangitis	Primary sclerosing cholangitis || ||	TRUE	igd	TRUE	rs4730272	rs4730274	A	G	T	C	0.0178	7	4.50194e-14	34652	107478227	ieu-a-31	Inflammatory bowel disease || id:ieu-a-31	TRUE	reported	igd	2	TRUE
33	rs4851586	C	T	C	T	-0.122403	0.0372958	0.75745	0.76	FALSE	FALSE	FALSE	ieu-a-1112	2	103064264	0.035	14890	0.280372	Primary sclerosing cholangitis || id:ieu-a-1112	Primary sclerosing cholangitis	Primary sclerosing cholangitis || ||	TRUE	igd	NA	NA	NA	NA	NA	NA	NA	0.0193	2	2.32498e-10	34652	103064264	ieu-a-31	Inflammatory bowel disease || id:ieu-a-31	TRUE	reported	igd	2	TRUE
34	rs56062135	T	C	T	C	0.1509	0.0334348	0.236922	0.24	FALSE	FALSE	FALSE	ieu-a-1112	15	67455630	0.041	14890	0.404015	Primary sclerosing cholangitis || id:ieu-a-1112	Primary sclerosing cholangitis	Primary sclerosing cholangitis || ||	TRUE	igd	NA	NA	NA	NA	NA	NA	NA	0.0198	15	2.63998e-14	34652	67455630	ieu-a-31	Inflammatory bowel disease || id:ieu-a-31	TRUE	reported	igd	2	TRUE
36	rs6873866	C	T	C	T	-0.106996	0.0334348	0.528821	0.58	FALSE	FALSE	FALSE	ieu-a-1112	5	96247810	0.03	14890	0.254296	Primary sclerosing cholangitis || id:ieu-a-1112	Primary sclerosing cholangitis	Primary sclerosing cholangitis || ||	TRUE	igd	NA	NA	NA	NA	NA	NA	NA	0.0176	5	1.085e-09	34652	96247810	ieu-a-31	Inflammatory bowel disease || id:ieu-a-31	TRUE	reported	igd	2	TRUE
37	rs6880778	G	A	G	A	0.187801	0.0971267	0.620729	0.61	FALSE	FALSE	FALSE	ieu-a-1112	5	40399096	0.031	14890	0.00122942	Primary sclerosing cholangitis || id:ieu-a-1112	Primary sclerosing cholangitis	Primary sclerosing cholangitis || ||	TRUE	igd	NA	NA	NA	NA	NA	NA	NA	0.0173	5	2.14388e-27	34652	40399096	ieu-a-31	Inflammatory bowel disease || id:ieu-a-31	TRUE	reported	igd	2	TRUE
38	rs6927172	G	C	G	C	0.110295	0.0009995	0.21432	0.21	FALSE	TRUE	FALSE	ieu-a-1112	6	138002175	0.036	14890	0.970249	Primary sclerosing cholangitis || id:ieu-a-1112	Primary sclerosing cholangitis	Primary sclerosing cholangitis || ||	TRUE	igd	NA	NA	NA	NA	NA	NA	NA	0.0202	6	4.64505e-08	34652	138002175	ieu-a-31	Inflammatory bowel disease || id:ieu-a-31	TRUE	reported	igd	2	TRUE
39	rs7285952	G	T	G	T	-0.176002	-0.0217615	0.157193	0.16	FALSE	FALSE	FALSE	ieu-a-1112	22	39733096	0.047	14890	0.639751	Primary sclerosing cholangitis || id:ieu-a-1112	Primary sclerosing cholangitis	Primary sclerosing cholangitis || ||	TRUE	igd	NA	NA	NA	NA	NA	NA	NA	0.0235	22	7.60151e-14	34652	39733096	ieu-a-31	Inflammatory bowel disease || id:ieu-a-31	TRUE	reported	igd	2	TRUE
40	rs744166	G	A	G	A	-0.120703	0.0168571	0.409963	0.34	FALSE	FALSE	FALSE	ieu-a-1112	17	40521204	0.031	14890	0.582229	Primary sclerosing cholangitis || id:ieu-a-1112	Primary sclerosing cholangitis	Primary sclerosing cholangitis || ||	TRUE	igd	TRUE	rs744166	rs35840966	G	A	T	C	0.0172	17	2.15675e-12	34652	40514201	ieu-a-31	Inflammatory bowel disease || id:ieu-a-31	TRUE	reported	igd	2	TRUE
41	rs7523335	A	G	A	G	-0.140504	0.0246926	0.173424	0.18	FALSE	FALSE	FALSE	ieu-a-1112	1	8180210	0.038	14890	0.518074	Primary sclerosing cholangitis || id:ieu-a-1112	Primary sclerosing cholangitis	Primary sclerosing cholangitis || ||	TRUE	igd	NA	NA	NA	NA	NA	NA	NA	0.0225	1	4.15796e-10	34652	8180210	ieu-a-31	Inflammatory bowel disease || id:ieu-a-31	TRUE	reported	igd	2	TRUE
42	rs9370774	C	T	C	T	-0.130704	0.0582689	0.20068	0.2	FALSE	FALSE	FALSE	ieu-a-1112	6	14724982	0.044	14890	0.176311	Primary sclerosing cholangitis || id:ieu-a-1112	Primary sclerosing cholangitis	Primary sclerosing cholangitis || ||	TRUE	igd	TRUE	rs9370774	rs9367849	C	T	G	C	0.0219	6	2.536e-09	34652	14721897	ieu-a-31	Inflammatory bowel disease || id:ieu-a-31	TRUE	reported	igd	2	TRUE

## Sheet: IBD&Spondyloarthritis
The detailed information of SNPs identified as IVs in the initial practice. (exposure: IBD outcome: SpA)
	SNP	effect_allele.exposure	other_allele.exposure	effect_allele.outcome	other_allele.outcome	beta.exposure	beta.outcome	eaf.exposure	eaf.outcome	remove	palindromic	ambiguous	id.outcome	chr	pos	se.outcome	samplesize.outcome	pval.outcome	outcome	originalname.outcome	outcome.deprecated	mr_keep.outcome	data_source.outcome	proxy.outcome	target_snp.outcome	proxy_snp.outcome	target_a1.outcome	target_a2.outcome	proxy_a1.outcome	proxy_a2.outcome	se.exposure	chr.exposure	pval.exposure	samplesize.exposure	pos.exposure	id.exposure	exposure	mr_keep.exposure	pval_origin.exposure	data_source.exposure	action	mr_keep
1	rs1003342	G	A	G	A	-0.095001	-0.0311	0.531334	0.4804	FALSE	FALSE	FALSE	finn-b-SPONDYLOARTHRITIS	22	30570022	0.0268	NA	0.2461	Spondyloarthritis || id:finn-b-SPONDYLOARTHRITIS	Spondyloarthritis	Spondyloarthritis || ||	TRUE	igd	NA	NA	NA	NA	NA	NA	NA	0.0168	22	1.67101e-08	34652	30570022	ieu-a-31	Inflammatory bowel disease || id:ieu-a-31	TRUE	reported	igd	2	TRUE
2	rs10045431	C	A	C	A	0.177406	0.0484	0.717524	0.7652	FALSE	FALSE	FALSE	finn-b-SPONDYLOARTHRITIS	5	158814533	0.0317	NA	0.1276	Spondyloarthritis || id:finn-b-SPONDYLOARTHRITIS	Spondyloarthritis	Spondyloarthritis || ||	TRUE	igd	NA	NA	NA	NA	NA	NA	NA	0.0189	5	6.58567e-21	34652	158814533	ieu-a-31	Inflammatory bowel disease || id:ieu-a-31	TRUE	reported	igd	2	TRUE
3	rs10408351	A	G	A	G	0.137804	0.0234	0.238435	0.1832	FALSE	FALSE	FALSE	finn-b-SPONDYLOARTHRITIS	19	33754044	0.0348	NA	0.5011	Spondyloarthritis || id:finn-b-SPONDYLOARTHRITIS	Spondyloarthritis	Spondyloarthritis || ||	TRUE	igd	NA	NA	NA	NA	NA	NA	NA	0.0221	19	4.23204e-10	34652	33754044	ieu-a-31	Inflammatory bowel disease || id:ieu-a-31	TRUE	reported	igd	2	TRUE
4	rs10737481	G	T	G	T	0.141103	-0.0151	0.554896	0.5082	FALSE	FALSE	FALSE	finn-b-SPONDYLOARTHRITIS	1	20171514	0.0268	NA	0.573099	Spondyloarthritis || id:finn-b-SPONDYLOARTHRITIS	Spondyloarthritis	Spondyloarthritis || ||	TRUE	igd	NA	NA	NA	NA	NA	NA	NA	0.017	1	1.18713e-16	34652	20171514	ieu-a-31	Inflammatory bowel disease || id:ieu-a-31	TRUE	reported	igd	2	TRUE
6	rs10800314	A	C	A	C	-0.143097	-0.0451	0.649219	0.601	FALSE	FALSE	FALSE	finn-b-SPONDYLOARTHRITIS	1	161472789	0.0274	NA	0.0995795	Spondyloarthritis || id:finn-b-SPONDYLOARTHRITIS	Spondyloarthritis	Spondyloarthritis || ||	TRUE	igd	NA	NA	NA	NA	NA	NA	NA	0.0179	1	1.17409e-15	34652	161472789	ieu-a-31	Inflammatory bowel disease || id:ieu-a-31	TRUE	reported	igd	2	TRUE
7	rs11209026	A	G	A	G	-0.72629	-0.1112	0.0541886	0.04654	FALSE	FALSE	FALSE	finn-b-SPONDYLOARTHRITIS	1	67705958	0.0637	NA	0.0808798	Spondyloarthritis || id:finn-b-SPONDYLOARTHRITIS	Spondyloarthritis	Spondyloarthritis || ||	TRUE	igd	NA	NA	NA	NA	NA	NA	NA	0.0422	1	1.76319e-66	34652	67705958	ieu-a-31	Inflammatory bowel disease || id:ieu-a-31	TRUE	reported	igd	2	TRUE
8	rs11236797	A	C	A	C	0.155704	0.0165	0.470011	0.4055	FALSE	FALSE	FALSE	finn-b-SPONDYLOARTHRITIS	11	76299649	0.0272	NA	0.5438	Spondyloarthritis || id:finn-b-SPONDYLOARTHRITIS	Spondyloarthritis	Spondyloarthritis || ||	TRUE	igd	NA	NA	NA	NA	NA	NA	NA	0.017	11	4.75007e-20	34652	76299649	ieu-a-31	Inflammatory bowel disease || id:ieu-a-31	TRUE	reported	igd	2	TRUE
9	rs112401990	A	G	A	G	0.142202	0.0426	0.375383	0.3678	FALSE	FALSE	FALSE	finn-b-SPONDYLOARTHRITIS	2	61204856	0.0277	NA	0.1239	Spondyloarthritis || id:finn-b-SPONDYLOARTHRITIS	Spondyloarthritis	Spondyloarthritis || ||	TRUE	igd	TRUE	rs112401990	rs7608910	A	G	G	A	0.0174	2	2.83923e-16	34652	61199327	ieu-a-31	Inflammatory bowel disease || id:ieu-a-31	TRUE	reported	igd	2	TRUE
10	rs112694524	A	G	A	G	0.188304	0.0096	0.0903752	0.03325	FALSE	FALSE	FALSE	finn-b-SPONDYLOARTHRITIS	2	43453721	0.075	NA	0.8981	Spondyloarthritis || id:finn-b-SPONDYLOARTHRITIS	Spondyloarthritis	Spondyloarthritis || ||	TRUE	igd	NA	NA	NA	NA	NA	NA	NA	0.0303	2	5.39299e-10	34652	43453721	ieu-a-31	Inflammatory bowel disease || id:ieu-a-31	TRUE	reported	igd	2	TRUE
11	rs113991740	A	T	A	T	-0.107697	-0.0014	0.271565	0.331	FALSE	TRUE	FALSE	finn-b-SPONDYLOARTHRITIS	17	32625383	0.0284	NA	0.9609	Spondyloarthritis || id:finn-b-SPONDYLOARTHRITIS	Spondyloarthritis	Spondyloarthritis || ||	TRUE	igd	NA	NA	NA	NA	NA	NA	NA	0.0189	17	1.31999e-08	34652	32625383	ieu-a-31	Inflammatory bowel disease || id:ieu-a-31	TRUE	reported	igd	2	TRUE
12	rs11548656	G	A	G	A	-0.292796	-0.1345	0.034026	0.04774	FALSE	FALSE	FALSE	finn-b-SPONDYLOARTHRITIS	16	81916912	0.0633	NA	0.0336504	Spondyloarthritis || id:finn-b-SPONDYLOARTHRITIS	Spondyloarthritis	Spondyloarthritis || ||	TRUE	igd	NA	NA	NA	NA	NA	NA	NA	0.0507	16	7.71792e-09	34652	81916912	ieu-a-31	Inflammatory bowel disease || id:ieu-a-31	TRUE	reported	igd	2	TRUE
13	rs11677953	A	G	A	G	0.0975985	0.0058	0.415063	0.3054	FALSE	FALSE	FALSE	finn-b-SPONDYLOARTHRITIS	2	219121663	0.0292	NA	0.8426	Spondyloarthritis || id:finn-b-SPONDYLOARTHRITIS	Spondyloarthritis	Spondyloarthritis || ||	TRUE	igd	NA	NA	NA	NA	NA	NA	NA	0.0171	2	1.053e-08	34652	219121663	ieu-a-31	Inflammatory bowel disease || id:ieu-a-31	TRUE	reported	igd	2	TRUE
14	rs12446550	A	G	A	G	0.107796	0.075	0.409666	0.4782	FALSE	FALSE	FALSE	finn-b-SPONDYLOARTHRITIS	16	28543381	0.0268	NA	0.00513499	Spondyloarthritis || id:finn-b-SPONDYLOARTHRITIS	Spondyloarthritis	Spondyloarthritis || ||	TRUE	igd	NA	NA	NA	NA	NA	NA	NA	0.0171	16	2.78298e-10	34652	28543381	ieu-a-31	Inflammatory bowel disease || id:ieu-a-31	TRUE	reported	igd	2	TRUE
15	rs1250573	A	G	A	G	-0.113606	-0.0207	0.295706	0.3668	FALSE	FALSE	FALSE	finn-b-SPONDYLOARTHRITIS	10	81042475	0.0278	NA	0.456	Spondyloarthritis || id:finn-b-SPONDYLOARTHRITIS	Spondyloarthritis	Spondyloarthritis || ||	TRUE	igd	NA	NA	NA	NA	NA	NA	NA	0.019	10	2.20902e-09	34652	81042475	ieu-a-31	Inflammatory bowel disease || id:ieu-a-31	TRUE	reported	igd	2	TRUE
16	rs12764283	A	G	A	G	0.126597	0.0123	0.337409	0.3677	FALSE	FALSE	FALSE	finn-b-SPONDYLOARTHRITIS	10	35530460	0.0277	NA	0.658701	Spondyloarthritis || id:finn-b-SPONDYLOARTHRITIS	Spondyloarthritis	Spondyloarthritis || ||	TRUE	igd	NA	NA	NA	NA	NA	NA	NA	0.0179	10	1.5729e-12	34652	35530460	ieu-a-31	Inflammatory bowel disease || id:ieu-a-31	TRUE	reported	igd	2	TRUE
17	rs12936409	T	C	T	C	0.145701	0.0316	0.476383	0.5149	FALSE	FALSE	FALSE	finn-b-SPONDYLOARTHRITIS	17	38043649	0.0268	NA	0.2393	Spondyloarthritis || id:finn-b-SPONDYLOARTHRITIS	Spondyloarthritis	Spondyloarthritis || ||	TRUE	igd	NA	NA	NA	NA	NA	NA	NA	0.0168	17	3.86812e-18	34652	38043649	ieu-a-31	Inflammatory bowel disease || id:ieu-a-31	TRUE	reported	igd	2	TRUE
18	rs131657	A	T	A	T	0.136496	-0.0029	0.201666	0.2948	FALSE	TRUE	FALSE	finn-b-SPONDYLOARTHRITIS	22	21920817	0.0294	NA	0.9205	Spondyloarthritis || id:finn-b-SPONDYLOARTHRITIS	Spondyloarthritis	Spondyloarthritis || ||	TRUE	igd	TRUE	rs131657	rs59391722	A	T	C	G	0.0212	22	1.237e-10	34652	21917550	ieu-a-31	Inflammatory bowel disease || id:ieu-a-31	TRUE	reported	igd	2	TRUE
19	rs13178036	C	G	C	G	0.100904	-0.0288	0.341807	0.3273	FALSE	TRUE	FALSE	finn-b-SPONDYLOARTHRITIS	5	40218529	0.0288	NA	0.3178	Spondyloarthritis || id:finn-b-SPONDYLOARTHRITIS	Spondyloarthritis	Spondyloarthritis || ||	TRUE	igd	NA	NA	NA	NA	NA	NA	NA	0.0184	5	4.12895e-08	34652	40218529	ieu-a-31	Inflammatory bowel disease || id:ieu-a-31	TRUE	reported	igd	2	TRUE
20	rs140892874	C	T	C	T	0.409594	0.0338	0.027461	0.02677	FALSE	FALSE	FALSE	finn-b-SPONDYLOARTHRITIS	12	40824798	0.0829	NA	0.6831	Spondyloarthritis || id:finn-b-SPONDYLOARTHRITIS	Spondyloarthritis	Spondyloarthritis || ||	TRUE	igd	NA	NA	NA	NA	NA	NA	NA	0.0512	12	1.2841e-15	34652	40824798	ieu-a-31	Inflammatory bowel disease || id:ieu-a-31	TRUE	reported	igd	2	TRUE
21	rs142770866	A	G	A	G	0.23	-0.0203	0.0810417	0.08069	FALSE	FALSE	FALSE	finn-b-SPONDYLOARTHRITIS	19	10525372	0.0493	NA	0.6807	Spondyloarthritis || id:finn-b-SPONDYLOARTHRITIS	Spondyloarthritis	Spondyloarthritis || ||	TRUE	igd	NA	NA	NA	NA	NA	NA	NA	0.0337	19	8.14329e-12	34652	10525372	ieu-a-31	Inflammatory bowel disease || id:ieu-a-31	TRUE	reported	igd	2	TRUE
22	rs148844907	A	T	A	T	1.1375	-0.436	0.0103903	0.002467	FALSE	TRUE	FALSE	finn-b-SPONDYLOARTHRITIS	6	31628397	0.2735	NA	0.1109	Spondyloarthritis || id:finn-b-SPONDYLOARTHRITIS	Spondyloarthritis	Spondyloarthritis || ||	TRUE	igd	NA	NA	NA	NA	NA	NA	NA	0.0963	6	3.62577e-32	34652	31628397	ieu-a-31	Inflammatory bowel disease || id:ieu-a-31	TRUE	reported	igd	2	TRUE
23	rs1551399	C	A	C	A	0.101302	-0.0388	0.615807	0.7306	FALSE	FALSE	FALSE	finn-b-SPONDYLOARTHRITIS	8	126540200	0.0302	NA	0.1989	Spondyloarthritis || id:finn-b-SPONDYLOARTHRITIS	Spondyloarthritis	Spondyloarthritis || ||	TRUE	igd	TRUE	rs1551399	rs1551397	A	C	C	T	0.0173	8	5.01199e-09	34652	126539965	ieu-a-31	Inflammatory bowel disease || id:ieu-a-31	TRUE	reported	igd	2	TRUE
24	rs1736161	A	G	A	G	-0.123298	0.0065	0.428732	0.3998	FALSE	FALSE	FALSE	finn-b-SPONDYLOARTHRITIS	21	16833222	0.0273	NA	0.8114	Spondyloarthritis || id:finn-b-SPONDYLOARTHRITIS	Spondyloarthritis	Spondyloarthritis || ||	TRUE	igd	NA	NA	NA	NA	NA	NA	NA	0.0174	21	1.3369e-12	34652	16833222	ieu-a-31	Inflammatory bowel disease || id:ieu-a-31	TRUE	reported	igd	2	TRUE
25	rs17800987	G	A	G	A	0.2017	0.0357	0.089179	0.1022	FALSE	FALSE	FALSE	finn-b-SPONDYLOARTHRITIS	5	150323428	0.0443	NA	0.4211	Spondyloarthritis || id:finn-b-SPONDYLOARTHRITIS	Spondyloarthritis	Spondyloarthritis || ||	TRUE	igd	NA	NA	NA	NA	NA	NA	NA	0.0305	5	3.70681e-11	34652	150323428	ieu-a-31	Inflammatory bowel disease || id:ieu-a-31	TRUE	reported	igd	2	TRUE
26	rs1873625	A	C	A	C	0.177301	-0.0069	0.32287	0.4247	FALSE	FALSE	FALSE	finn-b-SPONDYLOARTHRITIS	3	49666964	0.0272	NA	0.8007	Spondyloarthritis || id:finn-b-SPONDYLOARTHRITIS	Spondyloarthritis	Spondyloarthritis || ||	TRUE	igd	NA	NA	NA	NA	NA	NA	NA	0.0179	3	3.70681e-23	34652	49666964	ieu-a-31	Inflammatory bowel disease || id:ieu-a-31	TRUE	reported	igd	2	TRUE
27	rs1886731	C	T	C	T	-0.0970995	0.026	0.481193	0.4907	FALSE	FALSE	FALSE	finn-b-SPONDYLOARTHRITIS	1	2472081	0.0269	NA	0.3343	Spondyloarthritis || id:finn-b-SPONDYLOARTHRITIS	Spondyloarthritis	Spondyloarthritis || ||	TRUE	igd	NA	NA	NA	NA	NA	NA	NA	0.0175	1	3.08397e-08	34652	2472081	ieu-a-31	Inflammatory bowel disease || id:ieu-a-31	TRUE	reported	igd	2	TRUE
28	rs1887428	C	G	C	G	-0.171595	-0.0257	0.61936	0.6149	FALSE	TRUE	FALSE	finn-b-SPONDYLOARTHRITIS	9	4984530	0.0276	NA	0.3525	Spondyloarthritis || id:finn-b-SPONDYLOARTHRITIS	Spondyloarthritis	Spondyloarthritis || ||	TRUE	igd	NA	NA	NA	NA	NA	NA	NA	0.0178	9	6.64814e-22	34652	4984530	ieu-a-31	Inflammatory bowel disease || id:ieu-a-31	TRUE	reported	igd	2	TRUE
29	rs2076756	G	A	G	A	0.187595	0.0231	0.27064	0.153	FALSE	FALSE	FALSE	finn-b-SPONDYLOARTHRITIS	16	50756881	0.0373	NA	0.5359	Spondyloarthritis || id:finn-b-SPONDYLOARTHRITIS	Spondyloarthritis	Spondyloarthritis || ||	TRUE	igd	NA	NA	NA	NA	NA	NA	NA	0.0186	16	5.59114e-24	34652	50756881	ieu-a-31	Inflammatory bowel disease || id:ieu-a-31	TRUE	reported	igd	2	TRUE
30	rs2193041	G	A	G	A	0.133703	-0.013	0.388781	0.3232	FALSE	FALSE	FALSE	finn-b-SPONDYLOARTHRITIS	12	68502110	0.0286	NA	0.6511	Spondyloarthritis || id:finn-b-SPONDYLOARTHRITIS	Spondyloarthritis	Spondyloarthritis || ||	TRUE	igd	NA	NA	NA	NA	NA	NA	NA	0.0172	12	6.90876e-15	34652	68502110	ieu-a-31	Inflammatory bowel disease || id:ieu-a-31	TRUE	reported	igd	2	TRUE
31	rs2241878	C	T	C	T	0.148001	-0.0108	0.538498	0.4391	FALSE	FALSE	FALSE	finn-b-SPONDYLOARTHRITIS	2	234183718	0.027	NA	0.6885	Spondyloarthritis || id:finn-b-SPONDYLOARTHRITIS	Spondyloarthritis	Spondyloarthritis || ||	TRUE	igd	NA	NA	NA	NA	NA	NA	NA	0.0169	2	1.74502e-18	34652	234183718	ieu-a-31	Inflammatory bowel disease || id:ieu-a-31	TRUE	reported	igd	2	TRUE
32	rs2542147	T	G	T	G	-0.1513	0.0273	0.837193	0.8537	FALSE	FALSE	FALSE	finn-b-SPONDYLOARTHRITIS	18	12775851	0.038	NA	0.4721	Spondyloarthritis || id:finn-b-SPONDYLOARTHRITIS	Spondyloarthritis	Spondyloarthritis || ||	TRUE	igd	NA	NA	NA	NA	NA	NA	NA	0.0227	18	2.78484e-11	34652	12775851	ieu-a-31	Inflammatory bowel disease || id:ieu-a-31	TRUE	reported	igd	2	TRUE
33	rs254560	A	G	A	G	0.0995014	0.0522	0.400063	0.4008	FALSE	FALSE	FALSE	finn-b-SPONDYLOARTHRITIS	5	134443606	0.0273	NA	0.0561798	Spondyloarthritis || id:finn-b-SPONDYLOARTHRITIS	Spondyloarthritis	Spondyloarthritis || ||	TRUE	igd	NA	NA	NA	NA	NA	NA	NA	0.0171	5	6.159e-09	34652	134443606	ieu-a-31	Inflammatory bowel disease || id:ieu-a-31	TRUE	reported	igd	2	TRUE
34	rs2836882	A	G	A	G	-0.196295	-0.0437	0.257617	0.2479	FALSE	FALSE	FALSE	finn-b-SPONDYLOARTHRITIS	21	40466570	0.0311	NA	0.1603	Spondyloarthritis || id:finn-b-SPONDYLOARTHRITIS	Spondyloarthritis	Spondyloarthritis || ||	TRUE	igd	NA	NA	NA	NA	NA	NA	NA	0.0201	21	1.49005e-22	34652	40466570	ieu-a-31	Inflammatory bowel disease || id:ieu-a-31	TRUE	reported	igd	2	TRUE
35	rs3024493	A	C	A	C	0.212996	0.1061	0.169666	0.1555	FALSE	FALSE	FALSE	finn-b-SPONDYLOARTHRITIS	1	206943968	0.0369	NA	0.00401199	Spondyloarthritis || id:finn-b-SPONDYLOARTHRITIS	Spondyloarthritis	Spondyloarthritis || ||	TRUE	igd	NA	NA	NA	NA	NA	NA	NA	0.0222	1	8.47618e-22	34652	206943968	ieu-a-31	Inflammatory bowel disease || id:ieu-a-31	TRUE	reported	igd	2	TRUE
36	rs34190331	A	G	A	G	0.176899	0.0085	0.0853045	0.06329	FALSE	FALSE	FALSE	finn-b-SPONDYLOARTHRITIS	6	111840820	0.0553	NA	0.8777	Spondyloarthritis || id:finn-b-SPONDYLOARTHRITIS	Spondyloarthritis	Spondyloarthritis || ||	TRUE	igd	NA	NA	NA	NA	NA	NA	NA	0.0303	6	5.39399e-09	34652	111840820	ieu-a-31	Inflammatory bowel disease || id:ieu-a-31	TRUE	reported	igd	2	TRUE
37	rs35260072	C	A	C	A	0.142197	0.0614	0.433153	0.3154	FALSE	FALSE	FALSE	finn-b-SPONDYLOARTHRITIS	5	131630852	0.0289	NA	0.0332499	Spondyloarthritis || id:finn-b-SPONDYLOARTHRITIS	Spondyloarthritis	Spondyloarthritis || ||	TRUE	igd	NA	NA	NA	NA	NA	NA	NA	0.017	5	7.06643e-17	34652	131630852	ieu-a-31	Inflammatory bowel disease || id:ieu-a-31	TRUE	reported	igd	2	TRUE
38	rs35730213	C	G	C	G	-0.151404	-0.1031	0.262591	0.2129	FALSE	TRUE	FALSE	finn-b-SPONDYLOARTHRITIS	1	200874229	0.0328	NA	0.00169699	Spondyloarthritis || id:finn-b-SPONDYLOARTHRITIS	Spondyloarthritis	Spondyloarthritis || ||	TRUE	igd	NA	NA	NA	NA	NA	NA	NA	0.0194	1	6.90717e-15	34652	200874229	ieu-a-31	Inflammatory bowel disease || id:ieu-a-31	TRUE	reported	igd	2	TRUE
39	rs3850378	C	T	C	T	0.155099	0.0098	0.096461	0.08039	FALSE	FALSE	FALSE	finn-b-SPONDYLOARTHRITIS	14	88452338	0.0492	NA	0.8429	Spondyloarthritis || id:finn-b-SPONDYLOARTHRITIS	Spondyloarthritis	Spondyloarthritis || ||	TRUE	igd	TRUE	rs3850378	rs73312821	C	T	C	G	0.0282	14	3.80102e-08	34652	88417517	ieu-a-31	Inflammatory bowel disease || id:ieu-a-31	TRUE	reported	igd	2	TRUE
40	rs4077515	T	C	T	C	0.179401	0.0521	0.424242	0.4165	FALSE	FALSE	FALSE	finn-b-SPONDYLOARTHRITIS	9	139266496	0.0271	NA	0.0541402	Spondyloarthritis || id:finn-b-SPONDYLOARTHRITIS	Spondyloarthritis	Spondyloarthritis || ||	TRUE	igd	NA	NA	NA	NA	NA	NA	NA	0.0172	9	1.50003e-25	34652	139266496	ieu-a-31	Inflammatory bowel disease || id:ieu-a-31	TRUE	reported	igd	2	TRUE
41	rs4246905	C	T	C	T	0.163001	0.0366	0.729896	0.7994	FALSE	FALSE	FALSE	finn-b-SPONDYLOARTHRITIS	9	117553249	0.0335	NA	0.2738	Spondyloarthritis || id:finn-b-SPONDYLOARTHRITIS	Spondyloarthritis	Spondyloarthritis || ||	TRUE	igd	NA	NA	NA	NA	NA	NA	NA	0.0197	9	1.41514e-16	34652	117553249	ieu-a-31	Inflammatory bowel disease || id:ieu-a-31	TRUE	reported	igd	2	TRUE
42	rs444210	G	A	G	A	0.109502	0.0053	0.545781	0.4934	FALSE	FALSE	FALSE	finn-b-SPONDYLOARTHRITIS	6	167390242	0.0268	NA	0.8443	Spondyloarthritis || id:finn-b-SPONDYLOARTHRITIS	Spondyloarthritis	Spondyloarthritis || ||	TRUE	igd	NA	NA	NA	NA	NA	NA	NA	0.0168	6	7.39095e-11	34652	167390242	ieu-a-31	Inflammatory bowel disease || id:ieu-a-31	TRUE	reported	igd	2	TRUE
43	rs45528737	T	C	T	C	0.166802	0.0574	0.111833	0.2074	FALSE	FALSE	FALSE	finn-b-SPONDYLOARTHRITIS	4	123308465	0.0331	NA	0.08288	Spondyloarthritis || id:finn-b-SPONDYLOARTHRITIS	Spondyloarthritis	Spondyloarthritis || ||	TRUE	igd	TRUE	rs45528737	rs151275015	T	C	A	G	0.03	4	2.65901e-08	34652	123275555	ieu-a-31	Inflammatory bowel disease || id:ieu-a-31	TRUE	reported	igd	2	TRUE
44	rs4676408	A	G	A	G	0.118103	0.0427	0.515063	0.6327	FALSE	FALSE	FALSE	finn-b-SPONDYLOARTHRITIS	2	241574401	0.0279	NA	0.1263	Spondyloarthritis || id:finn-b-SPONDYLOARTHRITIS	Spondyloarthritis	Spondyloarthritis || ||	TRUE	igd	NA	NA	NA	NA	NA	NA	NA	0.0181	2	6.61912e-11	34652	241574401	ieu-a-31	Inflammatory bowel disease || id:ieu-a-31	TRUE	reported	igd	2	TRUE
45	rs4712528	C	G	C	G	0.122598	-0.0502	0.787692	0.7313	FALSE	TRUE	FALSE	finn-b-SPONDYLOARTHRITIS	6	20678430	0.0302	NA	0.0964895	Spondyloarthritis || id:finn-b-SPONDYLOARTHRITIS	Spondyloarthritis	Spondyloarthritis || ||	TRUE	igd	NA	NA	NA	NA	NA	NA	NA	0.0207	6	3.07397e-09	34652	20678430	ieu-a-31	Inflammatory bowel disease || id:ieu-a-31	TRUE	reported	igd	2	TRUE
46	rs4730272	G	A	G	A	-0.134102	-0.0515	0.512591	0.5204	FALSE	FALSE	FALSE	finn-b-SPONDYLOARTHRITIS	7	107478227	0.0268	NA	0.0550998	Spondyloarthritis || id:finn-b-SPONDYLOARTHRITIS	Spondyloarthritis	Spondyloarthritis || ||	TRUE	igd	NA	NA	NA	NA	NA	NA	NA	0.0178	7	4.50194e-14	34652	107478227	ieu-a-31	Inflammatory bowel disease || id:ieu-a-31	TRUE	reported	igd	2	TRUE
47	rs4851586	C	T	C	T	-0.122403	-0.0193	0.75745	0.8089	FALSE	FALSE	FALSE	finn-b-SPONDYLOARTHRITIS	2	103064264	0.0341	NA	0.5715	Spondyloarthritis || id:finn-b-SPONDYLOARTHRITIS	Spondyloarthritis	Spondyloarthritis || ||	TRUE	igd	NA	NA	NA	NA	NA	NA	NA	0.0193	2	2.32498e-10	34652	103064264	ieu-a-31	Inflammatory bowel disease || id:ieu-a-31	TRUE	reported	igd	2	TRUE
48	rs56062135	T	C	T	C	0.1509	0.056	0.236922	0.2627	FALSE	FALSE	FALSE	finn-b-SPONDYLOARTHRITIS	15	67455630	0.0304	NA	0.0652394	Spondyloarthritis || id:finn-b-SPONDYLOARTHRITIS	Spondyloarthritis	Spondyloarthritis || ||	TRUE	igd	NA	NA	NA	NA	NA	NA	NA	0.0198	15	2.63998e-14	34652	67455630	ieu-a-31	Inflammatory bowel disease || id:ieu-a-31	TRUE	reported	igd	2	TRUE
49	rs6062496	A	G	A	G	0.164997	0.0647	0.578011	0.644	FALSE	FALSE	FALSE	finn-b-SPONDYLOARTHRITIS	20	62329099	0.0281	NA	0.0213098	Spondyloarthritis || id:finn-b-SPONDYLOARTHRITIS	Spondyloarthritis	Spondyloarthritis || ||	TRUE	igd	NA	NA	NA	NA	NA	NA	NA	0.018	20	5.47898e-20	34652	62329099	ieu-a-31	Inflammatory bowel disease || id:ieu-a-31	TRUE	reported	igd	2	TRUE
51	rs6826501	T	C	T	C	-0.0927953	0.0056	0.536078	0.3829	FALSE	FALSE	FALSE	finn-b-SPONDYLOARTHRITIS	4	36076676	0.0277	NA	0.8389	Spondyloarthritis || id:finn-b-SPONDYLOARTHRITIS	Spondyloarthritis	Spondyloarthritis || ||	TRUE	igd	NA	NA	NA	NA	NA	NA	NA	0.0169	4	4.12098e-08	34652	36076676	ieu-a-31	Inflammatory bowel disease || id:ieu-a-31	TRUE	reported	igd	2	TRUE
52	rs6873866	C	T	C	T	-0.106996	0.0078	0.528821	0.6215	FALSE	FALSE	FALSE	finn-b-SPONDYLOARTHRITIS	5	96249648	0.0277	NA	0.7778	Spondyloarthritis || id:finn-b-SPONDYLOARTHRITIS	Spondyloarthritis	Spondyloarthritis || ||	TRUE	igd	TRUE	rs6873866	rs2859491	T	C	T	C	0.0176	5	1.085e-09	34652	96247810	ieu-a-31	Inflammatory bowel disease || id:ieu-a-31	TRUE	reported	igd	2	TRUE
53	rs6880778	G	A	G	A	0.187801	0.06	0.620729	0.5677	FALSE	FALSE	FALSE	finn-b-SPONDYLOARTHRITIS	5	40399096	0.0271	NA	0.0266397	Spondyloarthritis || id:finn-b-SPONDYLOARTHRITIS	Spondyloarthritis	Spondyloarthritis || ||	TRUE	igd	NA	NA	NA	NA	NA	NA	NA	0.0173	5	2.14388e-27	34652	40399096	ieu-a-31	Inflammatory bowel disease || id:ieu-a-31	TRUE	reported	igd	2	TRUE
54	rs6911490	C	T	C	T	-0.142801	0.0157	0.778565	0.7892	FALSE	FALSE	FALSE	finn-b-SPONDYLOARTHRITIS	6	106522027	0.0332	NA	0.6362	Spondyloarthritis || id:finn-b-SPONDYLOARTHRITIS	Spondyloarthritis	Spondyloarthritis || ||	TRUE	igd	NA	NA	NA	NA	NA	NA	NA	0.0208	6	6.82025e-12	34652	106522027	ieu-a-31	Inflammatory bowel disease || id:ieu-a-31	TRUE	reported	igd	2	TRUE
55	rs6927172	G	C	G	C	0.110295	-0.0062	0.21432	0.1882	FALSE	TRUE	FALSE	finn-b-SPONDYLOARTHRITIS	6	138002175	0.0342	NA	0.8566	Spondyloarthritis || id:finn-b-SPONDYLOARTHRITIS	Spondyloarthritis	Spondyloarthritis || ||	TRUE	igd	NA	NA	NA	NA	NA	NA	NA	0.0202	6	4.64505e-08	34652	138002175	ieu-a-31	Inflammatory bowel disease || id:ieu-a-31	TRUE	reported	igd	2	TRUE
57	rs7285952	G	T	G	T	-0.176002	-0.0569	0.157193	0.1172	FALSE	FALSE	FALSE	finn-b-SPONDYLOARTHRITIS	22	39733096	0.0421	NA	0.1758	Spondyloarthritis || id:finn-b-SPONDYLOARTHRITIS	Spondyloarthritis	Spondyloarthritis || ||	TRUE	igd	NA	NA	NA	NA	NA	NA	NA	0.0235	22	7.60151e-14	34652	39733096	ieu-a-31	Inflammatory bowel disease || id:ieu-a-31	TRUE	reported	igd	2	TRUE
58	rs744166	G	A	G	A	-0.120703	-0.0401	0.409963	0.4209	FALSE	FALSE	FALSE	finn-b-SPONDYLOARTHRITIS	17	40514201	0.0271	NA	0.1394	Spondyloarthritis || id:finn-b-SPONDYLOARTHRITIS	Spondyloarthritis	Spondyloarthritis || ||	TRUE	igd	NA	NA	NA	NA	NA	NA	NA	0.0172	17	2.15675e-12	34652	40514201	ieu-a-31	Inflammatory bowel disease || id:ieu-a-31	TRUE	reported	igd	2	TRUE
59	rs7523335	A	G	A	G	-0.140504	-0.0315	0.173424	0.2667	FALSE	FALSE	FALSE	finn-b-SPONDYLOARTHRITIS	1	8180210	0.0302	NA	0.2973	Spondyloarthritis || id:finn-b-SPONDYLOARTHRITIS	Spondyloarthritis	Spondyloarthritis || ||	TRUE	igd	NA	NA	NA	NA	NA	NA	NA	0.0225	1	4.15796e-10	34652	8180210	ieu-a-31	Inflammatory bowel disease || id:ieu-a-31	TRUE	reported	igd	2	TRUE
61	rs9370774	C	T	C	T	-0.130704	0.0116	0.20068	0.1132	FALSE	FALSE	FALSE	finn-b-SPONDYLOARTHRITIS	6	14721897	0.0434	NA	0.7888	Spondyloarthritis || id:finn-b-SPONDYLOARTHRITIS	Spondyloarthritis	Spondyloarthritis || ||	TRUE	igd	NA	NA	NA	NA	NA	NA	NA	0.0219	6	2.536e-09	34652	14721897	ieu-a-31	Inflammatory bowel disease || id:ieu-a-31	TRUE	reported	igd	2	TRUE
62	rs9934775	T	C	T	C	-0.139595	-0.0011	0.16068	0.1407	FALSE	FALSE	FALSE	finn-b-SPONDYLOARTHRITIS	16	50383077	0.0386	NA	0.9779	Spondyloarthritis || id:finn-b-SPONDYLOARTHRITIS	Spondyloarthritis	Spondyloarthritis || ||	TRUE	igd	NA	NA	NA	NA	NA	NA	NA	0.0232	16	1.71498e-09	34652	50383077	ieu-a-31	Inflammatory bowel disease || id:ieu-a-31	TRUE	reported	igd	2	TRUE
