# Supplementary material for: The causal impact of genetically predicted inflammatory bowel disease on extraintestinal manifestations: a mendelian randomization study
Source: BMC Gastroenterol. 2025 Mar 4;25:135. doi: 10.1186/s12876-024-03566-4 (PMC11881308; doi:10.1186/s12876-024-03566-4)
Supplement: Supplementary file 7 — Supplementary Material 7 [file 12876_2024_3566_MOESM7_ESM.xlsx]

## Sheet: UC&erythema nodosum
The detailed information of SNPs identified as IVs in the initial practice. (exposure: UC outcome: EN)
	SNP	effect_allele.exposure	other_allele.exposure	effect_allele.outcome	other_allele.outcome	beta.exposure	beta.outcome	eaf.exposure	eaf.outcome	remove	palindromic	ambiguous	id.outcome	chr	pos	se.outcome	samplesize.outcome	pval.outcome	outcome	originalname.outcome	outcome.deprecated	mr_keep.outcome	data_source.outcome	proxy.outcome	target_snp.outcome	proxy_snp.outcome	target_a1.outcome	target_a2.outcome	proxy_a1.outcome	proxy_a2.outcome	chr.exposure	pos.exposure	se.exposure	samplesize.exposure	pval.exposure	id.exposure	exposure	mr_keep.exposure	pval_origin.exposure	data_source.exposure	action	mr_keep
1	rs10182512	A	G	A	G	0.1608	-0.0727	0.34989	0.3484	FALSE	FALSE	FALSE	finn-b-L12_ERYTHEMANODOSUM	2	61189469	0.0714	NA	0.3088	Erythema nodosum || id:finn-b-L12_ERYTHEMANODOSUM	Erythema nodosum	Erythema nodosum || ||	TRUE	igd	NA	NA	NA	NA	NA	NA	NA	2	61189469	0.0223	27432	5.19398e-13	ieu-a-32	Ulcerative colitis || id:ieu-a-32	TRUE	reported	igd	2	TRUE
2	rs10272963	T	C	T	C	-0.171904	0.0722	0.426078	0.4552	FALSE	FALSE	FALSE	finn-b-L12_ERYTHEMANODOSUM	7	107486902	0.0684	NA	0.2915	Erythema nodosum || id:finn-b-L12_ERYTHEMANODOSUM	Erythema nodosum	Erythema nodosum || ||	TRUE	igd	NA	NA	NA	NA	NA	NA	NA	7	107486902	0.0216	27432	1.69083e-15	ieu-a-32	Ulcerative colitis || id:ieu-a-32	TRUE	reported	igd	2	TRUE
3	rs10737481	G	T	G	T	0.250104	-0.0016	0.556463	0.5087	FALSE	FALSE	FALSE	finn-b-L12_ERYTHEMANODOSUM	1	20171514	0.0682	NA	0.9807	Erythema nodosum || id:finn-b-L12_ERYTHEMANODOSUM	Erythema nodosum	Erythema nodosum || ||	TRUE	igd	NA	NA	NA	NA	NA	NA	NA	1	20171514	0.0216	27432	4.36918e-31	ieu-a-32	Ulcerative colitis || id:ieu-a-32	TRUE	reported	igd	2	TRUE
4	rs10917545	A	G	A	G	-0.185101	0.098	0.882174	0.8552	FALSE	FALSE	FALSE	finn-b-L12_ERYTHEMANODOSUM	1	20128177	0.0974	NA	0.3147	Erythema nodosum || id:finn-b-L12_ERYTHEMANODOSUM	Erythema nodosum	Erythema nodosum || ||	TRUE	igd	NA	NA	NA	NA	NA	NA	NA	1	20128177	0.0335	27432	3.29397e-08	ieu-a-32	Ulcerative colitis || id:ieu-a-32	TRUE	reported	igd	2	TRUE
5	rs11209026	A	G	A	G	-0.561698	-0.0909	0.0589321	0.04599	FALSE	FALSE	FALSE	finn-b-L12_ERYTHEMANODOSUM	1	67705958	0.1635	NA	0.5783	Erythema nodosum || id:finn-b-L12_ERYTHEMANODOSUM	Erythema nodosum	Erythema nodosum || ||	TRUE	igd	NA	NA	NA	NA	NA	NA	NA	1	67705958	0.0517	27432	1.58016e-27	ieu-a-32	Ulcerative colitis || id:ieu-a-32	TRUE	reported	igd	2	TRUE
6	rs114152040	A	G	A	G	0.339603	-0.0776	0.0317179	0.03535	FALSE	FALSE	FALSE	finn-b-L12_ERYTHEMANODOSUM	5	40444986	0.1844	NA	0.673701	Erythema nodosum || id:finn-b-L12_ERYTHEMANODOSUM	Erythema nodosum	Erythema nodosum || ||	TRUE	igd	NA	NA	NA	NA	NA	NA	NA	5	40444986	0.0623	27432	4.94903e-08	ieu-a-32	Ulcerative colitis || id:ieu-a-32	TRUE	reported	igd	2	TRUE
7	rs12612675	G	A	G	A	0.122902	-0.0338	0.402826	0.3079	FALSE	FALSE	FALSE	finn-b-L12_ERYTHEMANODOSUM	2	219133137	0.0738	NA	0.647	Erythema nodosum || id:finn-b-L12_ERYTHEMANODOSUM	Erythema nodosum	Erythema nodosum || ||	TRUE	igd	NA	NA	NA	NA	NA	NA	NA	2	219133137	0.0219	27432	1.97702e-08	ieu-a-32	Ulcerative colitis || id:ieu-a-32	TRUE	reported	igd	2	TRUE
8	rs12817473	G	A	G	A	0.190701	-0.0087	0.382176	0.3234	FALSE	FALSE	FALSE	finn-b-L12_ERYTHEMANODOSUM	12	68497408	0.0727	NA	0.9044	Erythema nodosum || id:finn-b-L12_ERYTHEMANODOSUM	Erythema nodosum	Erythema nodosum || ||	TRUE	igd	NA	NA	NA	NA	NA	NA	NA	12	68497408	0.0217	27432	1.70883e-18	ieu-a-32	Ulcerative colitis || id:ieu-a-32	TRUE	reported	igd	2	TRUE
9	rs1359946	A	G	A	G	0.158302	-0.1515	0.196096	0.1755	FALSE	FALSE	FALSE	finn-b-L12_ERYTHEMANODOSUM	13	27536972	0.0895	NA	0.0906192	Erythema nodosum || id:finn-b-L12_ERYTHEMANODOSUM	Erythema nodosum	Erythema nodosum || ||	TRUE	igd	NA	NA	NA	NA	NA	NA	NA	13	27536972	0.0269	27432	3.83796e-09	ieu-a-32	Ulcerative colitis || id:ieu-a-32	TRUE	reported	igd	2	TRUE
10	rs137845	G	A	G	A	0.118198	-0.0204	0.514874	0.57	FALSE	FALSE	FALSE	finn-b-L12_ERYTHEMANODOSUM	22	50439430	0.0688	NA	0.7665	Erythema nodosum || id:finn-b-L12_ERYTHEMANODOSUM	Erythema nodosum	Erythema nodosum || ||	TRUE	igd	NA	NA	NA	NA	NA	NA	NA	22	50439430	0.0212	27432	2.37602e-08	ieu-a-32	Ulcerative colitis || id:ieu-a-32	TRUE	reported	igd	2	TRUE
11	rs148844907	A	T	A	T	1.3413	0.0548	0.010151	0.002534	FALSE	TRUE	FALSE	finn-b-L12_ERYTHEMANODOSUM	6	31628397	0.6872	NA	0.9364	Erythema nodosum || id:finn-b-L12_ERYTHEMANODOSUM	Erythema nodosum	Erythema nodosum || ||	TRUE	igd	NA	NA	NA	NA	NA	NA	NA	6	31628397	0.1089	27432	7.17464e-35	ieu-a-32	Ulcerative colitis || id:ieu-a-32	TRUE	reported	igd	2	TRUE
12	rs1801274	G	A	G	A	-0.182896	-0.0719	0.483094	0.5026	FALSE	FALSE	FALSE	finn-b-L12_ERYTHEMANODOSUM	1	161479745	0.068	NA	0.2903	Erythema nodosum || id:finn-b-L12_ERYTHEMANODOSUM	Erythema nodosum	Erythema nodosum || ||	TRUE	igd	NA	NA	NA	NA	NA	NA	NA	1	161479745	0.0217	27432	3.77833e-17	ieu-a-32	Ulcerative colitis || id:ieu-a-32	TRUE	reported	igd	2	TRUE
13	rs1886731	C	T	C	T	-0.140501	-0.0347	0.480618	0.4903	FALSE	FALSE	FALSE	finn-b-L12_ERYTHEMANODOSUM	1	2472081	0.0684	NA	0.611999	Erythema nodosum || id:finn-b-L12_ERYTHEMANODOSUM	Erythema nodosum	Erythema nodosum || ||	TRUE	igd	NA	NA	NA	NA	NA	NA	NA	1	2472081	0.0221	27432	2.25398e-10	ieu-a-32	Ulcerative colitis || id:ieu-a-32	TRUE	reported	igd	2	TRUE
14	rs1887428	C	G	C	G	-0.176701	-0.1282	0.622856	0.6144	FALSE	TRUE	FALSE	finn-b-L12_ERYTHEMANODOSUM	9	4984530	0.0702	NA	0.0678907	Erythema nodosum || id:finn-b-L12_ERYTHEMANODOSUM	Erythema nodosum	Erythema nodosum || ||	TRUE	igd	NA	NA	NA	NA	NA	NA	NA	9	4984530	0.0224	27432	3.35506e-15	ieu-a-32	Ulcerative colitis || id:ieu-a-32	TRUE	reported	igd	2	TRUE
15	rs2212434	T	C	T	C	0.141899	-0.0456	0.459604	0.4059	FALSE	FALSE	FALSE	finn-b-L12_ERYTHEMANODOSUM	11	76281593	0.0693	NA	0.5105	Erythema nodosum || id:finn-b-L12_ERYTHEMANODOSUM	Erythema nodosum	Erythema nodosum || ||	TRUE	igd	NA	NA	NA	NA	NA	NA	NA	11	76281593	0.0213	27432	2.4632e-11	ieu-a-32	Ulcerative colitis || id:ieu-a-32	TRUE	reported	igd	2	TRUE
16	rs254559	A	C	A	C	0.124304	0.214	0.404112	0.4001	FALSE	FALSE	FALSE	finn-b-L12_ERYTHEMANODOSUM	5	134444982	0.0696	NA	0.002115	Erythema nodosum || id:finn-b-L12_ERYTHEMANODOSUM	Erythema nodosum	Erythema nodosum || ||	TRUE	igd	NA	NA	NA	NA	NA	NA	NA	5	134444982	0.0215	27432	7.62799e-09	ieu-a-32	Ulcerative colitis || id:ieu-a-32	TRUE	reported	igd	2	TRUE
17	rs3024493	A	C	A	C	0.236297	0.0687	0.168128	0.1561	FALSE	FALSE	FALSE	finn-b-L12_ERYTHEMANODOSUM	1	206943968	0.094	NA	0.4651	Erythema nodosum || id:finn-b-L12_ERYTHEMANODOSUM	Erythema nodosum	Erythema nodosum || ||	TRUE	igd	NA	NA	NA	NA	NA	NA	NA	1	206943968	0.0276	27432	1.09194e-17	ieu-a-32	Ulcerative colitis || id:ieu-a-32	TRUE	reported	igd	2	TRUE
18	rs35730213	C	G	C	G	-0.167	-0.0631	0.266634	0.2126	FALSE	TRUE	FALSE	finn-b-L12_ERYTHEMANODOSUM	1	200874229	0.0831	NA	0.4475	Erythema nodosum || id:finn-b-L12_ERYTHEMANODOSUM	Erythema nodosum	Erythema nodosum || ||	TRUE	igd	NA	NA	NA	NA	NA	NA	NA	1	200874229	0.0245	27432	8.81455e-12	ieu-a-32	Ulcerative colitis || id:ieu-a-32	TRUE	reported	igd	2	TRUE
19	rs3829111	A	G	A	G	0.156303	-0.008	0.416668	0.4178	FALSE	FALSE	FALSE	finn-b-L12_ERYTHEMANODOSUM	9	139269483	0.0689	NA	0.9071	Erythema nodosum || id:finn-b-L12_ERYTHEMANODOSUM	Erythema nodosum	Erythema nodosum || ||	TRUE	igd	NA	NA	NA	NA	NA	NA	NA	9	139269483	0.0214	27432	2.89401e-13	ieu-a-32	Ulcerative colitis || id:ieu-a-32	TRUE	reported	igd	2	TRUE
20	rs4574921	T	C	T	C	0.150599	0.105	0.740842	0.8078	FALSE	FALSE	FALSE	finn-b-L12_ERYTHEMANODOSUM	9	117538334	0.0866	NA	0.2253	Erythema nodosum || id:finn-b-L12_ERYTHEMANODOSUM	Erythema nodosum	Erythema nodosum || ||	TRUE	igd	NA	NA	NA	NA	NA	NA	NA	9	117538334	0.0256	27432	4.23897e-09	ieu-a-32	Ulcerative colitis || id:ieu-a-32	TRUE	reported	igd	2	TRUE
21	rs4676410	A	G	A	G	0.207802	-0.1055	0.197128	0.271	FALSE	FALSE	FALSE	finn-b-L12_ERYTHEMANODOSUM	2	241563739	0.0769	NA	0.17	Erythema nodosum || id:finn-b-L12_ERYTHEMANODOSUM	Erythema nodosum	Erythema nodosum || ||	TRUE	igd	NA	NA	NA	NA	NA	NA	NA	2	241563739	0.0284	27432	2.45923e-13	ieu-a-32	Ulcerative colitis || id:ieu-a-32	TRUE	reported	igd	2	TRUE
22	rs483905	A	G	A	G	0.128903	-0.0542	0.294334	0.2156	FALSE	FALSE	FALSE	finn-b-L12_ERYTHEMANODOSUM	11	96023427	0.0826	NA	0.512201	Erythema nodosum || id:finn-b-L12_ERYTHEMANODOSUM	Erythema nodosum	Erythema nodosum || ||	TRUE	igd	NA	NA	NA	NA	NA	NA	NA	11	96023427	0.0228	27432	1.57199e-08	ieu-a-32	Ulcerative colitis || id:ieu-a-32	TRUE	reported	igd	2	TRUE
23	rs484356	G	C	G	C	-0.134199	-0.0946	0.32765	0.3924	FALSE	TRUE	FALSE	finn-b-L12_ERYTHEMANODOSUM	11	114406639	0.0698	NA	0.1753	Erythema nodosum || id:finn-b-L12_ERYTHEMANODOSUM	Erythema nodosum	Erythema nodosum || ||	TRUE	igd	NA	NA	NA	NA	NA	NA	NA	11	114406639	0.0228	27432	3.95003e-09	ieu-a-32	Ulcerative colitis || id:ieu-a-32	TRUE	reported	igd	2	TRUE
24	rs56167332	A	C	A	C	0.151596	0.0936	0.34162	0.3057	FALSE	FALSE	FALSE	finn-b-L12_ERYTHEMANODOSUM	5	158827769	0.0741	NA	0.2066	Erythema nodosum || id:finn-b-L12_ERYTHEMANODOSUM	Erythema nodosum	Erythema nodosum || ||	TRUE	igd	NA	NA	NA	NA	NA	NA	NA	5	158827769	0.0231	27432	5.29907e-11	ieu-a-32	Ulcerative colitis || id:ieu-a-32	TRUE	reported	igd	2	TRUE
25	rs6017342	C	A	C	A	0.191306	-0.0623	0.537652	0.5573	FALSE	FALSE	FALSE	finn-b-L12_ERYTHEMANODOSUM	20	43065028	0.0688	NA	0.3658	Erythema nodosum || id:finn-b-L12_ERYTHEMANODOSUM	Erythema nodosum	Erythema nodosum || ||	TRUE	igd	NA	NA	NA	NA	NA	NA	NA	20	43065028	0.024	27432	1.38484e-15	ieu-a-32	Ulcerative colitis || id:ieu-a-32	TRUE	reported	igd	2	TRUE
26	rs6062496	A	G	A	G	0.158498	0.053	0.572636	0.6446	FALSE	FALSE	FALSE	finn-b-L12_ERYTHEMANODOSUM	20	62329099	0.0712	NA	0.4569	Erythema nodosum || id:finn-b-L12_ERYTHEMANODOSUM	Erythema nodosum	Erythema nodosum || ||	TRUE	igd	NA	NA	NA	NA	NA	NA	NA	20	62329099	0.0224	27432	1.46791e-12	ieu-a-32	Ulcerative colitis || id:ieu-a-32	TRUE	reported	igd	2	TRUE
27	rs6933404	C	T	C	T	0.166799	0.0569	0.21562	0.1887	FALSE	FALSE	FALSE	finn-b-L12_ERYTHEMANODOSUM	6	137959235	0.0869	NA	0.5127	Erythema nodosum || id:finn-b-L12_ERYTHEMANODOSUM	Erythema nodosum	Erythema nodosum || ||	TRUE	igd	NA	NA	NA	NA	NA	NA	NA	6	137959235	0.0252	27432	3.68468e-11	ieu-a-32	Ulcerative colitis || id:ieu-a-32	TRUE	reported	igd	2	TRUE
28	rs7523335	A	G	A	G	-0.170397	-0.0182	0.176698	0.2664	FALSE	FALSE	FALSE	finn-b-L12_ERYTHEMANODOSUM	1	8180210	0.0769	NA	0.813	Erythema nodosum || id:finn-b-L12_ERYTHEMANODOSUM	Erythema nodosum	Erythema nodosum || ||	TRUE	igd	NA	NA	NA	NA	NA	NA	NA	1	8180210	0.0285	27432	2.28802e-09	ieu-a-32	Ulcerative colitis || id:ieu-a-32	TRUE	reported	igd	2	TRUE
29	rs7752873	T	C	T	C	0.182297	-0.0748	0.13681	0.109	FALSE	FALSE	FALSE	finn-b-L12_ERYTHEMANODOSUM	6	106579332	0.1103	NA	0.4979	Erythema nodosum || id:finn-b-L12_ERYTHEMANODOSUM	Erythema nodosum	Erythema nodosum || ||	TRUE	igd	NA	NA	NA	NA	NA	NA	NA	6	106579332	0.0303	27432	1.83299e-09	ieu-a-32	Ulcerative colitis || id:ieu-a-32	TRUE	reported	igd	2	TRUE
30	rs7911680	C	A	C	A	-0.1718	-0.0154	0.490094	0.5302	FALSE	FALSE	FALSE	finn-b-L12_ERYTHEMANODOSUM	10	101293468	0.0681	NA	0.8208	Erythema nodosum || id:finn-b-L12_ERYTHEMANODOSUM	Erythema nodosum	Erythema nodosum || ||	TRUE	igd	NA	NA	NA	NA	NA	NA	NA	10	101293468	0.0213	27432	8.26609e-16	ieu-a-32	Ulcerative colitis || id:ieu-a-32	TRUE	reported	igd	2	TRUE
31	rs798502	C	A	C	A	-0.136496	0.0797	0.283142	0.3523	FALSE	FALSE	FALSE	finn-b-L12_ERYTHEMANODOSUM	7	2789880	0.0715	NA	0.2648	Erythema nodosum || id:finn-b-L12_ERYTHEMANODOSUM	Erythema nodosum	Erythema nodosum || ||	TRUE	igd	NA	NA	NA	NA	NA	NA	NA	7	2789880	0.0239	27432	1.213e-08	ieu-a-32	Ulcerative colitis || id:ieu-a-32	TRUE	reported	igd	2	TRUE
32	rs9272514	T	C	T	C	-0.401598	-0.0542	0.297965	0.2499	FALSE	FALSE	FALSE	finn-b-L12_ERYTHEMANODOSUM	6	32611650	0.0794	NA	0.4946	Erythema nodosum || id:finn-b-L12_ERYTHEMANODOSUM	Erythema nodosum	Erythema nodosum || ||	TRUE	igd	TRUE	rs9272514	rs9273014	T	C	A	G	6	32606385	0.0267	27432	4.00129e-51	ieu-a-32	Ulcerative colitis || id:ieu-a-32	TRUE	reported	igd	2	TRUE
33	rs9823546	A	T	A	T	0.176899	0.0488	0.310414	0.4131	FALSE	TRUE	FALSE	finn-b-L12_ERYTHEMANODOSUM	3	49705512	0.0695	NA	0.4824	Erythema nodosum || id:finn-b-L12_ERYTHEMANODOSUM	Erythema nodosum	Erythema nodosum || ||	TRUE	igd	NA	NA	NA	NA	NA	NA	NA	3	49705512	0.0223	27432	2.28613e-15	ieu-a-32	Ulcerative colitis || id:ieu-a-32	TRUE	reported	igd	2	TRUE
35	rs989960	T	C	T	C	-0.129096	0.0165	0.424904	0.5086	FALSE	FALSE	FALSE	finn-b-L12_ERYTHEMANODOSUM	7	107445727	0.0682	NA	0.8093	Erythema nodosum || id:finn-b-L12_ERYTHEMANODOSUM	Erythema nodosum	Erythema nodosum || ||	TRUE	igd	NA	NA	NA	NA	NA	NA	NA	7	107445727	0.0215	27432	1.766e-09	ieu-a-32	Ulcerative colitis || id:ieu-a-32	TRUE	reported	igd	2	TRUE
36	rs9977672	A	G	A	G	-0.245006	-0.0843	0.251316	0.2363	FALSE	FALSE	FALSE	finn-b-L12_ERYTHEMANODOSUM	21	40463283	0.0807	NA	0.2959	Erythema nodosum || id:finn-b-L12_ERYTHEMANODOSUM	Erythema nodosum	Erythema nodosum || ||	TRUE	igd	NA	NA	NA	NA	NA	NA	NA	21	40463283	0.0261	27432	6.20583e-21	ieu-a-32	Ulcerative colitis || id:ieu-a-32	TRUE	reported	igd	2	TRUE

## Sheet: UC&episcleritis
The detailed information of SNPs identified as IVs in the initial practice. (exposure: UC outcome: episcleritis)
	SNP	effect_allele.exposure	other_allele.exposure	effect_allele.outcome	other_allele.outcome	beta.exposure	beta.outcome	eaf.exposure	eaf.outcome	remove	palindromic	ambiguous	id.outcome	chr	pos	se.outcome	samplesize.outcome	pval.outcome	outcome	originalname.outcome	outcome.deprecated	mr_keep.outcome	data_source.outcome	proxy.outcome	target_snp.outcome	proxy_snp.outcome	target_a1.outcome	target_a2.outcome	proxy_a1.outcome	proxy_a2.outcome	chr.exposure	pos.exposure	se.exposure	samplesize.exposure	pval.exposure	id.exposure	exposure	mr_keep.exposure	pval_origin.exposure	data_source.exposure	action	mr_keep
1	rs10182512	A	G	A	G	0.1608	0.0783	0.34989	0.3484	FALSE	FALSE	FALSE	finn-b-H7_EPISCLERITIS	2	61189469	0.0579	NA	0.1757	Episcleritis || id:finn-b-H7_EPISCLERITIS	Episcleritis	Episcleritis || ||	TRUE	igd	NA	NA	NA	NA	NA	NA	NA	2	61189469	0.0223	27432	5.19398e-13	ieu-a-32	Ulcerative colitis || id:ieu-a-32	TRUE	reported	igd	2	TRUE
2	rs10272963	T	C	T	C	-0.171904	-0.0754	0.426078	0.455	FALSE	FALSE	FALSE	finn-b-H7_EPISCLERITIS	7	107486902	0.0555	NA	0.1742	Episcleritis || id:finn-b-H7_EPISCLERITIS	Episcleritis	Episcleritis || ||	TRUE	igd	NA	NA	NA	NA	NA	NA	NA	7	107486902	0.0216	27432	1.69083e-15	ieu-a-32	Ulcerative colitis || id:ieu-a-32	TRUE	reported	igd	2	TRUE
3	rs10737481	G	T	G	T	0.250104	0.0645	0.556463	0.5088	FALSE	FALSE	FALSE	finn-b-H7_EPISCLERITIS	1	20171514	0.0553	NA	0.2433	Episcleritis || id:finn-b-H7_EPISCLERITIS	Episcleritis	Episcleritis || ||	TRUE	igd	NA	NA	NA	NA	NA	NA	NA	1	20171514	0.0216	27432	4.36918e-31	ieu-a-32	Ulcerative colitis || id:ieu-a-32	TRUE	reported	igd	2	TRUE
4	rs10917545	A	G	A	G	-0.185101	-0.0372	0.882174	0.8553	FALSE	FALSE	FALSE	finn-b-H7_EPISCLERITIS	1	20128177	0.0787	NA	0.6364	Episcleritis || id:finn-b-H7_EPISCLERITIS	Episcleritis	Episcleritis || ||	TRUE	igd	NA	NA	NA	NA	NA	NA	NA	1	20128177	0.0335	27432	3.29397e-08	ieu-a-32	Ulcerative colitis || id:ieu-a-32	TRUE	reported	igd	2	TRUE
5	rs11209026	A	G	A	G	-0.561698	0.095	0.0589321	0.04604	FALSE	FALSE	FALSE	finn-b-H7_EPISCLERITIS	1	67705958	0.1309	NA	0.4679	Episcleritis || id:finn-b-H7_EPISCLERITIS	Episcleritis	Episcleritis || ||	TRUE	igd	NA	NA	NA	NA	NA	NA	NA	1	67705958	0.0517	27432	1.58016e-27	ieu-a-32	Ulcerative colitis || id:ieu-a-32	TRUE	reported	igd	2	TRUE
6	rs114152040	A	G	A	G	0.339603	0.1914	0.0317179	0.03527	FALSE	FALSE	FALSE	finn-b-H7_EPISCLERITIS	5	40444986	0.1496	NA	0.2006	Episcleritis || id:finn-b-H7_EPISCLERITIS	Episcleritis	Episcleritis || ||	TRUE	igd	NA	NA	NA	NA	NA	NA	NA	5	40444986	0.0623	27432	4.94903e-08	ieu-a-32	Ulcerative colitis || id:ieu-a-32	TRUE	reported	igd	2	TRUE
7	rs12612675	G	A	G	A	0.122902	-0.011	0.402826	0.3082	FALSE	FALSE	FALSE	finn-b-H7_EPISCLERITIS	2	219133137	0.0599	NA	0.8537	Episcleritis || id:finn-b-H7_EPISCLERITIS	Episcleritis	Episcleritis || ||	TRUE	igd	NA	NA	NA	NA	NA	NA	NA	2	219133137	0.0219	27432	1.97702e-08	ieu-a-32	Ulcerative colitis || id:ieu-a-32	TRUE	reported	igd	2	TRUE
8	rs12817473	G	A	G	A	0.190701	0.0566	0.382176	0.3231	FALSE	FALSE	FALSE	finn-b-H7_EPISCLERITIS	12	68497408	0.0589	NA	0.3369	Episcleritis || id:finn-b-H7_EPISCLERITIS	Episcleritis	Episcleritis || ||	TRUE	igd	NA	NA	NA	NA	NA	NA	NA	12	68497408	0.0217	27432	1.70883e-18	ieu-a-32	Ulcerative colitis || id:ieu-a-32	TRUE	reported	igd	2	TRUE
9	rs1359946	A	G	A	G	0.158302	0.0245	0.196096	0.1757	FALSE	FALSE	FALSE	finn-b-H7_EPISCLERITIS	13	27536972	0.0727	NA	0.736	Episcleritis || id:finn-b-H7_EPISCLERITIS	Episcleritis	Episcleritis || ||	TRUE	igd	NA	NA	NA	NA	NA	NA	NA	13	27536972	0.0269	27432	3.83796e-09	ieu-a-32	Ulcerative colitis || id:ieu-a-32	TRUE	reported	igd	2	TRUE
10	rs137845	G	A	G	A	0.118198	-0.1107	0.514874	0.57	FALSE	FALSE	FALSE	finn-b-H7_EPISCLERITIS	22	50439430	0.0558	NA	0.0472596	Episcleritis || id:finn-b-H7_EPISCLERITIS	Episcleritis	Episcleritis || ||	TRUE	igd	NA	NA	NA	NA	NA	NA	NA	22	50439430	0.0212	27432	2.37602e-08	ieu-a-32	Ulcerative colitis || id:ieu-a-32	TRUE	reported	igd	2	TRUE
11	rs148844907	A	T	A	T	1.3413	-0.1341	0.010151	0.002554	FALSE	TRUE	FALSE	finn-b-H7_EPISCLERITIS	6	31628397	0.5545	NA	0.8088	Episcleritis || id:finn-b-H7_EPISCLERITIS	Episcleritis	Episcleritis || ||	TRUE	igd	NA	NA	NA	NA	NA	NA	NA	6	31628397	0.1089	27432	7.17464e-35	ieu-a-32	Ulcerative colitis || id:ieu-a-32	TRUE	reported	igd	2	TRUE
12	rs1801274	G	A	G	A	-0.182896	0.063	0.483094	0.5026	FALSE	FALSE	FALSE	finn-b-H7_EPISCLERITIS	1	161479745	0.0551	NA	0.253	Episcleritis || id:finn-b-H7_EPISCLERITIS	Episcleritis	Episcleritis || ||	TRUE	igd	NA	NA	NA	NA	NA	NA	NA	1	161479745	0.0217	27432	3.77833e-17	ieu-a-32	Ulcerative colitis || id:ieu-a-32	TRUE	reported	igd	2	TRUE
13	rs1886731	C	T	C	T	-0.140501	-0.0513	0.480618	0.4901	FALSE	FALSE	FALSE	finn-b-H7_EPISCLERITIS	1	2472081	0.0554	NA	0.3552	Episcleritis || id:finn-b-H7_EPISCLERITIS	Episcleritis	Episcleritis || ||	TRUE	igd	NA	NA	NA	NA	NA	NA	NA	1	2472081	0.0221	27432	2.25398e-10	ieu-a-32	Ulcerative colitis || id:ieu-a-32	TRUE	reported	igd	2	TRUE
14	rs1887428	C	G	C	G	-0.176701	0.0901	0.622856	0.6145	FALSE	TRUE	FALSE	finn-b-H7_EPISCLERITIS	9	4984530	0.0569	NA	0.1135	Episcleritis || id:finn-b-H7_EPISCLERITIS	Episcleritis	Episcleritis || ||	TRUE	igd	NA	NA	NA	NA	NA	NA	NA	9	4984530	0.0224	27432	3.35506e-15	ieu-a-32	Ulcerative colitis || id:ieu-a-32	TRUE	reported	igd	2	TRUE
15	rs2212434	T	C	T	C	0.141899	0.0693	0.459604	0.4057	FALSE	FALSE	FALSE	finn-b-H7_EPISCLERITIS	11	76281593	0.0562	NA	0.217	Episcleritis || id:finn-b-H7_EPISCLERITIS	Episcleritis	Episcleritis || ||	TRUE	igd	NA	NA	NA	NA	NA	NA	NA	11	76281593	0.0213	27432	2.4632e-11	ieu-a-32	Ulcerative colitis || id:ieu-a-32	TRUE	reported	igd	2	TRUE
16	rs254559	A	C	A	C	0.124304	-0.0468	0.404112	0.3999	FALSE	FALSE	FALSE	finn-b-H7_EPISCLERITIS	5	134444982	0.0564	NA	0.4063	Episcleritis || id:finn-b-H7_EPISCLERITIS	Episcleritis	Episcleritis || ||	TRUE	igd	NA	NA	NA	NA	NA	NA	NA	5	134444982	0.0215	27432	7.62799e-09	ieu-a-32	Ulcerative colitis || id:ieu-a-32	TRUE	reported	igd	2	TRUE
17	rs3024493	A	C	A	C	0.236297	-0.0546	0.168128	0.156	FALSE	FALSE	FALSE	finn-b-H7_EPISCLERITIS	1	206943968	0.0761	NA	0.4732	Episcleritis || id:finn-b-H7_EPISCLERITIS	Episcleritis	Episcleritis || ||	TRUE	igd	NA	NA	NA	NA	NA	NA	NA	1	206943968	0.0276	27432	1.09194e-17	ieu-a-32	Ulcerative colitis || id:ieu-a-32	TRUE	reported	igd	2	TRUE
18	rs35730213	C	G	C	G	-0.167	-0.0705	0.266634	0.2129	FALSE	TRUE	FALSE	finn-b-H7_EPISCLERITIS	1	200874229	0.0677	NA	0.2972	Episcleritis || id:finn-b-H7_EPISCLERITIS	Episcleritis	Episcleritis || ||	TRUE	igd	NA	NA	NA	NA	NA	NA	NA	1	200874229	0.0245	27432	8.81455e-12	ieu-a-32	Ulcerative colitis || id:ieu-a-32	TRUE	reported	igd	2	TRUE
19	rs3829111	A	G	A	G	0.156303	-0.0096	0.416668	0.4172	FALSE	FALSE	FALSE	finn-b-H7_EPISCLERITIS	9	139269483	0.0559	NA	0.8638	Episcleritis || id:finn-b-H7_EPISCLERITIS	Episcleritis	Episcleritis || ||	TRUE	igd	NA	NA	NA	NA	NA	NA	NA	9	139269483	0.0214	27432	2.89401e-13	ieu-a-32	Ulcerative colitis || id:ieu-a-32	TRUE	reported	igd	2	TRUE
20	rs4574921	T	C	T	C	0.150599	0.0108	0.740842	0.8075	FALSE	FALSE	FALSE	finn-b-H7_EPISCLERITIS	9	117538334	0.0701	NA	0.8771	Episcleritis || id:finn-b-H7_EPISCLERITIS	Episcleritis	Episcleritis || ||	TRUE	igd	NA	NA	NA	NA	NA	NA	NA	9	117538334	0.0256	27432	4.23897e-09	ieu-a-32	Ulcerative colitis || id:ieu-a-32	TRUE	reported	igd	2	TRUE
21	rs4676410	A	G	A	G	0.207802	-0.0244	0.197128	0.2709	FALSE	FALSE	FALSE	finn-b-H7_EPISCLERITIS	2	241563739	0.0624	NA	0.696101	Episcleritis || id:finn-b-H7_EPISCLERITIS	Episcleritis	Episcleritis || ||	TRUE	igd	NA	NA	NA	NA	NA	NA	NA	2	241563739	0.0284	27432	2.45923e-13	ieu-a-32	Ulcerative colitis || id:ieu-a-32	TRUE	reported	igd	2	TRUE
22	rs483905	A	G	A	G	0.128903	-0.0612	0.294334	0.2159	FALSE	FALSE	FALSE	finn-b-H7_EPISCLERITIS	11	96023427	0.0669	NA	0.3599	Episcleritis || id:finn-b-H7_EPISCLERITIS	Episcleritis	Episcleritis || ||	TRUE	igd	NA	NA	NA	NA	NA	NA	NA	11	96023427	0.0228	27432	1.57199e-08	ieu-a-32	Ulcerative colitis || id:ieu-a-32	TRUE	reported	igd	2	TRUE
23	rs484356	G	C	G	C	-0.134199	-0.0576	0.32765	0.3922	FALSE	TRUE	FALSE	finn-b-H7_EPISCLERITIS	11	114406639	0.0566	NA	0.3088	Episcleritis || id:finn-b-H7_EPISCLERITIS	Episcleritis	Episcleritis || ||	TRUE	igd	NA	NA	NA	NA	NA	NA	NA	11	114406639	0.0228	27432	3.95003e-09	ieu-a-32	Ulcerative colitis || id:ieu-a-32	TRUE	reported	igd	2	TRUE
24	rs56167332	A	C	A	C	0.151596	-0.0144	0.34162	0.3053	FALSE	FALSE	FALSE	finn-b-H7_EPISCLERITIS	5	158827769	0.0601	NA	0.811	Episcleritis || id:finn-b-H7_EPISCLERITIS	Episcleritis	Episcleritis || ||	TRUE	igd	NA	NA	NA	NA	NA	NA	NA	5	158827769	0.0231	27432	5.29907e-11	ieu-a-32	Ulcerative colitis || id:ieu-a-32	TRUE	reported	igd	2	TRUE
25	rs6017342	C	A	C	A	0.191306	-0.0076	0.537652	0.5572	FALSE	FALSE	FALSE	finn-b-H7_EPISCLERITIS	20	43065028	0.0557	NA	0.8915	Episcleritis || id:finn-b-H7_EPISCLERITIS	Episcleritis	Episcleritis || ||	TRUE	igd	NA	NA	NA	NA	NA	NA	NA	20	43065028	0.024	27432	1.38484e-15	ieu-a-32	Ulcerative colitis || id:ieu-a-32	TRUE	reported	igd	2	TRUE
26	rs6062496	A	G	A	G	0.158498	-0.0084	0.572636	0.6444	FALSE	FALSE	FALSE	finn-b-H7_EPISCLERITIS	20	62329099	0.0579	NA	0.885	Episcleritis || id:finn-b-H7_EPISCLERITIS	Episcleritis	Episcleritis || ||	TRUE	igd	NA	NA	NA	NA	NA	NA	NA	20	62329099	0.0224	27432	1.46791e-12	ieu-a-32	Ulcerative colitis || id:ieu-a-32	TRUE	reported	igd	2	TRUE
27	rs6933404	C	T	C	T	0.166799	0.0482	0.21562	0.1888	FALSE	FALSE	FALSE	finn-b-H7_EPISCLERITIS	6	137959235	0.0704	NA	0.4934	Episcleritis || id:finn-b-H7_EPISCLERITIS	Episcleritis	Episcleritis || ||	TRUE	igd	NA	NA	NA	NA	NA	NA	NA	6	137959235	0.0252	27432	3.68468e-11	ieu-a-32	Ulcerative colitis || id:ieu-a-32	TRUE	reported	igd	2	TRUE
28	rs7523335	A	G	A	G	-0.170397	-0.0077	0.176698	0.2662	FALSE	FALSE	FALSE	finn-b-H7_EPISCLERITIS	1	8180210	0.0623	NA	0.9014	Episcleritis || id:finn-b-H7_EPISCLERITIS	Episcleritis	Episcleritis || ||	TRUE	igd	NA	NA	NA	NA	NA	NA	NA	1	8180210	0.0285	27432	2.28802e-09	ieu-a-32	Ulcerative colitis || id:ieu-a-32	TRUE	reported	igd	2	TRUE
29	rs7752873	T	C	T	C	0.182297	0.1701	0.13681	0.109	FALSE	FALSE	FALSE	finn-b-H7_EPISCLERITIS	6	106579332	0.0889	NA	0.0558097	Episcleritis || id:finn-b-H7_EPISCLERITIS	Episcleritis	Episcleritis || ||	TRUE	igd	NA	NA	NA	NA	NA	NA	NA	6	106579332	0.0303	27432	1.83299e-09	ieu-a-32	Ulcerative colitis || id:ieu-a-32	TRUE	reported	igd	2	TRUE
30	rs7911680	C	A	C	A	-0.1718	-0.0816	0.490094	0.5303	FALSE	FALSE	FALSE	finn-b-H7_EPISCLERITIS	10	101293468	0.0552	NA	0.139	Episcleritis || id:finn-b-H7_EPISCLERITIS	Episcleritis	Episcleritis || ||	TRUE	igd	NA	NA	NA	NA	NA	NA	NA	10	101293468	0.0213	27432	8.26609e-16	ieu-a-32	Ulcerative colitis || id:ieu-a-32	TRUE	reported	igd	2	TRUE
31	rs798502	C	A	C	A	-0.136496	0.1131	0.283142	0.3522	FALSE	FALSE	FALSE	finn-b-H7_EPISCLERITIS	7	2789880	0.0578	NA	0.0505103	Episcleritis || id:finn-b-H7_EPISCLERITIS	Episcleritis	Episcleritis || ||	TRUE	igd	NA	NA	NA	NA	NA	NA	NA	7	2789880	0.0239	27432	1.213e-08	ieu-a-32	Ulcerative colitis || id:ieu-a-32	TRUE	reported	igd	2	TRUE
32	rs9272514	T	C	T	C	-0.401598	0.1089	0.297965	0.2499	FALSE	FALSE	FALSE	finn-b-H7_EPISCLERITIS	6	32611650	0.0644	NA	0.0907194	Episcleritis || id:finn-b-H7_EPISCLERITIS	Episcleritis	Episcleritis || ||	TRUE	igd	TRUE	rs9272514	rs9273014	T	C	A	G	6	32606385	0.0267	27432	4.00129e-51	ieu-a-32	Ulcerative colitis || id:ieu-a-32	TRUE	reported	igd	2	TRUE
33	rs9823546	A	T	A	T	0.176899	-0.0475	0.310414	0.4129	FALSE	TRUE	FALSE	finn-b-H7_EPISCLERITIS	3	49705512	0.0563	NA	0.3987	Episcleritis || id:finn-b-H7_EPISCLERITIS	Episcleritis	Episcleritis || ||	TRUE	igd	NA	NA	NA	NA	NA	NA	NA	3	49705512	0.0223	27432	2.28613e-15	ieu-a-32	Ulcerative colitis || id:ieu-a-32	TRUE	reported	igd	2	TRUE
35	rs989960	T	C	T	C	-0.129096	0.0244	0.424904	0.5085	FALSE	FALSE	FALSE	finn-b-H7_EPISCLERITIS	7	107445727	0.0553	NA	0.6592	Episcleritis || id:finn-b-H7_EPISCLERITIS	Episcleritis	Episcleritis || ||	TRUE	igd	NA	NA	NA	NA	NA	NA	NA	7	107445727	0.0215	27432	1.766e-09	ieu-a-32	Ulcerative colitis || id:ieu-a-32	TRUE	reported	igd	2	TRUE
36	rs9977672	A	G	A	G	-0.245006	-0.0062	0.251316	0.2367	FALSE	FALSE	FALSE	finn-b-H7_EPISCLERITIS	21	40463283	0.0655	NA	0.9242	Episcleritis || id:finn-b-H7_EPISCLERITIS	Episcleritis	Episcleritis || ||	TRUE	igd	NA	NA	NA	NA	NA	NA	NA	21	40463283	0.0261	27432	6.20583e-21	ieu-a-32	Ulcerative colitis || id:ieu-a-32	TRUE	reported	igd	2	TRUE

## Sheet: UC&scleritis
The detailed information of SNPs identified as IVs in the initial practice. (exposure: UC outcome: scleritis)
	SNP	effect_allele.exposure	other_allele.exposure	effect_allele.outcome	other_allele.outcome	beta.exposure	beta.outcome	eaf.exposure	eaf.outcome	remove	palindromic	ambiguous	id.outcome	chr	pos	se.outcome	samplesize.outcome	pval.outcome	outcome	originalname.outcome	outcome.deprecated	mr_keep.outcome	data_source.outcome	proxy.outcome	target_snp.outcome	proxy_snp.outcome	target_a1.outcome	target_a2.outcome	proxy_a1.outcome	proxy_a2.outcome	chr.exposure	pos.exposure	se.exposure	samplesize.exposure	pval.exposure	id.exposure	exposure	mr_keep.exposure	pval_origin.exposure	data_source.exposure	action	mr_keep
1	rs10182512	A	G	A	G	0.1608	-0.0455	0.34989	0.3484	FALSE	FALSE	FALSE	finn-b-H7_SCLERITIS	2	61189469	0.1346	NA	0.735401	Scleritis || id:finn-b-H7_SCLERITIS	Scleritis	Scleritis || ||	TRUE	igd	NA	NA	NA	NA	NA	NA	NA	2	61189469	0.0223	27432	5.19398e-13	ieu-a-32	Ulcerative colitis || id:ieu-a-32	TRUE	reported	igd	2	TRUE
2	rs10272963	T	C	T	C	-0.171904	-0.0108	0.426078	0.4551	FALSE	FALSE	FALSE	finn-b-H7_SCLERITIS	7	107486902	0.1291	NA	0.9336	Scleritis || id:finn-b-H7_SCLERITIS	Scleritis	Scleritis || ||	TRUE	igd	NA	NA	NA	NA	NA	NA	NA	7	107486902	0.0216	27432	1.69083e-15	ieu-a-32	Ulcerative colitis || id:ieu-a-32	TRUE	reported	igd	2	TRUE
3	rs10737481	G	T	G	T	0.250104	0.1109	0.556463	0.5088	FALSE	FALSE	FALSE	finn-b-H7_SCLERITIS	1	20171514	0.1286	NA	0.3883	Scleritis || id:finn-b-H7_SCLERITIS	Scleritis	Scleritis || ||	TRUE	igd	NA	NA	NA	NA	NA	NA	NA	1	20171514	0.0216	27432	4.36918e-31	ieu-a-32	Ulcerative colitis || id:ieu-a-32	TRUE	reported	igd	2	TRUE
4	rs10917545	A	G	A	G	-0.185101	0.1943	0.882174	0.8553	FALSE	FALSE	FALSE	finn-b-H7_SCLERITIS	1	20128177	0.1844	NA	0.292	Scleritis || id:finn-b-H7_SCLERITIS	Scleritis	Scleritis || ||	TRUE	igd	NA	NA	NA	NA	NA	NA	NA	1	20128177	0.0335	27432	3.29397e-08	ieu-a-32	Ulcerative colitis || id:ieu-a-32	TRUE	reported	igd	2	TRUE
5	rs11209026	A	G	A	G	-0.561698	0.4568	0.0589321	0.04603	FALSE	FALSE	FALSE	finn-b-H7_SCLERITIS	1	67705958	0.3065	NA	0.1361	Scleritis || id:finn-b-H7_SCLERITIS	Scleritis	Scleritis || ||	TRUE	igd	NA	NA	NA	NA	NA	NA	NA	1	67705958	0.0517	27432	1.58016e-27	ieu-a-32	Ulcerative colitis || id:ieu-a-32	TRUE	reported	igd	2	TRUE
6	rs114152040	A	G	A	G	0.339603	0.4314	0.0317179	0.03526	FALSE	FALSE	FALSE	finn-b-H7_SCLERITIS	5	40444986	0.3491	NA	0.2166	Scleritis || id:finn-b-H7_SCLERITIS	Scleritis	Scleritis || ||	TRUE	igd	NA	NA	NA	NA	NA	NA	NA	5	40444986	0.0623	27432	4.94903e-08	ieu-a-32	Ulcerative colitis || id:ieu-a-32	TRUE	reported	igd	2	TRUE
7	rs12612675	G	A	G	A	0.122902	0.1108	0.402826	0.3082	FALSE	FALSE	FALSE	finn-b-H7_SCLERITIS	2	219133137	0.1394	NA	0.4266	Scleritis || id:finn-b-H7_SCLERITIS	Scleritis	Scleritis || ||	TRUE	igd	NA	NA	NA	NA	NA	NA	NA	2	219133137	0.0219	27432	1.97702e-08	ieu-a-32	Ulcerative colitis || id:ieu-a-32	TRUE	reported	igd	2	TRUE
8	rs12817473	G	A	G	A	0.190701	-0.0838	0.382176	0.3231	FALSE	FALSE	FALSE	finn-b-H7_SCLERITIS	12	68497408	0.1371	NA	0.5412	Scleritis || id:finn-b-H7_SCLERITIS	Scleritis	Scleritis || ||	TRUE	igd	NA	NA	NA	NA	NA	NA	NA	12	68497408	0.0217	27432	1.70883e-18	ieu-a-32	Ulcerative colitis || id:ieu-a-32	TRUE	reported	igd	2	TRUE
9	rs1359946	A	G	A	G	0.158302	-0.0643	0.196096	0.1757	FALSE	FALSE	FALSE	finn-b-H7_SCLERITIS	13	27536972	0.169	NA	0.7036	Scleritis || id:finn-b-H7_SCLERITIS	Scleritis	Scleritis || ||	TRUE	igd	NA	NA	NA	NA	NA	NA	NA	13	27536972	0.0269	27432	3.83796e-09	ieu-a-32	Ulcerative colitis || id:ieu-a-32	TRUE	reported	igd	2	TRUE
10	rs137845	G	A	G	A	0.118198	-0.2164	0.514874	0.57	FALSE	FALSE	FALSE	finn-b-H7_SCLERITIS	22	50439430	0.1298	NA	0.095541	Scleritis || id:finn-b-H7_SCLERITIS	Scleritis	Scleritis || ||	TRUE	igd	NA	NA	NA	NA	NA	NA	NA	22	50439430	0.0212	27432	2.37602e-08	ieu-a-32	Ulcerative colitis || id:ieu-a-32	TRUE	reported	igd	2	TRUE
11	rs148844907	A	T	A	T	1.3413	-1.02	0.010151	0.002554	FALSE	TRUE	FALSE	finn-b-H7_SCLERITIS	6	31628397	1.3173	NA	0.4388	Scleritis || id:finn-b-H7_SCLERITIS	Scleritis	Scleritis || ||	TRUE	igd	NA	NA	NA	NA	NA	NA	NA	6	31628397	0.1089	27432	7.17464e-35	ieu-a-32	Ulcerative colitis || id:ieu-a-32	TRUE	reported	igd	2	TRUE
12	rs1801274	G	A	G	A	-0.182896	-0.0758	0.483094	0.5026	FALSE	FALSE	FALSE	finn-b-H7_SCLERITIS	1	161479745	0.1282	NA	0.5547	Scleritis || id:finn-b-H7_SCLERITIS	Scleritis	Scleritis || ||	TRUE	igd	NA	NA	NA	NA	NA	NA	NA	1	161479745	0.0217	27432	3.77833e-17	ieu-a-32	Ulcerative colitis || id:ieu-a-32	TRUE	reported	igd	2	TRUE
13	rs1886731	C	T	C	T	-0.140501	0.0659	0.480618	0.4902	FALSE	FALSE	FALSE	finn-b-H7_SCLERITIS	1	2472081	0.129	NA	0.6096	Scleritis || id:finn-b-H7_SCLERITIS	Scleritis	Scleritis || ||	TRUE	igd	NA	NA	NA	NA	NA	NA	NA	1	2472081	0.0221	27432	2.25398e-10	ieu-a-32	Ulcerative colitis || id:ieu-a-32	TRUE	reported	igd	2	TRUE
14	rs1887428	C	G	C	G	-0.176701	-0.1408	0.622856	0.6145	FALSE	TRUE	FALSE	finn-b-H7_SCLERITIS	9	4984530	0.1325	NA	0.2879	Scleritis || id:finn-b-H7_SCLERITIS	Scleritis	Scleritis || ||	TRUE	igd	NA	NA	NA	NA	NA	NA	NA	9	4984530	0.0224	27432	3.35506e-15	ieu-a-32	Ulcerative colitis || id:ieu-a-32	TRUE	reported	igd	2	TRUE
15	rs2212434	T	C	T	C	0.141899	0.1253	0.459604	0.4057	FALSE	FALSE	FALSE	finn-b-H7_SCLERITIS	11	76281593	0.1307	NA	0.3374	Scleritis || id:finn-b-H7_SCLERITIS	Scleritis	Scleritis || ||	TRUE	igd	NA	NA	NA	NA	NA	NA	NA	11	76281593	0.0213	27432	2.4632e-11	ieu-a-32	Ulcerative colitis || id:ieu-a-32	TRUE	reported	igd	2	TRUE
16	rs254559	A	C	A	C	0.124304	-0.1018	0.404112	0.3999	FALSE	FALSE	FALSE	finn-b-H7_SCLERITIS	5	134444982	0.1312	NA	0.4376	Scleritis || id:finn-b-H7_SCLERITIS	Scleritis	Scleritis || ||	TRUE	igd	NA	NA	NA	NA	NA	NA	NA	5	134444982	0.0215	27432	7.62799e-09	ieu-a-32	Ulcerative colitis || id:ieu-a-32	TRUE	reported	igd	2	TRUE
17	rs3024493	A	C	A	C	0.236297	-0.0883	0.168128	0.156	FALSE	FALSE	FALSE	finn-b-H7_SCLERITIS	1	206943968	0.1772	NA	0.6183	Scleritis || id:finn-b-H7_SCLERITIS	Scleritis	Scleritis || ||	TRUE	igd	NA	NA	NA	NA	NA	NA	NA	1	206943968	0.0276	27432	1.09194e-17	ieu-a-32	Ulcerative colitis || id:ieu-a-32	TRUE	reported	igd	2	TRUE
18	rs35730213	C	G	C	G	-0.167	-0.1535	0.266634	0.2129	FALSE	TRUE	FALSE	finn-b-H7_SCLERITIS	1	200874229	0.1573	NA	0.3292	Scleritis || id:finn-b-H7_SCLERITIS	Scleritis	Scleritis || ||	TRUE	igd	NA	NA	NA	NA	NA	NA	NA	1	200874229	0.0245	27432	8.81455e-12	ieu-a-32	Ulcerative colitis || id:ieu-a-32	TRUE	reported	igd	2	TRUE
19	rs3829111	A	G	A	G	0.156303	-0.0633	0.416668	0.4172	FALSE	FALSE	FALSE	finn-b-H7_SCLERITIS	9	139269483	0.1302	NA	0.6271	Scleritis || id:finn-b-H7_SCLERITIS	Scleritis	Scleritis || ||	TRUE	igd	NA	NA	NA	NA	NA	NA	NA	9	139269483	0.0214	27432	2.89401e-13	ieu-a-32	Ulcerative colitis || id:ieu-a-32	TRUE	reported	igd	2	TRUE
20	rs4574921	T	C	T	C	0.150599	0.0741	0.740842	0.8075	FALSE	FALSE	FALSE	finn-b-H7_SCLERITIS	9	117538334	0.1631	NA	0.6497	Scleritis || id:finn-b-H7_SCLERITIS	Scleritis	Scleritis || ||	TRUE	igd	NA	NA	NA	NA	NA	NA	NA	9	117538334	0.0256	27432	4.23897e-09	ieu-a-32	Ulcerative colitis || id:ieu-a-32	TRUE	reported	igd	2	TRUE
21	rs4676410	A	G	A	G	0.207802	0.355	0.197128	0.271	FALSE	FALSE	FALSE	finn-b-H7_SCLERITIS	2	241563739	0.1456	NA	0.0147401	Scleritis || id:finn-b-H7_SCLERITIS	Scleritis	Scleritis || ||	TRUE	igd	NA	NA	NA	NA	NA	NA	NA	2	241563739	0.0284	27432	2.45923e-13	ieu-a-32	Ulcerative colitis || id:ieu-a-32	TRUE	reported	igd	2	TRUE
22	rs483905	A	G	A	G	0.128903	-0.1724	0.294334	0.2159	FALSE	FALSE	FALSE	finn-b-H7_SCLERITIS	11	96023427	0.156	NA	0.2691	Scleritis || id:finn-b-H7_SCLERITIS	Scleritis	Scleritis || ||	TRUE	igd	NA	NA	NA	NA	NA	NA	NA	11	96023427	0.0228	27432	1.57199e-08	ieu-a-32	Ulcerative colitis || id:ieu-a-32	TRUE	reported	igd	2	TRUE
23	rs484356	G	C	G	C	-0.134199	0.1504	0.32765	0.3923	FALSE	TRUE	FALSE	finn-b-H7_SCLERITIS	11	114406639	0.1315	NA	0.2529	Scleritis || id:finn-b-H7_SCLERITIS	Scleritis	Scleritis || ||	TRUE	igd	NA	NA	NA	NA	NA	NA	NA	11	114406639	0.0228	27432	3.95003e-09	ieu-a-32	Ulcerative colitis || id:ieu-a-32	TRUE	reported	igd	2	TRUE
24	rs56167332	A	C	A	C	0.151596	0.2546	0.34162	0.3053	FALSE	FALSE	FALSE	finn-b-H7_SCLERITIS	5	158827769	0.14	NA	0.0689398	Scleritis || id:finn-b-H7_SCLERITIS	Scleritis	Scleritis || ||	TRUE	igd	NA	NA	NA	NA	NA	NA	NA	5	158827769	0.0231	27432	5.29907e-11	ieu-a-32	Ulcerative colitis || id:ieu-a-32	TRUE	reported	igd	2	TRUE
25	rs6017342	C	A	C	A	0.191306	-0.0847	0.537652	0.5572	FALSE	FALSE	FALSE	finn-b-H7_SCLERITIS	20	43065028	0.1298	NA	0.5139	Scleritis || id:finn-b-H7_SCLERITIS	Scleritis	Scleritis || ||	TRUE	igd	NA	NA	NA	NA	NA	NA	NA	20	43065028	0.024	27432	1.38484e-15	ieu-a-32	Ulcerative colitis || id:ieu-a-32	TRUE	reported	igd	2	TRUE
26	rs6062496	A	G	A	G	0.158498	-0.1335	0.572636	0.6444	FALSE	FALSE	FALSE	finn-b-H7_SCLERITIS	20	62329099	0.1346	NA	0.3212	Scleritis || id:finn-b-H7_SCLERITIS	Scleritis	Scleritis || ||	TRUE	igd	NA	NA	NA	NA	NA	NA	NA	20	62329099	0.0224	27432	1.46791e-12	ieu-a-32	Ulcerative colitis || id:ieu-a-32	TRUE	reported	igd	2	TRUE
27	rs6933404	C	T	C	T	0.166799	0.304	0.21562	0.1888	FALSE	FALSE	FALSE	finn-b-H7_SCLERITIS	6	137959235	0.1637	NA	0.0633899	Scleritis || id:finn-b-H7_SCLERITIS	Scleritis	Scleritis || ||	TRUE	igd	NA	NA	NA	NA	NA	NA	NA	6	137959235	0.0252	27432	3.68468e-11	ieu-a-32	Ulcerative colitis || id:ieu-a-32	TRUE	reported	igd	2	TRUE
28	rs7523335	A	G	A	G	-0.170397	-0.0239	0.176698	0.2662	FALSE	FALSE	FALSE	finn-b-H7_SCLERITIS	1	8180210	0.1451	NA	0.8691	Scleritis || id:finn-b-H7_SCLERITIS	Scleritis	Scleritis || ||	TRUE	igd	NA	NA	NA	NA	NA	NA	NA	1	8180210	0.0285	27432	2.28802e-09	ieu-a-32	Ulcerative colitis || id:ieu-a-32	TRUE	reported	igd	2	TRUE
29	rs7752873	T	C	T	C	0.182297	0.1869	0.13681	0.1089	FALSE	FALSE	FALSE	finn-b-H7_SCLERITIS	6	106579332	0.2082	NA	0.3695	Scleritis || id:finn-b-H7_SCLERITIS	Scleritis	Scleritis || ||	TRUE	igd	NA	NA	NA	NA	NA	NA	NA	6	106579332	0.0303	27432	1.83299e-09	ieu-a-32	Ulcerative colitis || id:ieu-a-32	TRUE	reported	igd	2	TRUE
30	rs7911680	C	A	C	A	-0.1718	0.3547	0.490094	0.5305	FALSE	FALSE	FALSE	finn-b-H7_SCLERITIS	10	101293468	0.1288	NA	0.00588396	Scleritis || id:finn-b-H7_SCLERITIS	Scleritis	Scleritis || ||	TRUE	igd	NA	NA	NA	NA	NA	NA	NA	10	101293468	0.0213	27432	8.26609e-16	ieu-a-32	Ulcerative colitis || id:ieu-a-32	TRUE	reported	igd	2	TRUE
31	rs798502	C	A	C	A	-0.136496	-0.0204	0.283142	0.3521	FALSE	FALSE	FALSE	finn-b-H7_SCLERITIS	7	2789880	0.1346	NA	0.8795	Scleritis || id:finn-b-H7_SCLERITIS	Scleritis	Scleritis || ||	TRUE	igd	NA	NA	NA	NA	NA	NA	NA	7	2789880	0.0239	27432	1.213e-08	ieu-a-32	Ulcerative colitis || id:ieu-a-32	TRUE	reported	igd	2	TRUE
32	rs9272514	T	C	T	C	-0.401598	0.1702	0.297965	0.2499	FALSE	FALSE	FALSE	finn-b-H7_SCLERITIS	6	32611650	0.1492	NA	0.254	Scleritis || id:finn-b-H7_SCLERITIS	Scleritis	Scleritis || ||	TRUE	igd	TRUE	rs9272514	rs9273014	T	C	A	G	6	32606385	0.0267	27432	4.00129e-51	ieu-a-32	Ulcerative colitis || id:ieu-a-32	TRUE	reported	igd	2	TRUE
33	rs9823546	A	T	A	T	0.176899	0.1126	0.310414	0.413	FALSE	TRUE	FALSE	finn-b-H7_SCLERITIS	3	49705512	0.131	NA	0.39	Scleritis || id:finn-b-H7_SCLERITIS	Scleritis	Scleritis || ||	TRUE	igd	NA	NA	NA	NA	NA	NA	NA	3	49705512	0.0223	27432	2.28613e-15	ieu-a-32	Ulcerative colitis || id:ieu-a-32	TRUE	reported	igd	2	TRUE
35	rs989960	T	C	T	C	-0.129096	0.2149	0.424904	0.5085	FALSE	FALSE	FALSE	finn-b-H7_SCLERITIS	7	107445727	0.1285	NA	0.0946106	Scleritis || id:finn-b-H7_SCLERITIS	Scleritis	Scleritis || ||	TRUE	igd	NA	NA	NA	NA	NA	NA	NA	7	107445727	0.0215	27432	1.766e-09	ieu-a-32	Ulcerative colitis || id:ieu-a-32	TRUE	reported	igd	2	TRUE
36	rs9977672	A	G	A	G	-0.245006	-0.0473	0.251316	0.2367	FALSE	FALSE	FALSE	finn-b-H7_SCLERITIS	21	40463283	0.1524	NA	0.756401	Scleritis || id:finn-b-H7_SCLERITIS	Scleritis	Scleritis || ||	TRUE	igd	NA	NA	NA	NA	NA	NA	NA	21	40463283	0.0261	27432	6.20583e-21	ieu-a-32	Ulcerative colitis || id:ieu-a-32	TRUE	reported	igd	2	TRUE

## Sheet: UC&Uveitis
The detailed information of SNPs identified as IVs in the initial practice. (exposure: UC outcome: uveitis)
	SNP	effect_allele.exposure	other_allele.exposure	effect_allele.outcome	other_allele.outcome	beta.exposure	beta.outcome	eaf.exposure	eaf.outcome	remove	palindromic	ambiguous	id.outcome	chr	pos	se.outcome	samplesize.outcome	pval.outcome	outcome	originalname.outcome	outcome.deprecated	mr_keep.outcome	data_source.outcome	chr.exposure	pos.exposure	se.exposure	samplesize.exposure	pval.exposure	id.exposure	exposure	mr_keep.exposure	pval_origin.exposure	data_source.exposure	action	mr_keep
1	rs10182512	A	G	A	G	0.1608	0.0515	0.34989	0.265091	FALSE	FALSE	FALSE	ebi-a-GCST90018938	2	61189469	0.0295	480742	0.0809003	Uveitis || id:ebi-a-GCST90018938	Uveitis	Uveitis || ||	TRUE	igd	2	61189469	0.0223	27432	5.19398e-13	ieu-a-32	Ulcerative colitis || id:ieu-a-32	TRUE	reported	igd	2	TRUE
2	rs10272963	T	C	T	C	-0.171904	-0.0118	0.426078	0.466777	FALSE	FALSE	FALSE	ebi-a-GCST90018938	7	107486902	0.0277	480742	0.669501	Uveitis || id:ebi-a-GCST90018938	Uveitis	Uveitis || ||	TRUE	igd	7	107486902	0.0216	27432	1.69083e-15	ieu-a-32	Ulcerative colitis || id:ieu-a-32	TRUE	reported	igd	2	TRUE
3	rs10737481	G	T	G	T	0.250104	0.0033	0.556463	0.609711	FALSE	FALSE	FALSE	ebi-a-GCST90018938	1	20171514	0.0279	480742	0.9058	Uveitis || id:ebi-a-GCST90018938	Uveitis	Uveitis || ||	TRUE	igd	1	20171514	0.0216	27432	4.36918e-31	ieu-a-32	Ulcerative colitis || id:ieu-a-32	TRUE	reported	igd	2	TRUE
4	rs10917545	A	G	A	G	-0.185101	0.0004	0.882174	0.889499	FALSE	FALSE	FALSE	ebi-a-GCST90018938	1	20128177	0.0416	480742	0.9925	Uveitis || id:ebi-a-GCST90018938	Uveitis	Uveitis || ||	TRUE	igd	1	20128177	0.0335	27432	3.29397e-08	ieu-a-32	Ulcerative colitis || id:ieu-a-32	TRUE	reported	igd	2	TRUE
5	rs11209026	A	G	A	G	-0.561698	-0.1141	0.0589321	0.0614227	FALSE	FALSE	FALSE	ebi-a-GCST90018938	1	67705958	0.0642	480742	0.0757094	Uveitis || id:ebi-a-GCST90018938	Uveitis	Uveitis || ||	TRUE	igd	1	67705958	0.0517	27432	1.58016e-27	ieu-a-32	Ulcerative colitis || id:ieu-a-32	TRUE	reported	igd	2	TRUE
6	rs114152040	A	G	A	G	0.339603	-0.1037	0.0317179	0.0319615	FALSE	FALSE	FALSE	ebi-a-GCST90018938	5	40444986	0.0781	480742	0.1843	Uveitis || id:ebi-a-GCST90018938	Uveitis	Uveitis || ||	TRUE	igd	5	40444986	0.0623	27432	4.94903e-08	ieu-a-32	Ulcerative colitis || id:ieu-a-32	TRUE	reported	igd	2	TRUE
7	rs12612675	G	A	G	A	0.122902	-0.0116	0.402826	0.37796	FALSE	FALSE	FALSE	ebi-a-GCST90018938	2	219133137	0.0302	480742	0.7011	Uveitis || id:ebi-a-GCST90018938	Uveitis	Uveitis || ||	TRUE	igd	2	219133137	0.0219	27432	1.97702e-08	ieu-a-32	Ulcerative colitis || id:ieu-a-32	TRUE	reported	igd	2	TRUE
8	rs12817473	G	A	G	A	0.190701	0.0617	0.382176	0.27166	FALSE	FALSE	FALSE	ebi-a-GCST90018938	12	68497408	0.0299	480742	0.0392103	Uveitis || id:ebi-a-GCST90018938	Uveitis	Uveitis || ||	TRUE	igd	12	68497408	0.0217	27432	1.70883e-18	ieu-a-32	Ulcerative colitis || id:ieu-a-32	TRUE	reported	igd	2	TRUE
9	rs1359946	A	G	A	G	0.158302	0.0049	0.196096	0.174443	FALSE	FALSE	FALSE	ebi-a-GCST90018938	13	27536972	0.0363	480742	0.8933	Uveitis || id:ebi-a-GCST90018938	Uveitis	Uveitis || ||	TRUE	igd	13	27536972	0.0269	27432	3.83796e-09	ieu-a-32	Ulcerative colitis || id:ieu-a-32	TRUE	reported	igd	2	TRUE
10	rs137845	G	A	G	A	0.118198	-0.0324	0.514874	0.514019	FALSE	FALSE	FALSE	ebi-a-GCST90018938	22	50439430	0.028	480742	0.2469	Uveitis || id:ebi-a-GCST90018938	Uveitis	Uveitis || ||	TRUE	igd	22	50439430	0.0212	27432	2.37602e-08	ieu-a-32	Ulcerative colitis || id:ieu-a-32	TRUE	reported	igd	2	TRUE
11	rs148844907	A	T	A	T	1.3413	0.4781	0.010151	0.0105835	FALSE	TRUE	FALSE	ebi-a-GCST90018938	6	31628397	0.2168	480742	0.0274202	Uveitis || id:ebi-a-GCST90018938	Uveitis	Uveitis || ||	TRUE	igd	6	31628397	0.1089	27432	7.17464e-35	ieu-a-32	Ulcerative colitis || id:ieu-a-32	TRUE	reported	igd	2	TRUE
12	rs1801274	G	A	G	A	-0.182896	-0.0269	0.483094	0.438299	FALSE	FALSE	FALSE	ebi-a-GCST90018938	1	161479745	0.0278	480742	0.3338	Uveitis || id:ebi-a-GCST90018938	Uveitis	Uveitis || ||	TRUE	igd	1	161479745	0.0217	27432	3.77833e-17	ieu-a-32	Ulcerative colitis || id:ieu-a-32	TRUE	reported	igd	2	TRUE
13	rs1886731	C	T	C	T	-0.140501	0.0326	0.480618	0.494698	FALSE	FALSE	FALSE	ebi-a-GCST90018938	1	2472081	0.0277	480742	0.2406	Uveitis || id:ebi-a-GCST90018938	Uveitis	Uveitis || ||	TRUE	igd	1	2472081	0.0221	27432	2.25398e-10	ieu-a-32	Ulcerative colitis || id:ieu-a-32	TRUE	reported	igd	2	TRUE
14	rs1887428	C	G	C	G	-0.176701	-0.0195	0.622856	0.640944	FALSE	TRUE	FALSE	ebi-a-GCST90018938	9	4984530	0.0286	480742	0.4959	Uveitis || id:ebi-a-GCST90018938	Uveitis	Uveitis || ||	TRUE	igd	9	4984530	0.0224	27432	3.35506e-15	ieu-a-32	Ulcerative colitis || id:ieu-a-32	TRUE	reported	igd	2	TRUE
15	rs2212434	T	C	T	C	0.141899	0.0117	0.459604	0.415549	FALSE	FALSE	FALSE	ebi-a-GCST90018938	11	76281593	0.028	480742	0.6767	Uveitis || id:ebi-a-GCST90018938	Uveitis	Uveitis || ||	TRUE	igd	11	76281593	0.0213	27432	2.4632e-11	ieu-a-32	Ulcerative colitis || id:ieu-a-32	TRUE	reported	igd	2	TRUE
16	rs254559	A	C	A	C	0.124304	0.0418	0.404112	0.36967	FALSE	FALSE	FALSE	ebi-a-GCST90018938	5	134444982	0.0282	480742	0.1385	Uveitis || id:ebi-a-GCST90018938	Uveitis	Uveitis || ||	TRUE	igd	5	134444982	0.0215	27432	7.62799e-09	ieu-a-32	Ulcerative colitis || id:ieu-a-32	TRUE	reported	igd	2	TRUE
17	rs28383456	T	C	T	C	-0.337307	0.1856	0.334505	0.377851	FALSE	FALSE	FALSE	ebi-a-GCST90018938	6	32609453	0.1422	480742	0.1919	Uveitis || id:ebi-a-GCST90018938	Uveitis	Uveitis || ||	TRUE	igd	6	32609453	0.0256	27432	1.073e-39	ieu-a-32	Ulcerative colitis || id:ieu-a-32	TRUE	reported	igd	2	TRUE
18	rs3024493	A	C	A	C	0.236297	0.0081	0.168128	0.117182	FALSE	FALSE	FALSE	ebi-a-GCST90018938	1	206943968	0.0387	480742	0.8347	Uveitis || id:ebi-a-GCST90018938	Uveitis	Uveitis || ||	TRUE	igd	1	206943968	0.0276	27432	1.09194e-17	ieu-a-32	Ulcerative colitis || id:ieu-a-32	TRUE	reported	igd	2	TRUE
20	rs3829111	A	G	A	G	0.156303	0.0331	0.416668	0.400561	FALSE	FALSE	FALSE	ebi-a-GCST90018938	9	139269483	0.028	480742	0.237	Uveitis || id:ebi-a-GCST90018938	Uveitis	Uveitis || ||	TRUE	igd	9	139269483	0.0214	27432	2.89401e-13	ieu-a-32	Ulcerative colitis || id:ieu-a-32	TRUE	reported	igd	2	TRUE
21	rs4574921	T	C	T	C	0.150599	-0.0583	0.740842	0.74484	FALSE	FALSE	FALSE	ebi-a-GCST90018938	9	117538334	0.0342	480742	0.0878901	Uveitis || id:ebi-a-GCST90018938	Uveitis	Uveitis || ||	TRUE	igd	9	117538334	0.0256	27432	4.23897e-09	ieu-a-32	Ulcerative colitis || id:ieu-a-32	TRUE	reported	igd	2	TRUE
22	rs4676410	A	G	A	G	0.207802	0.0759	0.197128	0.239715	FALSE	FALSE	FALSE	ebi-a-GCST90018938	2	241563739	0.0316	480742	0.01629	Uveitis || id:ebi-a-GCST90018938	Uveitis	Uveitis || ||	TRUE	igd	2	241563739	0.0284	27432	2.45923e-13	ieu-a-32	Ulcerative colitis || id:ieu-a-32	TRUE	reported	igd	2	TRUE
23	rs483905	A	G	A	G	0.128903	-0.0095	0.294334	0.288463	FALSE	FALSE	FALSE	ebi-a-GCST90018938	11	96023427	0.0324	480742	0.7698	Uveitis || id:ebi-a-GCST90018938	Uveitis	Uveitis || ||	TRUE	igd	11	96023427	0.0228	27432	1.57199e-08	ieu-a-32	Ulcerative colitis || id:ieu-a-32	TRUE	reported	igd	2	TRUE
24	rs484356	G	C	G	C	-0.134199	0.0462	0.32765	0.406642	FALSE	TRUE	FALSE	ebi-a-GCST90018938	11	114406639	0.0284	480742	0.1035	Uveitis || id:ebi-a-GCST90018938	Uveitis	Uveitis || ||	TRUE	igd	11	114406639	0.0228	27432	3.95003e-09	ieu-a-32	Ulcerative colitis || id:ieu-a-32	TRUE	reported	igd	2	TRUE
25	rs56167332	A	C	A	C	0.151596	0.0667	0.34162	0.351105	FALSE	FALSE	FALSE	ebi-a-GCST90018938	5	158827769	0.0298	480742	0.02516	Uveitis || id:ebi-a-GCST90018938	Uveitis	Uveitis || ||	TRUE	igd	5	158827769	0.0231	27432	5.29907e-11	ieu-a-32	Ulcerative colitis || id:ieu-a-32	TRUE	reported	igd	2	TRUE
26	rs6017342	C	A	C	A	0.191306	0.016	0.537652	0.635762	FALSE	FALSE	FALSE	ebi-a-GCST90018938	20	43065028	0.0283	480742	0.5726	Uveitis || id:ebi-a-GCST90018938	Uveitis	Uveitis || ||	TRUE	igd	20	43065028	0.024	27432	1.38484e-15	ieu-a-32	Ulcerative colitis || id:ieu-a-32	TRUE	reported	igd	2	TRUE
27	rs6062496	A	G	A	G	0.158498	0.0525	0.572636	0.45744	FALSE	FALSE	FALSE	ebi-a-GCST90018938	20	62329099	0.029	480742	0.0702603	Uveitis || id:ebi-a-GCST90018938	Uveitis	Uveitis || ||	TRUE	igd	20	62329099	0.0224	27432	1.46791e-12	ieu-a-32	Ulcerative colitis || id:ieu-a-32	TRUE	reported	igd	2	TRUE
28	rs6933404	C	T	C	T	0.166799	0.0504	0.21562	0.212285	FALSE	FALSE	FALSE	ebi-a-GCST90018938	6	137959235	0.0357	480742	0.1585	Uveitis || id:ebi-a-GCST90018938	Uveitis	Uveitis || ||	TRUE	igd	6	137959235	0.0252	27432	3.68468e-11	ieu-a-32	Ulcerative colitis || id:ieu-a-32	TRUE	reported	igd	2	TRUE
29	rs7282490	A	G	A	G	-0.139699	0.0525	0.603618	0.530153	FALSE	FALSE	FALSE	ebi-a-GCST90018938	21	45615741	0.0578	480742	0.3636	Uveitis || id:ebi-a-GCST90018938	Uveitis	Uveitis || ||	TRUE	igd	21	45615741	0.0214	27432	7.0762e-11	ieu-a-32	Ulcerative colitis || id:ieu-a-32	TRUE	reported	igd	2	TRUE
30	rs7523335	A	G	A	G	-0.170397	0.0341	0.176698	0.312473	FALSE	FALSE	FALSE	ebi-a-GCST90018938	1	8180210	0.0316	480742	0.2801	Uveitis || id:ebi-a-GCST90018938	Uveitis	Uveitis || ||	TRUE	igd	1	8180210	0.0285	27432	2.28802e-09	ieu-a-32	Ulcerative colitis || id:ieu-a-32	TRUE	reported	igd	2	TRUE
31	rs7752873	T	C	T	C	0.182297	-0.0135	0.13681	0.131484	FALSE	FALSE	FALSE	ebi-a-GCST90018938	6	106579332	0.0445	480742	0.7618	Uveitis || id:ebi-a-GCST90018938	Uveitis	Uveitis || ||	TRUE	igd	6	106579332	0.0303	27432	1.83299e-09	ieu-a-32	Ulcerative colitis || id:ieu-a-32	TRUE	reported	igd	2	TRUE
32	rs7911680	C	A	C	A	-0.1718	-0.067	0.490094	0.538874	FALSE	FALSE	FALSE	ebi-a-GCST90018938	10	101293468	0.0275	480742	0.01494	Uveitis || id:ebi-a-GCST90018938	Uveitis	Uveitis || ||	TRUE	igd	10	101293468	0.0213	27432	8.26609e-16	ieu-a-32	Ulcerative colitis || id:ieu-a-32	TRUE	reported	igd	2	TRUE
33	rs798502	C	A	C	A	-0.136496	0.002	0.283142	0.316823	FALSE	FALSE	FALSE	ebi-a-GCST90018938	7	2789880	0.0291	480742	0.9444	Uveitis || id:ebi-a-GCST90018938	Uveitis	Uveitis || ||	TRUE	igd	7	2789880	0.0239	27432	1.213e-08	ieu-a-32	Ulcerative colitis || id:ieu-a-32	TRUE	reported	igd	2	TRUE
35	rs9823546	A	T	A	T	0.176899	-0.0103	0.310414	0.247368	FALSE	TRUE	FALSE	ebi-a-GCST90018938	3	49705512	0.0294	480742	0.7267	Uveitis || id:ebi-a-GCST90018938	Uveitis	Uveitis || ||	TRUE	igd	3	49705512	0.0223	27432	2.28613e-15	ieu-a-32	Ulcerative colitis || id:ieu-a-32	TRUE	reported	igd	2	TRUE
37	rs989960	T	C	T	C	-0.129096	0.0165	0.424904	0.419984	FALSE	FALSE	FALSE	ebi-a-GCST90018938	7	107445727	0.0277	480742	0.552	Uveitis || id:ebi-a-GCST90018938	Uveitis	Uveitis || ||	TRUE	igd	7	107445727	0.0215	27432	1.766e-09	ieu-a-32	Ulcerative colitis || id:ieu-a-32	TRUE	reported	igd	2	TRUE
38	rs9977672	A	G	A	G	-0.245006	-0.0841	0.251316	0.227591	FALSE	FALSE	FALSE	ebi-a-GCST90018938	21	40463283	0.0328	480742	0.01024	Uveitis || id:ebi-a-GCST90018938	Uveitis	Uveitis || ||	TRUE	igd	21	40463283	0.0261	27432	6.20583e-21	ieu-a-32	Ulcerative colitis || id:ieu-a-32	TRUE	reported	igd	2	TRUE

## Sheet: UC&PSC
The detailed information of SNPs identified as IVs in the initial practice. (exposure: UC outcome: PSC)
	SNP	effect_allele.exposure	other_allele.exposure	effect_allele.outcome	other_allele.outcome	beta.exposure	beta.outcome	eaf.exposure	eaf.outcome	remove	palindromic	ambiguous	id.outcome	chr	pos	se.outcome	samplesize.outcome	pval.outcome	outcome	originalname.outcome	outcome.deprecated	mr_keep.outcome	data_source.outcome	proxy.outcome	target_snp.outcome	proxy_snp.outcome	target_a1.outcome	target_a2.outcome	proxy_a1.outcome	proxy_a2.outcome	chr.exposure	pos.exposure	se.exposure	samplesize.exposure	pval.exposure	id.exposure	exposure	mr_keep.exposure	pval_origin.exposure	data_source.exposure	action	mr_keep
2	rs10272963	T	C	T	C	-0.171904	-0.0998453	0.426078	0.4	FALSE	FALSE	FALSE	ieu-a-1112	7	107488230	0.036	14890	0.00519027	Primary sclerosing cholangitis || id:ieu-a-1112	Primary sclerosing cholangitis	Primary sclerosing cholangitis || ||	TRUE	igd	TRUE	rs10272963	rs6967335	T	C	A	C	7	107486902	0.0216	27432	1.69e-15	ieu-a-32	Ulcerative colitis || id:ieu-a-32	TRUE	reported	igd	2	TRUE
4	rs11209026	A	G	A	G	-0.561698	-0.136278	0.0589321	0.06	FALSE	FALSE	FALSE	ieu-a-1112	1	67705958	0.063	14890	0.0256543	Primary sclerosing cholangitis || id:ieu-a-1112	Primary sclerosing cholangitis	Primary sclerosing cholangitis || ||	TRUE	igd	NA	NA	NA	NA	NA	NA	NA	1	67705958	0.0517	27432	1.58e-27	ieu-a-32	Ulcerative colitis || id:ieu-a-32	TRUE	reported	igd	2	TRUE
5	rs114152040	A	G	A	G	0.339603	0.0544882	0.0317179	0.03	FALSE	FALSE	FALSE	ieu-a-1112	5	40444986	0.084	14890	0.501103	Primary sclerosing cholangitis || id:ieu-a-1112	Primary sclerosing cholangitis	Primary sclerosing cholangitis || ||	TRUE	igd	NA	NA	NA	NA	NA	NA	NA	5	40444986	0.0623	27432	4.95e-08	ieu-a-32	Ulcerative colitis || id:ieu-a-32	TRUE	reported	igd	2	TRUE
6	rs12612675	G	A	G	A	0.122902	0.0925792	0.402826	0.41	FALSE	FALSE	FALSE	ieu-a-1112	2	219133137	0.03	14890	0.00168694	Primary sclerosing cholangitis || id:ieu-a-1112	Primary sclerosing cholangitis	Primary sclerosing cholangitis || ||	TRUE	igd	NA	NA	NA	NA	NA	NA	NA	2	219133137	0.0219	27432	1.98e-08	ieu-a-32	Ulcerative colitis || id:ieu-a-32	TRUE	reported	igd	2	TRUE
7	rs12817473	G	A	G	A	0.190701	0.0401818	0.382176	0.38	FALSE	FALSE	FALSE	ieu-a-1112	12	68497408	0.031	14890	0.183354	Primary sclerosing cholangitis || id:ieu-a-1112	Primary sclerosing cholangitis	Primary sclerosing cholangitis || ||	TRUE	igd	NA	NA	NA	NA	NA	NA	NA	12	68497408	0.0217	27432	1.71e-18	ieu-a-32	Ulcerative colitis || id:ieu-a-32	TRUE	reported	igd	2	TRUE
8	rs1801274	G	A	G	A	-0.182896	-0.0573251	0.483094	0.51	FALSE	FALSE	FALSE	ieu-a-1112	1	161479745	0.035	14890	0.0918967	Primary sclerosing cholangitis || id:ieu-a-1112	Primary sclerosing cholangitis	Primary sclerosing cholangitis || ||	TRUE	igd	NA	NA	NA	NA	NA	NA	NA	1	161479745	0.0217	27432	3.78e-17	ieu-a-32	Ulcerative colitis || id:ieu-a-32	TRUE	reported	igd	2	TRUE
10	rs2212434	T	C	T	C	0.141899	0.0178399	0.459604	0.45	FALSE	FALSE	FALSE	ieu-a-1112	11	76281593	0.03	14890	0.538034	Primary sclerosing cholangitis || id:ieu-a-1112	Primary sclerosing cholangitis	Primary sclerosing cholangitis || ||	TRUE	igd	NA	NA	NA	NA	NA	NA	NA	11	76281593	0.0213	27432	2.46e-11	ieu-a-32	Ulcerative colitis || id:ieu-a-32	TRUE	reported	igd	2	TRUE
11	rs254559	A	C	A	C	0.124304	0.0276152	0.404112	0.4	FALSE	FALSE	FALSE	ieu-a-1112	5	134444982	0.034	14890	0.408369	Primary sclerosing cholangitis || id:ieu-a-1112	Primary sclerosing cholangitis	Primary sclerosing cholangitis || ||	TRUE	igd	NA	NA	NA	NA	NA	NA	NA	5	134444982	0.0215	27432	7.63e-09	ieu-a-32	Ulcerative colitis || id:ieu-a-32	TRUE	reported	igd	2	TRUE
12	rs3024493	A	C	A	C	0.236297	0.0148886	0.168128	0.16	FALSE	FALSE	FALSE	ieu-a-1112	1	206943968	0.047	14890	0.744924	Primary sclerosing cholangitis || id:ieu-a-1112	Primary sclerosing cholangitis	Primary sclerosing cholangitis || ||	TRUE	igd	NA	NA	NA	NA	NA	NA	NA	1	206943968	0.0276	27432	1.09e-17	ieu-a-32	Ulcerative colitis || id:ieu-a-32	TRUE	reported	igd	2	TRUE
13	rs35730213	C	G	C	G	-0.167	-0.0516432	0.266634	0.28	FALSE	TRUE	FALSE	ieu-a-1112	1	200874229	0.035	14890	0.13884	Primary sclerosing cholangitis || id:ieu-a-1112	Primary sclerosing cholangitis	Primary sclerosing cholangitis || ||	TRUE	igd	NA	NA	NA	NA	NA	NA	NA	1	200874229	0.0245	27432	8.81e-12	ieu-a-32	Ulcerative colitis || id:ieu-a-32	TRUE	reported	igd	2	TRUE
14	rs3829111	A	G	A	G	0.156303	0.0751075	0.416668	0.42	FALSE	FALSE	FALSE	ieu-a-1112	9	139279173	0.036	14890	0.0326708	Primary sclerosing cholangitis || id:ieu-a-1112	Primary sclerosing cholangitis	Primary sclerosing cholangitis || ||	TRUE	igd	TRUE	rs3829111	rs10781510	A	G	A	G	9	139269483	0.0214	27432	2.89e-13	ieu-a-32	Ulcerative colitis || id:ieu-a-32	TRUE	reported	igd	2	TRUE
16	rs483905	A	G	A	G	0.128903	0.0430595	0.294334	0.29	FALSE	FALSE	FALSE	ieu-a-1112	11	96023427	0.034	14890	0.196159	Primary sclerosing cholangitis || id:ieu-a-1112	Primary sclerosing cholangitis	Primary sclerosing cholangitis || ||	TRUE	igd	NA	NA	NA	NA	NA	NA	NA	11	96023427	0.0228	27432	1.57e-08	ieu-a-32	Ulcerative colitis || id:ieu-a-32	TRUE	reported	igd	2	TRUE
17	rs484356	G	C	G	C	-0.134199	0.0227395	0.32765	0.34	FALSE	TRUE	FALSE	ieu-a-1112	11	114406639	0.031	14890	0.465081	Primary sclerosing cholangitis || id:ieu-a-1112	Primary sclerosing cholangitis	Primary sclerosing cholangitis || ||	TRUE	igd	NA	NA	NA	NA	NA	NA	NA	11	114406639	0.0228	27432	3.95e-09	ieu-a-32	Ulcerative colitis || id:ieu-a-32	TRUE	reported	igd	2	TRUE
18	rs56167332	A	C	A	C	0.151596	-0.0168571	0.34162	0.34	FALSE	FALSE	FALSE	ieu-a-1112	5	158827769	0.036	14890	0.635912	Primary sclerosing cholangitis || id:ieu-a-1112	Primary sclerosing cholangitis	Primary sclerosing cholangitis || ||	TRUE	igd	NA	NA	NA	NA	NA	NA	NA	5	158827769	0.0231	27432	5.3e-11	ieu-a-32	Ulcerative colitis || id:ieu-a-32	TRUE	reported	igd	2	TRUE
19	rs6933404	C	T	C	T	0.166799	0.00498754	0.21562	0.21	FALSE	FALSE	FALSE	ieu-a-1112	6	137959235	0.036	14890	0.880741	Primary sclerosing cholangitis || id:ieu-a-1112	Primary sclerosing cholangitis	Primary sclerosing cholangitis || ||	TRUE	igd	NA	NA	NA	NA	NA	NA	NA	6	137959235	0.0252	27432	3.68e-11	ieu-a-32	Ulcerative colitis || id:ieu-a-32	TRUE	reported	igd	2	TRUE
20	rs7282490	A	G	A	G	-0.139699	-0.0989399	0.603618	0.6	FALSE	FALSE	FALSE	ieu-a-1112	21	45615741	0.035	14890	0.00372692	Primary sclerosing cholangitis || id:ieu-a-1112	Primary sclerosing cholangitis	Primary sclerosing cholangitis || ||	TRUE	igd	NA	NA	NA	NA	NA	NA	NA	21	45615741	0.0214	27432	7.08e-11	ieu-a-32	Ulcerative colitis || id:ieu-a-32	TRUE	reported	igd	2	TRUE
21	rs7523335	A	G	A	G	-0.170397	0.0246926	0.176698	0.18	FALSE	FALSE	FALSE	ieu-a-1112	1	8180210	0.038	14890	0.518074	Primary sclerosing cholangitis || id:ieu-a-1112	Primary sclerosing cholangitis	Primary sclerosing cholangitis || ||	TRUE	igd	NA	NA	NA	NA	NA	NA	NA	1	8180210	0.0285	27432	2.29e-09	ieu-a-32	Ulcerative colitis || id:ieu-a-32	TRUE	reported	igd	2	TRUE
22	rs7752873	T	C	T	C	0.182297	0.110647	0.13681	0.13	FALSE	FALSE	FALSE	ieu-a-1112	6	106579332	0.045	14890	0.012831	Primary sclerosing cholangitis || id:ieu-a-1112	Primary sclerosing cholangitis	Primary sclerosing cholangitis || ||	TRUE	igd	NA	NA	NA	NA	NA	NA	NA	6	106579332	0.0303	27432	1.83e-09	ieu-a-32	Ulcerative colitis || id:ieu-a-32	TRUE	reported	igd	2	TRUE
24	rs798502	C	A	C	A	-0.136496	0.0139029	0.283142	0.3	FALSE	FALSE	FALSE	ieu-a-1112	7	2795882	0.032	14890	0.653165	Primary sclerosing cholangitis || id:ieu-a-1112	Primary sclerosing cholangitis	Primary sclerosing cholangitis || ||	TRUE	igd	TRUE	rs798502	rs798498	C	A	G	T	7	2789880	0.0239	27432	1.21e-08	ieu-a-32	Ulcerative colitis || id:ieu-a-32	TRUE	reported	igd	2	TRUE

## Sheet: UC&Spondyloarthritis
The detailed information of SNPs identified as IVs in the initial practice. (exposure: UC outcome: SpA)
	SNP	effect_allele.exposure	other_allele.exposure	effect_allele.outcome	other_allele.outcome	beta.exposure	beta.outcome	eaf.exposure	eaf.outcome	remove	palindromic	ambiguous	id.outcome	chr	pos	se.outcome	samplesize.outcome	pval.outcome	outcome	originalname.outcome	outcome.deprecated	mr_keep.outcome	data_source.outcome	proxy.outcome	target_snp.outcome	proxy_snp.outcome	target_a1.outcome	target_a2.outcome	proxy_a1.outcome	proxy_a2.outcome	chr.exposure	pos.exposure	se.exposure	samplesize.exposure	pval.exposure	id.exposure	exposure	mr_keep.exposure	pval_origin.exposure	data_source.exposure	action	mr_keep
1	rs10182512	A	G	A	G	0.1608	0.0492	0.34989	0.3476	FALSE	FALSE	FALSE	finn-b-SPONDYLOARTHRITIS	2	61189469	0.0281	NA	0.0796398	Spondyloarthritis || id:finn-b-SPONDYLOARTHRITIS	Spondyloarthritis	Spondyloarthritis || ||	TRUE	igd	NA	NA	NA	NA	NA	NA	NA	2	61189469	0.0223	27432	5.19e-13	ieu-a-32	Ulcerative colitis || id:ieu-a-32	TRUE	reported	igd	2	TRUE
2	rs10272963	T	C	T	C	-0.171904	0.0122	0.426078	0.4557	FALSE	FALSE	FALSE	finn-b-SPONDYLOARTHRITIS	7	107486902	0.0269	NA	0.651199	Spondyloarthritis || id:finn-b-SPONDYLOARTHRITIS	Spondyloarthritis	Spondyloarthritis || ||	TRUE	igd	NA	NA	NA	NA	NA	NA	NA	7	107486902	0.0216	27432	1.69e-15	ieu-a-32	Ulcerative colitis || id:ieu-a-32	TRUE	reported	igd	2	TRUE
3	rs10737481	G	T	G	T	0.250104	-0.0151	0.556463	0.5082	FALSE	FALSE	FALSE	finn-b-SPONDYLOARTHRITIS	1	20171514	0.0268	NA	0.573099	Spondyloarthritis || id:finn-b-SPONDYLOARTHRITIS	Spondyloarthritis	Spondyloarthritis || ||	TRUE	igd	NA	NA	NA	NA	NA	NA	NA	1	20171514	0.0216	27432	4.37e-31	ieu-a-32	Ulcerative colitis || id:ieu-a-32	TRUE	reported	igd	2	TRUE
4	rs10917545	A	G	A	G	-0.185101	-0.0316	0.882174	0.8555	FALSE	FALSE	FALSE	finn-b-SPONDYLOARTHRITIS	1	20128177	0.0381	NA	0.4081	Spondyloarthritis || id:finn-b-SPONDYLOARTHRITIS	Spondyloarthritis	Spondyloarthritis || ||	TRUE	igd	NA	NA	NA	NA	NA	NA	NA	1	20128177	0.0335	27432	3.29e-08	ieu-a-32	Ulcerative colitis || id:ieu-a-32	TRUE	reported	igd	2	TRUE
5	rs11209026	A	G	A	G	-0.561698	-0.1112	0.0589321	0.04654	FALSE	FALSE	FALSE	finn-b-SPONDYLOARTHRITIS	1	67705958	0.0637	NA	0.0808798	Spondyloarthritis || id:finn-b-SPONDYLOARTHRITIS	Spondyloarthritis	Spondyloarthritis || ||	TRUE	igd	NA	NA	NA	NA	NA	NA	NA	1	67705958	0.0517	27432	1.58e-27	ieu-a-32	Ulcerative colitis || id:ieu-a-32	TRUE	reported	igd	2	TRUE
6	rs114152040	A	G	A	G	0.339603	-0.1224	0.0317179	0.03518	FALSE	FALSE	FALSE	finn-b-SPONDYLOARTHRITIS	5	40444986	0.0728	NA	0.092809	Spondyloarthritis || id:finn-b-SPONDYLOARTHRITIS	Spondyloarthritis	Spondyloarthritis || ||	TRUE	igd	NA	NA	NA	NA	NA	NA	NA	5	40444986	0.0623	27432	4.95e-08	ieu-a-32	Ulcerative colitis || id:ieu-a-32	TRUE	reported	igd	2	TRUE
7	rs12612675	G	A	G	A	0.122902	0.0138	0.402826	0.3076	FALSE	FALSE	FALSE	finn-b-SPONDYLOARTHRITIS	2	219133137	0.0291	NA	0.6341	Spondyloarthritis || id:finn-b-SPONDYLOARTHRITIS	Spondyloarthritis	Spondyloarthritis || ||	TRUE	igd	NA	NA	NA	NA	NA	NA	NA	2	219133137	0.0219	27432	1.98e-08	ieu-a-32	Ulcerative colitis || id:ieu-a-32	TRUE	reported	igd	2	TRUE
8	rs12817473	G	A	G	A	0.190701	-0.0151	0.382176	0.3229	FALSE	FALSE	FALSE	finn-b-SPONDYLOARTHRITIS	12	68497408	0.0287	NA	0.5972	Spondyloarthritis || id:finn-b-SPONDYLOARTHRITIS	Spondyloarthritis	Spondyloarthritis || ||	TRUE	igd	NA	NA	NA	NA	NA	NA	NA	12	68497408	0.0217	27432	1.71e-18	ieu-a-32	Ulcerative colitis || id:ieu-a-32	TRUE	reported	igd	2	TRUE
9	rs1359946	A	G	A	G	0.158302	0.008	0.196096	0.1754	FALSE	FALSE	FALSE	finn-b-SPONDYLOARTHRITIS	13	27536972	0.0352	NA	0.8206	Spondyloarthritis || id:finn-b-SPONDYLOARTHRITIS	Spondyloarthritis	Spondyloarthritis || ||	TRUE	igd	NA	NA	NA	NA	NA	NA	NA	13	27536972	0.0269	27432	3.84e-09	ieu-a-32	Ulcerative colitis || id:ieu-a-32	TRUE	reported	igd	2	TRUE
10	rs137845	G	A	G	A	0.118198	-0.0368	0.514874	0.5696	FALSE	FALSE	FALSE	finn-b-SPONDYLOARTHRITIS	22	50439430	0.027	NA	0.1732	Spondyloarthritis || id:finn-b-SPONDYLOARTHRITIS	Spondyloarthritis	Spondyloarthritis || ||	TRUE	igd	NA	NA	NA	NA	NA	NA	NA	22	50439430	0.0212	27432	2.38e-08	ieu-a-32	Ulcerative colitis || id:ieu-a-32	TRUE	reported	igd	2	TRUE
11	rs148844907	A	T	A	T	1.3413	-0.436	0.010151	0.002467	FALSE	TRUE	FALSE	finn-b-SPONDYLOARTHRITIS	6	31628397	0.2735	NA	0.1109	Spondyloarthritis || id:finn-b-SPONDYLOARTHRITIS	Spondyloarthritis	Spondyloarthritis || ||	TRUE	igd	NA	NA	NA	NA	NA	NA	NA	6	31628397	0.1089	27432	7.17e-35	ieu-a-32	Ulcerative colitis || id:ieu-a-32	TRUE	reported	igd	2	TRUE
12	rs1801274	G	A	G	A	-0.182896	-0.0349	0.483094	0.5034	FALSE	FALSE	FALSE	finn-b-SPONDYLOARTHRITIS	1	161479745	0.0268	NA	0.1919	Spondyloarthritis || id:finn-b-SPONDYLOARTHRITIS	Spondyloarthritis	Spondyloarthritis || ||	TRUE	igd	NA	NA	NA	NA	NA	NA	NA	1	161479745	0.0217	27432	3.78e-17	ieu-a-32	Ulcerative colitis || id:ieu-a-32	TRUE	reported	igd	2	TRUE
13	rs1886731	C	T	C	T	-0.140501	0.026	0.480618	0.4907	FALSE	FALSE	FALSE	finn-b-SPONDYLOARTHRITIS	1	2472081	0.0269	NA	0.3343	Spondyloarthritis || id:finn-b-SPONDYLOARTHRITIS	Spondyloarthritis	Spondyloarthritis || ||	TRUE	igd	NA	NA	NA	NA	NA	NA	NA	1	2472081	0.0221	27432	2.25e-10	ieu-a-32	Ulcerative colitis || id:ieu-a-32	TRUE	reported	igd	2	TRUE
14	rs1887428	C	G	C	G	-0.176701	-0.0257	0.622856	0.6149	FALSE	TRUE	FALSE	finn-b-SPONDYLOARTHRITIS	9	4984530	0.0276	NA	0.3525	Spondyloarthritis || id:finn-b-SPONDYLOARTHRITIS	Spondyloarthritis	Spondyloarthritis || ||	TRUE	igd	NA	NA	NA	NA	NA	NA	NA	9	4984530	0.0224	27432	3.36e-15	ieu-a-32	Ulcerative colitis || id:ieu-a-32	TRUE	reported	igd	2	TRUE
15	rs2212434	T	C	T	C	0.141899	0.0147	0.459604	0.405	FALSE	FALSE	FALSE	finn-b-SPONDYLOARTHRITIS	11	76281593	0.0272	NA	0.588499	Spondyloarthritis || id:finn-b-SPONDYLOARTHRITIS	Spondyloarthritis	Spondyloarthritis || ||	TRUE	igd	NA	NA	NA	NA	NA	NA	NA	11	76281593	0.0213	27432	2.46e-11	ieu-a-32	Ulcerative colitis || id:ieu-a-32	TRUE	reported	igd	2	TRUE
16	rs254559	A	C	A	C	0.124304	0.0525	0.404112	0.4001	FALSE	FALSE	FALSE	finn-b-SPONDYLOARTHRITIS	5	134444982	0.0274	NA	0.0548694	Spondyloarthritis || id:finn-b-SPONDYLOARTHRITIS	Spondyloarthritis	Spondyloarthritis || ||	TRUE	igd	NA	NA	NA	NA	NA	NA	NA	5	134444982	0.0215	27432	7.63e-09	ieu-a-32	Ulcerative colitis || id:ieu-a-32	TRUE	reported	igd	2	TRUE
19	rs3829111	A	G	A	G	0.156303	0.0516	0.416668	0.417	FALSE	FALSE	FALSE	finn-b-SPONDYLOARTHRITIS	9	139269483	0.0271	NA	0.0566096	Spondyloarthritis || id:finn-b-SPONDYLOARTHRITIS	Spondyloarthritis	Spondyloarthritis || ||	TRUE	igd	NA	NA	NA	NA	NA	NA	NA	9	139269483	0.0214	27432	2.89e-13	ieu-a-32	Ulcerative colitis || id:ieu-a-32	TRUE	reported	igd	2	TRUE
20	rs4574921	T	C	T	C	0.150599	0.0471	0.740842	0.8073	FALSE	FALSE	FALSE	finn-b-SPONDYLOARTHRITIS	9	117538334	0.034	NA	0.1662	Spondyloarthritis || id:finn-b-SPONDYLOARTHRITIS	Spondyloarthritis	Spondyloarthritis || ||	TRUE	igd	NA	NA	NA	NA	NA	NA	NA	9	117538334	0.0256	27432	4.24e-09	ieu-a-32	Ulcerative colitis || id:ieu-a-32	TRUE	reported	igd	2	TRUE
21	rs4676410	A	G	A	G	0.207802	0.0643	0.197128	0.2703	FALSE	FALSE	FALSE	finn-b-SPONDYLOARTHRITIS	2	241563739	0.0303	NA	0.03359	Spondyloarthritis || id:finn-b-SPONDYLOARTHRITIS	Spondyloarthritis	Spondyloarthritis || ||	TRUE	igd	NA	NA	NA	NA	NA	NA	NA	2	241563739	0.0284	27432	2.46e-13	ieu-a-32	Ulcerative colitis || id:ieu-a-32	TRUE	reported	igd	2	TRUE
22	rs483905	A	G	A	G	0.128903	0.0367	0.294334	0.2154	FALSE	FALSE	FALSE	finn-b-SPONDYLOARTHRITIS	11	96023427	0.0325	NA	0.259	Spondyloarthritis || id:finn-b-SPONDYLOARTHRITIS	Spondyloarthritis	Spondyloarthritis || ||	TRUE	igd	NA	NA	NA	NA	NA	NA	NA	11	96023427	0.0228	27432	1.57e-08	ieu-a-32	Ulcerative colitis || id:ieu-a-32	TRUE	reported	igd	2	TRUE
23	rs484356	G	C	G	C	-0.134199	-0.0262	0.32765	0.392	FALSE	TRUE	FALSE	finn-b-SPONDYLOARTHRITIS	11	114406639	0.0275	NA	0.3411	Spondyloarthritis || id:finn-b-SPONDYLOARTHRITIS	Spondyloarthritis	Spondyloarthritis || ||	TRUE	igd	NA	NA	NA	NA	NA	NA	NA	11	114406639	0.0228	27432	3.95e-09	ieu-a-32	Ulcerative colitis || id:ieu-a-32	TRUE	reported	igd	2	TRUE
24	rs56167332	A	C	A	C	0.151596	0.0004	0.34162	0.3055	FALSE	FALSE	FALSE	finn-b-SPONDYLOARTHRITIS	5	158827769	0.0292	NA	0.9891	Spondyloarthritis || id:finn-b-SPONDYLOARTHRITIS	Spondyloarthritis	Spondyloarthritis || ||	TRUE	igd	NA	NA	NA	NA	NA	NA	NA	5	158827769	0.0231	27432	5.3e-11	ieu-a-32	Ulcerative colitis || id:ieu-a-32	TRUE	reported	igd	2	TRUE
25	rs6017342	C	A	C	A	0.191306	0.0168	0.537652	0.5565	FALSE	FALSE	FALSE	finn-b-SPONDYLOARTHRITIS	20	43065028	0.0271	NA	0.5337	Spondyloarthritis || id:finn-b-SPONDYLOARTHRITIS	Spondyloarthritis	Spondyloarthritis || ||	TRUE	igd	NA	NA	NA	NA	NA	NA	NA	20	43065028	0.024	27432	1.38e-15	ieu-a-32	Ulcerative colitis || id:ieu-a-32	TRUE	reported	igd	2	TRUE
26	rs6062496	A	G	A	G	0.158498	0.0647	0.572636	0.644	FALSE	FALSE	FALSE	finn-b-SPONDYLOARTHRITIS	20	62329099	0.0281	NA	0.0213098	Spondyloarthritis || id:finn-b-SPONDYLOARTHRITIS	Spondyloarthritis	Spondyloarthritis || ||	TRUE	igd	NA	NA	NA	NA	NA	NA	NA	20	62329099	0.0224	27432	1.47e-12	ieu-a-32	Ulcerative colitis || id:ieu-a-32	TRUE	reported	igd	2	TRUE
27	rs6933404	C	T	C	T	0.166799	-0.0075	0.21562	0.1885	FALSE	FALSE	FALSE	finn-b-SPONDYLOARTHRITIS	6	137959235	0.0342	NA	0.8272	Spondyloarthritis || id:finn-b-SPONDYLOARTHRITIS	Spondyloarthritis	Spondyloarthritis || ||	TRUE	igd	NA	NA	NA	NA	NA	NA	NA	6	137959235	0.0252	27432	3.68e-11	ieu-a-32	Ulcerative colitis || id:ieu-a-32	TRUE	reported	igd	2	TRUE
28	rs7523335	A	G	A	G	-0.170397	-0.0315	0.176698	0.2667	FALSE	FALSE	FALSE	finn-b-SPONDYLOARTHRITIS	1	8180210	0.0302	NA	0.2973	Spondyloarthritis || id:finn-b-SPONDYLOARTHRITIS	Spondyloarthritis	Spondyloarthritis || ||	TRUE	igd	NA	NA	NA	NA	NA	NA	NA	1	8180210	0.0285	27432	2.29e-09	ieu-a-32	Ulcerative colitis || id:ieu-a-32	TRUE	reported	igd	2	TRUE
29	rs7752873	T	C	T	C	0.182297	-0.049	0.13681	0.109	FALSE	FALSE	FALSE	finn-b-SPONDYLOARTHRITIS	6	106579332	0.0433	NA	0.2583	Spondyloarthritis || id:finn-b-SPONDYLOARTHRITIS	Spondyloarthritis	Spondyloarthritis || ||	TRUE	igd	NA	NA	NA	NA	NA	NA	NA	6	106579332	0.0303	27432	1.83e-09	ieu-a-32	Ulcerative colitis || id:ieu-a-32	TRUE	reported	igd	2	TRUE
31	rs798502	C	A	C	A	-0.136496	-0.033	0.283142	0.353	FALSE	FALSE	FALSE	finn-b-SPONDYLOARTHRITIS	7	2789880	0.028	NA	0.2389	Spondyloarthritis || id:finn-b-SPONDYLOARTHRITIS	Spondyloarthritis	Spondyloarthritis || ||	TRUE	igd	NA	NA	NA	NA	NA	NA	NA	7	2789880	0.0239	27432	1.21e-08	ieu-a-32	Ulcerative colitis || id:ieu-a-32	TRUE	reported	igd	2	TRUE
33	rs9823546	A	T	A	T	0.176899	-0.0125	0.310414	0.4123	FALSE	TRUE	FALSE	finn-b-SPONDYLOARTHRITIS	3	49705512	0.0273	NA	0.6481	Spondyloarthritis || id:finn-b-SPONDYLOARTHRITIS	Spondyloarthritis	Spondyloarthritis || ||	TRUE	igd	NA	NA	NA	NA	NA	NA	NA	3	49705512	0.0223	27432	2.29e-15	ieu-a-32	Ulcerative colitis || id:ieu-a-32	TRUE	reported	igd	2	TRUE
35	rs989960	T	C	T	C	-0.129096	0.0328	0.424904	0.5092	FALSE	FALSE	FALSE	finn-b-SPONDYLOARTHRITIS	7	107445727	0.0268	NA	0.2214	Spondyloarthritis || id:finn-b-SPONDYLOARTHRITIS	Spondyloarthritis	Spondyloarthritis || ||	TRUE	igd	NA	NA	NA	NA	NA	NA	NA	7	107445727	0.0215	27432	1.77e-09	ieu-a-32	Ulcerative colitis || id:ieu-a-32	TRUE	reported	igd	2	TRUE
36	rs9977672	A	G	A	G	-0.245006	-0.0409	0.251316	0.2367	FALSE	FALSE	FALSE	finn-b-SPONDYLOARTHRITIS	21	40463283	0.0318	NA	0.1988	Spondyloarthritis || id:finn-b-SPONDYLOARTHRITIS	Spondyloarthritis	Spondyloarthritis || ||	TRUE	igd	NA	NA	NA	NA	NA	NA	NA	21	40463283	0.0261	27432	6.21e-21	ieu-a-32	Ulcerative colitis || id:ieu-a-32	TRUE	reported	igd	2	TRUE
