# Supplementary material for: The causal impact of genetically predicted inflammatory bowel disease on extraintestinal manifestations: a mendelian randomization study
Source: BMC Gastroenterol. 2025 Mar 4;25:135. doi: 10.1186/s12876-024-03566-4 (PMC11881308; doi:10.1186/s12876-024-03566-4)
Supplement: Supplementary file 9 — Supplementary Material 9 [file 12876_2024_3566_MOESM9_ESM.xlsx]

## Sheet: IBD&Erythema nodosum
The detailed information of SNPs identified as IVs in the replication practice. (exposure: IBD outcome: EN)
	SNP	effect_allele.exposure	other_allele.exposure	effect_allele.outcome	other_allele.outcome	beta.exposure	beta.outcome	eaf.exposure	eaf.outcome	remove	palindromic	ambiguous	id.outcome	chr	pos	se.outcome	samplesize.outcome	pval.outcome	outcome	originalname.outcome	outcome.deprecated	mr_keep.outcome	data_source.outcome	samplesize.exposure	chr.exposure	pval.exposure	se.exposure	pos.exposure	id.exposure	exposure	mr_keep.exposure	pval_origin.exposure	data_source.exposure	action	mr_keep
1	rs1042058	C	T	C	T	0.0709591	-0.0102	0.592	0.6129	FALSE	FALSE	FALSE	finn-b-L12_ERYTHEMANODOSUM	10	30728101	0.0701	NA	0.8847	Erythema nodosum || id:finn-b-L12_ERYTHEMANODOSUM	Erythema nodosum	Erythema nodosum || ||	TRUE	igd	33000	10	2.09498e-10	0.0111998	30728101	ieu-a-292	Inflammatory bowel disease || id:ieu-a-292	TRUE	reported	igd	2	TRUE
2	rs1050152	T	C	T	C	0.144966	0.0812	0.426	0.3167	FALSE	FALSE	FALSE	finn-b-L12_ERYTHEMANODOSUM	5	131676320	0.0732	NA	0.2673	Erythema nodosum || id:finn-b-L12_ERYTHEMANODOSUM	Erythema nodosum	Erythema nodosum || ||	TRUE	igd	33000	5	4.13809e-39	0.0111013	131676320	ieu-a-292	Inflammatory bowel disease || id:ieu-a-292	TRUE	reported	igd	2	TRUE
3	rs10516487	A	G	A	G	0.064851	0.0209	0.308	0.3094	FALSE	FALSE	FALSE	finn-b-L12_ERYTHEMANODOSUM	4	102751076	0.0738	NA	0.7771	Erythema nodosum || id:finn-b-L12_ERYTHEMANODOSUM	Erythema nodosum	Erythema nodosum || ||	TRUE	igd	33000	4	4.43997e-08	0.0118001	102751076	ieu-a-292	Inflammatory bowel disease || id:ieu-a-292	TRUE	reported	igd	2	TRUE
4	rs10521318	T	C	T	C	-0.127265	-0.016	0.0846	0.1305	FALSE	FALSE	FALSE	finn-b-L12_ERYTHEMANODOSUM	16	86011337	0.1015	NA	0.875	Erythema nodosum || id:finn-b-L12_ERYTHEMANODOSUM	Erythema nodosum	Erythema nodosum || ||	TRUE	igd	33000	16	1.40799e-09	0.0210002	86011337	ieu-a-292	Inflammatory bowel disease || id:ieu-a-292	TRUE	reported	igd	2	TRUE
5	rs1062158	T	C	T	C	0.0806579	-0.0964	0.629	0.6562	FALSE	FALSE	FALSE	finn-b-L12_ERYTHEMANODOSUM	5	141523000	0.0718	NA	0.1794	Erythema nodosum || id:finn-b-L12_ERYTHEMANODOSUM	Erythema nodosum	Erythema nodosum || ||	TRUE	igd	33000	5	1.21199e-12	0.0113986	141523000	ieu-a-292	Inflammatory bowel disease || id:ieu-a-292	TRUE	reported	igd	2	TRUE
6	rs10758669	A	C	A	C	-0.161343	-0.1345	0.651	0.6419	FALSE	FALSE	FALSE	finn-b-L12_ERYTHEMANODOSUM	9	4981602	0.071	NA	0.0582693	Erythema nodosum || id:finn-b-L12_ERYTHEMANODOSUM	Erythema nodosum	Erythema nodosum || ||	TRUE	igd	33000	9	7.88134e-45	0.0114999	4981602	ieu-a-292	Inflammatory bowel disease || id:ieu-a-292	TRUE	reported	igd	2	TRUE
7	rs10761659	G	A	G	A	0.156537	-0.0151	0.543	0.5288	FALSE	FALSE	FALSE	finn-b-L12_ERYTHEMANODOSUM	10	64445564	0.0681	NA	0.824	Erythema nodosum || id:finn-b-L12_ERYTHEMANODOSUM	Erythema nodosum	Erythema nodosum || ||	TRUE	igd	33000	10	8.46837e-45	0.0111	64445564	ieu-a-292	Inflammatory bowel disease || id:ieu-a-292	TRUE	reported	igd	2	TRUE
8	rs10781499	A	G	A	G	0.176471	0.0019	0.412	0.4176	FALSE	FALSE	FALSE	finn-b-L12_ERYTHEMANODOSUM	9	139266405	0.0689	NA	0.9776	Erythema nodosum || id:finn-b-L12_ERYTHEMANODOSUM	Erythema nodosum	Erythema nodosum || ||	TRUE	igd	33000	9	4.38026e-56	0.0111996	139266405	ieu-a-292	Inflammatory bowel disease || id:ieu-a-292	TRUE	reported	igd	2	TRUE
9	rs10800309	G	A	G	A	-0.139762	-0.0402	0.668	0.6283	FALSE	FALSE	FALSE	finn-b-L12_ERYTHEMANODOSUM	1	161472158	0.0705	NA	0.569	Erythema nodosum || id:finn-b-L12_ERYTHEMANODOSUM	Erythema nodosum	Erythema nodosum || ||	TRUE	igd	33000	1	2.56389e-33	0.0116006	161472158	ieu-a-292	Inflammatory bowel disease || id:ieu-a-292	TRUE	reported	igd	2	TRUE
10	rs108499	T	C	T	C	0.0667236	0.1545	0.317	0.3452	FALSE	FALSE	FALSE	finn-b-L12_ERYTHEMANODOSUM	11	61547237	0.0718	NA	0.0314297	Erythema nodosum || id:finn-b-L12_ERYTHEMANODOSUM	Erythema nodosum	Erythema nodosum || ||	TRUE	igd	33000	11	1.56899e-08	0.0117995	61547237	ieu-a-292	Inflammatory bowel disease || id:ieu-a-292	TRUE	reported	igd	2	TRUE
11	rs11209026	A	G	A	G	-0.70948	-0.0909	0.067	0.04599	FALSE	FALSE	FALSE	finn-b-L12_ERYTHEMANODOSUM	1	67705958	0.1635	NA	0.5783	Erythema nodosum || id:finn-b-L12_ERYTHEMANODOSUM	Erythema nodosum	Erythema nodosum || ||	TRUE	igd	33000	1	8.12831e-161	0.0262998	67705958	ieu-a-292	Inflammatory bowel disease || id:ieu-a-292	TRUE	reported	igd	2	TRUE
12	rs11230563	T	C	T	C	-0.0827296	0.0989	0.346	0.2485	FALSE	FALSE	FALSE	finn-b-L12_ERYTHEMANODOSUM	11	60776209	0.0793	NA	0.2125	Erythema nodosum || id:finn-b-L12_ERYTHEMANODOSUM	Erythema nodosum	Erythema nodosum || ||	TRUE	igd	33000	11	9.03233e-13	0.0116002	60776209	ieu-a-292	Inflammatory bowel disease || id:ieu-a-292	TRUE	reported	igd	2	TRUE
13	rs11564126	G	A	G	A	0.341786	0.0402	0.031	0.02696	FALSE	FALSE	FALSE	finn-b-L12_ERYTHEMANODOSUM	12	40820001	0.2118	NA	0.8495	Erythema nodosum || id:finn-b-L12_ERYTHEMANODOSUM	Erythema nodosum	Erythema nodosum || ||	TRUE	igd	33000	12	1.66802e-23	0.0342001	40820001	ieu-a-292	Inflammatory bowel disease || id:ieu-a-292	TRUE	reported	igd	2	TRUE
14	rs11597483	G	A	G	A	0.112497	-0.0373	0.346	0.3731	FALSE	FALSE	FALSE	finn-b-L12_ERYTHEMANODOSUM	10	35285117	0.0703	NA	0.596	Erythema nodosum || id:finn-b-L12_ERYTHEMANODOSUM	Erythema nodosum	Erythema nodosum || ||	TRUE	igd	33000	10	5.23721e-23	0.0113999	35285117	ieu-a-292	Inflammatory bowel disease || id:ieu-a-292	TRUE	reported	igd	2	TRUE
15	rs11672983	A	G	A	G	0.0676586	-0.099	0.392	0.4397	FALSE	FALSE	FALSE	finn-b-L12_ERYTHEMANODOSUM	19	55383051	0.0685	NA	0.1488	Erythema nodosum || id:finn-b-L12_ERYTHEMANODOSUM	Erythema nodosum	Erythema nodosum || ||	TRUE	igd	33000	19	2.48399e-09	0.0112999	55383051	ieu-a-292	Inflammatory bowel disease || id:ieu-a-292	TRUE	reported	igd	2	TRUE
16	rs11742570	C	T	C	T	0.183442	-0.0709	0.605	0.5685	FALSE	FALSE	FALSE	finn-b-L12_ERYTHEMANODOSUM	5	40410584	0.0688	NA	0.3028	Erythema nodosum || id:finn-b-L12_ERYTHEMANODOSUM	Erythema nodosum	Erythema nodosum || ||	TRUE	igd	33000	5	3.46338e-59	0.0113	40410584	ieu-a-292	Inflammatory bowel disease || id:ieu-a-292	TRUE	reported	igd	2	TRUE
17	rs11879191	A	G	A	G	-0.121151	-0.0329	0.203	0.1721	FALSE	FALSE	FALSE	finn-b-L12_ERYTHEMANODOSUM	19	10512911	0.0903	NA	0.7157	Erythema nodosum || id:finn-b-L12_ERYTHEMANODOSUM	Erythema nodosum	Erythema nodosum || ||	TRUE	igd	33000	19	2.0361e-18	0.0138001	10512911	ieu-a-292	Inflammatory bowel disease || id:ieu-a-292	TRUE	reported	igd	2	TRUE
18	rs12142199	A	G	A	G	-0.0977231	-0.0894	0.811	0.7357	FALSE	FALSE	FALSE	finn-b-L12_ERYTHEMANODOSUM	1	1249187	0.0774	NA	0.2486	Erythema nodosum || id:finn-b-L12_ERYTHEMANODOSUM	Erythema nodosum	Erythema nodosum || ||	TRUE	igd	33000	1	7.58578e-11	0.0150002	1249187	ieu-a-292	Inflammatory bowel disease || id:ieu-a-292	TRUE	reported	igd	2	TRUE
19	rs1250550	A	C	A	C	-0.096621	-0.1053	0.324	0.4037	FALSE	FALSE	FALSE	finn-b-L12_ERYTHEMANODOSUM	10	81060317	0.0697	NA	0.1309	Erythema nodosum || id:finn-b-L12_ERYTHEMANODOSUM	Erythema nodosum	Erythema nodosum || ||	TRUE	igd	33000	10	1.19289e-15	0.0120998	81060317	ieu-a-292	Inflammatory bowel disease || id:ieu-a-292	TRUE	reported	igd	2	TRUE
20	rs12654812	A	G	A	G	0.0676586	0.0273	0.335	0.3651	FALSE	FALSE	FALSE	finn-b-L12_ERYTHEMANODOSUM	5	176794191	0.0709	NA	0.7002	Erythema nodosum || id:finn-b-L12_ERYTHEMANODOSUM	Erythema nodosum	Erythema nodosum || ||	TRUE	igd	33000	5	1.67598e-08	0.0119982	176794191	ieu-a-292	Inflammatory bowel disease || id:ieu-a-292	TRUE	reported	igd	2	TRUE
21	rs12722515	A	C	A	C	-0.090253	-0.1904	0.151	0.1435	FALSE	FALSE	FALSE	finn-b-L12_ERYTHEMANODOSUM	10	6081230	0.0978	NA	0.0515597	Erythema nodosum || id:finn-b-L12_ERYTHEMANODOSUM	Erythema nodosum	Erythema nodosum || ||	TRUE	igd	33000	10	5.82197e-09	0.0155	6081230	ieu-a-292	Inflammatory bowel disease || id:ieu-a-292	TRUE	reported	igd	2	TRUE
22	rs1292053	G	A	G	A	0.0697789	0.0174	0.446	0.4338	FALSE	FALSE	FALSE	finn-b-L12_ERYTHEMANODOSUM	17	57963537	0.0689	NA	0.8009	Erythema nodosum || id:finn-b-L12_ERYTHEMANODOSUM	Erythema nodosum	Erythema nodosum || ||	TRUE	igd	33000	17	1.76701e-10	0.0109	57963537	ieu-a-292	Inflammatory bowel disease || id:ieu-a-292	TRUE	reported	igd	2	TRUE
23	rs12942547	G	A	G	A	-0.107957	-0.1022	0.42	0.4204	FALSE	FALSE	FALSE	finn-b-L12_ERYTHEMANODOSUM	17	40527544	0.0691	NA	0.1387	Erythema nodosum || id:finn-b-L12_ERYTHEMANODOSUM	Erythema nodosum	Erythema nodosum || ||	TRUE	igd	33000	17	5.50554e-22	0.0111994	40527544	ieu-a-292	Inflammatory bowel disease || id:ieu-a-292	TRUE	reported	igd	2	TRUE
24	rs12946510	T	C	T	C	0.142367	0.0131	0.465	0.519	FALSE	FALSE	FALSE	finn-b-L12_ERYTHEMANODOSUM	17	37912377	0.0684	NA	0.8476	Erythema nodosum || id:finn-b-L12_ERYTHEMANODOSUM	Erythema nodosum	Erythema nodosum || ||	TRUE	igd	33000	17	4.1011e-38	0.0109997	37912377	ieu-a-292	Inflammatory bowel disease || id:ieu-a-292	TRUE	reported	igd	2	TRUE
25	rs13009506	T	G	T	G	0.136278	0.0182	0.523	0.4392	FALSE	FALSE	FALSE	finn-b-L12_ERYTHEMANODOSUM	2	234175706	0.0686	NA	0.7906	Erythema nodosum || id:finn-b-L12_ERYTHEMANODOSUM	Erythema nodosum	Erythema nodosum || ||	TRUE	igd	33000	2	3.47216e-35	0.0110001	234175706	ieu-a-292	Inflammatory bowel disease || id:ieu-a-292	TRUE	reported	igd	2	TRUE
26	rs13019081	C	A	C	A	-0.0962189	-0.1083	0.375	0.3278	FALSE	FALSE	FALSE	finn-b-L12_ERYTHEMANODOSUM	2	102950822	0.0727	NA	0.136	Erythema nodosum || id:finn-b-L12_ERYTHEMANODOSUM	Erythema nodosum	Erythema nodosum || ||	TRUE	igd	33000	2	2.99916e-17	0.0113014	102950822	ieu-a-292	Inflammatory bowel disease || id:ieu-a-292	TRUE	reported	igd	2	TRUE
27	rs13387729	G	A	G	A	0.0863207	0.0457	0.42	0.4011	FALSE	FALSE	FALSE	finn-b-L12_ERYTHEMANODOSUM	2	25076126	0.0695	NA	0.5113	Erythema nodosum || id:finn-b-L12_ERYTHEMANODOSUM	Erythema nodosum	Erythema nodosum || ||	TRUE	igd	33000	2	9.40156e-15	0.0110998	25076126	ieu-a-292	Inflammatory bowel disease || id:ieu-a-292	TRUE	reported	igd	2	TRUE
28	rs1363907	A	G	A	G	0.0760347	0.0997	0.411	0.3791	FALSE	FALSE	FALSE	finn-b-L12_ERYTHEMANODOSUM	5	96252803	0.0702	NA	0.1552	Erythema nodosum || id:finn-b-L12_ERYTHEMANODOSUM	Erythema nodosum	Erythema nodosum || ||	TRUE	igd	33000	5	8.71164e-12	0.0112009	96252803	ieu-a-292	Inflammatory bowel disease || id:ieu-a-292	TRUE	reported	igd	2	TRUE
29	rs1456896	T	C	T	C	0.0889262	0.1254	0.688	0.7113	FALSE	FALSE	FALSE	finn-b-L12_ERYTHEMANODOSUM	7	50304461	0.075	NA	0.0944691	Erythema nodosum || id:finn-b-L12_ERYTHEMANODOSUM	Erythema nodosum	Erythema nodosum || ||	TRUE	igd	33000	7	9.75439e-14	0.0118998	50304461	ieu-a-292	Inflammatory bowel disease || id:ieu-a-292	TRUE	reported	igd	2	TRUE
30	rs1516976	C	T	C	T	-0.0962189	0.0045	0.134	0.1161	FALSE	FALSE	FALSE	finn-b-L12_ERYTHEMANODOSUM	8	129548258	0.1066	NA	0.9663	Erythema nodosum || id:finn-b-L12_ERYTHEMANODOSUM	Erythema nodosum	Erythema nodosum || ||	TRUE	igd	33000	8	5.76899e-09	0.0166008	129548258	ieu-a-292	Inflammatory bowel disease || id:ieu-a-292	TRUE	reported	igd	2	TRUE
31	rs1517352	C	A	C	A	0.0749391	0.0196	0.6	0.624	FALSE	FALSE	FALSE	finn-b-L12_ERYTHEMANODOSUM	2	191931464	0.0703	NA	0.780899	Erythema nodosum || id:finn-b-L12_ERYTHEMANODOSUM	Erythema nodosum	Erythema nodosum || ||	TRUE	igd	33000	2	3.28171e-11	0.0112999	191931464	ieu-a-292	Inflammatory bowel disease || id:ieu-a-292	TRUE	reported	igd	2	TRUE
32	rs1558744	A	G	A	G	0.110647	-0.0355	0.399	0.3753	FALSE	FALSE	FALSE	finn-b-L12_ERYTHEMANODOSUM	12	68504592	0.0703	NA	0.613999	Erythema nodosum || id:finn-b-L12_ERYTHEMANODOSUM	Erythema nodosum	Erythema nodosum || ||	TRUE	igd	33000	12	2.63027e-23	0.0111989	68504592	ieu-a-292	Inflammatory bowel disease || id:ieu-a-292	TRUE	reported	igd	2	TRUE
33	rs1569723	A	C	A	C	-0.0811016	0.0112	0.741	0.7287	FALSE	FALSE	FALSE	finn-b-L12_ERYTHEMANODOSUM	20	44742064	0.0768	NA	0.8842	Erythema nodosum || id:finn-b-L12_ERYTHEMANODOSUM	Erythema nodosum	Erythema nodosum || ||	TRUE	igd	33000	20	6.54938e-11	0.0124	44742064	ieu-a-292	Inflammatory bowel disease || id:ieu-a-292	TRUE	reported	igd	2	TRUE
34	rs17085007	C	T	C	T	0.104805	-0.1544	0.183	0.1798	FALSE	FALSE	FALSE	finn-b-L12_ERYTHEMANODOSUM	13	27531267	0.0886	NA	0.0814198	Erythema nodosum || id:finn-b-L12_ERYTHEMANODOSUM	Erythema nodosum	Erythema nodosum || ||	TRUE	igd	33000	13	3.75405e-13	0.0143999	27531267	ieu-a-292	Inflammatory bowel disease || id:ieu-a-292	TRUE	reported	igd	2	TRUE
35	rs17119	A	G	A	G	0.0934903	-0.2	0.786	0.8868	FALSE	FALSE	FALSE	finn-b-L12_ERYTHEMANODOSUM	6	14719496	0.1093	NA	0.0672496	Erythema nodosum || id:finn-b-L12_ERYTHEMANODOSUM	Erythema nodosum	Erythema nodosum || ||	TRUE	igd	33000	6	3.07468e-11	0.0141008	14719496	ieu-a-292	Inflammatory bowel disease || id:ieu-a-292	TRUE	reported	igd	2	TRUE
36	rs17293632	T	C	T	C	0.0998453	0.1005	0.235	0.2625	FALSE	FALSE	FALSE	finn-b-L12_ERYTHEMANODOSUM	15	67442596	0.0775	NA	0.1947	Erythema nodosum || id:finn-b-L12_ERYTHEMANODOSUM	Erythema nodosum	Erythema nodosum || ||	TRUE	igd	33000	15	5.91562e-15	0.0127007	67442596	ieu-a-292	Inflammatory bowel disease || id:ieu-a-292	TRUE	reported	igd	2	TRUE
37	rs17396847	A	G	A	G	-0.0877389	-0.0041	0.385	0.3405	FALSE	FALSE	FALSE	finn-b-L12_ERYTHEMANODOSUM	1	20144332	0.0719	NA	0.9545	Erythema nodosum || id:finn-b-L12_ERYTHEMANODOSUM	Erythema nodosum	Erythema nodosum || ||	TRUE	igd	33000	1	1.69317e-13	0.0119002	20144332	ieu-a-292	Inflammatory bowel disease || id:ieu-a-292	TRUE	reported	igd	2	TRUE
38	rs17694108	A	G	A	G	0.10075	0.0713	0.282	0.3483	FALSE	FALSE	FALSE	finn-b-L12_ERYTHEMANODOSUM	19	33731551	0.0716	NA	0.3195	Erythema nodosum || id:finn-b-L12_ERYTHEMANODOSUM	Erythema nodosum	Erythema nodosum || ||	TRUE	igd	33000	19	5.84655e-15	0.012899	33731551	ieu-a-292	Inflammatory bowel disease || id:ieu-a-292	TRUE	reported	igd	2	TRUE
39	rs17835641	C	G	C	G	-0.0682788	0.084	0.523	0.51	FALSE	TRUE	TRUE	finn-b-L12_ERYTHEMANODOSUM	14	69274566	0.0681	NA	0.2179	Erythema nodosum || id:finn-b-L12_ERYTHEMANODOSUM	Erythema nodosum	Erythema nodosum || ||	TRUE	igd	33000	14	4.88304e-10	0.0110002	69274566	ieu-a-292	Inflammatory bowel disease || id:ieu-a-292	TRUE	reported	igd	2	FALSE
40	rs1847472	A	C	A	C	-0.0704225	0.081	0.345	0.2517	FALSE	FALSE	FALSE	finn-b-L12_ERYTHEMANODOSUM	6	90973159	0.0785	NA	0.3018	Erythema nodosum || id:finn-b-L12_ERYTHEMANODOSUM	Erythema nodosum	Erythema nodosum || ||	TRUE	igd	33000	6	1.096e-09	0.0116001	90973159	ieu-a-292	Inflammatory bowel disease || id:ieu-a-292	TRUE	reported	igd	2	TRUE
41	rs1872691	A	G	A	G	-0.12579	-0.1639	0.18	0.1627	FALSE	FALSE	FALSE	finn-b-L12_ERYTHEMANODOSUM	16	50350210	0.0922	NA	0.0755197	Erythema nodosum || id:finn-b-L12_ERYTHEMANODOSUM	Erythema nodosum	Erythema nodosum || ||	TRUE	igd	33000	16	5.58727e-18	0.0146	50350210	ieu-a-292	Inflammatory bowel disease || id:ieu-a-292	TRUE	reported	igd	2	TRUE
43	rs1991866	C	G	C	G	-0.0672088	0.0431	0.578	0.5924	FALSE	TRUE	TRUE	finn-b-L12_ERYTHEMANODOSUM	8	130624105	0.0697	NA	0.5365	Erythema nodosum || id:finn-b-L12_ERYTHEMANODOSUM	Erythema nodosum	Erythema nodosum || ||	TRUE	igd	33000	8	1.64699e-09	0.0111999	130624105	ieu-a-292	Inflammatory bowel disease || id:ieu-a-292	TRUE	reported	igd	2	FALSE
44	rs2024092	A	G	A	G	0.108854	0.1537	0.215	0.2321	FALSE	FALSE	FALSE	finn-b-L12_ERYTHEMANODOSUM	19	1124031	0.081	NA	0.0579495	Erythema nodosum || id:finn-b-L12_ERYTHEMANODOSUM	Erythema nodosum	Erythema nodosum || ||	TRUE	igd	33000	19	1.22999e-15	0.0136	1124031	ieu-a-292	Inflammatory bowel disease || id:ieu-a-292	TRUE	reported	igd	2	TRUE
45	rs2155219	T	G	T	G	0.138892	-0.0539	0.509	0.4381	FALSE	FALSE	FALSE	finn-b-L12_ERYTHEMANODOSUM	11	76299194	0.0685	NA	0.4315	Erythema nodosum || id:finn-b-L12_ERYTHEMANODOSUM	Erythema nodosum	Erythema nodosum || ||	TRUE	igd	33000	11	4.23643e-36	0.0111002	76299194	ieu-a-292	Inflammatory bowel disease || id:ieu-a-292	TRUE	reported	igd	2	TRUE
46	rs2266959	T	G	T	G	0.113329	0.1681	0.186	0.2952	FALSE	FALSE	FALSE	finn-b-L12_ERYTHEMANODOSUM	22	21922904	0.0748	NA	0.0246899	Erythema nodosum || id:finn-b-L12_ERYTHEMANODOSUM	Erythema nodosum	Erythema nodosum || ||	TRUE	igd	33000	22	1.39316e-16	0.0136987	21922904	ieu-a-292	Inflammatory bowel disease || id:ieu-a-292	TRUE	reported	igd	2	TRUE
47	rs2382817	C	A	C	A	-0.076961	0.0331	0.592	0.6923	FALSE	FALSE	FALSE	finn-b-L12_ERYTHEMANODOSUM	2	219151218	0.0738	NA	0.6543	Erythema nodosum || id:finn-b-L12_ERYTHEMANODOSUM	Erythema nodosum	Erythema nodosum || ||	TRUE	igd	33000	2	3.70425e-12	0.0110984	219151218	ieu-a-292	Inflammatory bowel disease || id:ieu-a-292	TRUE	reported	igd	2	TRUE
48	rs2412970	G	A	G	A	0.0832729	-0.0938	0.457	0.5202	FALSE	FALSE	FALSE	finn-b-L12_ERYTHEMANODOSUM	22	30486826	0.0682	NA	0.1691	Erythema nodosum || id:finn-b-L12_ERYTHEMANODOSUM	Erythema nodosum	Erythema nodosum || ||	TRUE	igd	33000	22	2.70023e-14	0.0109	30486826	ieu-a-292	Inflammatory bowel disease || id:ieu-a-292	TRUE	reported	igd	2	TRUE
49	rs2413583	T	C	T	C	-0.181762	-0.1625	0.167	0.1166	FALSE	FALSE	FALSE	finn-b-L12_ERYTHEMANODOSUM	22	39659773	0.1067	NA	0.1278	Erythema nodosum || id:finn-b-L12_ERYTHEMANODOSUM	Erythema nodosum	Erythema nodosum || ||	TRUE	igd	33000	22	4.40352e-33	0.0151999	39659773	ieu-a-292	Inflammatory bowel disease || id:ieu-a-292	TRUE	reported	igd	2	TRUE
50	rs243323	G	A	G	A	-0.0934903	-0.0123	0.311	0.3016	FALSE	FALSE	FALSE	finn-b-L12_ERYTHEMANODOSUM	16	11361202	0.0743	NA	0.8683	Erythema nodosum || id:finn-b-L12_ERYTHEMANODOSUM	Erythema nodosum	Erythema nodosum || ||	TRUE	igd	33000	16	6.12068e-15	0.0119989	11361202	ieu-a-292	Inflammatory bowel disease || id:ieu-a-292	TRUE	reported	igd	2	TRUE
51	rs2488389	A	G	A	G	0.0907544	-0.008	0.22	0.1623	FALSE	FALSE	FALSE	finn-b-L12_ERYTHEMANODOSUM	1	197631141	0.0926	NA	0.9307	Erythema nodosum || id:finn-b-L12_ERYTHEMANODOSUM	Erythema nodosum	Erythema nodosum || ||	TRUE	igd	33000	1	5.21555e-12	0.0132009	197631141	ieu-a-292	Inflammatory bowel disease || id:ieu-a-292	TRUE	reported	igd	2	TRUE
53	rs2816954	A	T	A	T	0.0934903	0.1936	0.849	0.813	FALSE	TRUE	FALSE	finn-b-L12_ERYTHEMANODOSUM	1	200105746	0.088	NA	0.0278599	Erythema nodosum || id:finn-b-L12_ERYTHEMANODOSUM	Erythema nodosum	Erythema nodosum || ||	TRUE	igd	33000	1	2.40497e-08	0.0166995	200105746	ieu-a-292	Inflammatory bowel disease || id:ieu-a-292	TRUE	reported	igd	2	TRUE
54	rs2823286	A	G	A	G	-0.140988	-0.058	0.292	0.2335	FALSE	FALSE	FALSE	finn-b-L12_ERYTHEMANODOSUM	21	16817938	0.0807	NA	0.4723	Erythema nodosum || id:finn-b-L12_ERYTHEMANODOSUM	Erythema nodosum	Erythema nodosum || ||	TRUE	igd	33000	21	9.27684e-30	0.0124002	16817938	ieu-a-292	Inflammatory bowel disease || id:ieu-a-292	TRUE	reported	igd	2	TRUE
55	rs2836878	A	G	A	G	-0.177095	-0.0562	0.267	0.247	FALSE	FALSE	FALSE	finn-b-L12_ERYTHEMANODOSUM	21	40465534	0.079	NA	0.4766	Erythema nodosum || id:finn-b-L12_ERYTHEMANODOSUM	Erythema nodosum	Erythema nodosum || ||	TRUE	igd	33000	21	7.2711e-43	0.0128999	40465534	ieu-a-292	Inflammatory bowel disease || id:ieu-a-292	TRUE	reported	igd	2	TRUE
56	rs2930047	C	T	C	T	0.0649653	0.0573	0.382	0.2984	FALSE	FALSE	FALSE	finn-b-L12_ERYTHEMANODOSUM	5	10695526	0.0745	NA	0.4416	Erythema nodosum || id:finn-b-L12_ERYTHEMANODOSUM	Erythema nodosum	Erythema nodosum || ||	TRUE	igd	33000	5	1.027e-08	0.0113	10695526	ieu-a-292	Inflammatory bowel disease || id:ieu-a-292	TRUE	reported	igd	2	TRUE
57	rs2950835	G	A	G	A	-0.0676586	-0.0187	0.527	0.6055	FALSE	FALSE	FALSE	finn-b-L12_ERYTHEMANODOSUM	2	27750545	0.0699	NA	0.7892	Erythema nodosum || id:finn-b-L12_ERYTHEMANODOSUM	Erythema nodosum	Erythema nodosum || ||	TRUE	igd	33000	2	1.438e-09	0.0110997	27750545	ieu-a-292	Inflammatory bowel disease || id:ieu-a-292	TRUE	reported	igd	2	TRUE
58	rs3024505	A	G	A	G	0.198031	0.059	0.16	0.1572	FALSE	FALSE	FALSE	finn-b-L12_ERYTHEMANODOSUM	1	206939904	0.0936	NA	0.5286	Erythema nodosum || id:finn-b-L12_ERYTHEMANODOSUM	Erythema nodosum	Erythema nodosum || ||	TRUE	igd	33000	1	6.66346e-42	0.014601	206939904	ieu-a-292	Inflammatory bowel disease || id:ieu-a-292	TRUE	reported	igd	2	TRUE
59	rs3091316	A	G	A	G	-0.113393	-0.0521	0.278	0.3352	FALSE	FALSE	FALSE	finn-b-L12_ERYTHEMANODOSUM	17	32593974	0.0722	NA	0.4709	Erythema nodosum || id:finn-b-L12_ERYTHEMANODOSUM	Erythema nodosum	Erythema nodosum || ||	TRUE	igd	33000	17	5.25654e-20	0.0123999	32593974	ieu-a-292	Inflammatory bowel disease || id:ieu-a-292	TRUE	reported	igd	2	TRUE
60	rs3197999	A	G	A	G	0.170586	0.0524	0.296	0.3929	FALSE	FALSE	FALSE	finn-b-L12_ERYTHEMANODOSUM	3	49721532	0.0701	NA	0.4549	Erythema nodosum || id:finn-b-L12_ERYTHEMANODOSUM	Erythema nodosum	Erythema nodosum || ||	TRUE	igd	33000	3	1.00693e-47	0.0118012	49721532	ieu-a-292	Inflammatory bowel disease || id:ieu-a-292	TRUE	reported	igd	2	TRUE
61	rs35675666	T	G	T	G	-0.122055	-0.017	0.162	0.2638	FALSE	FALSE	FALSE	finn-b-L12_ERYTHEMANODOSUM	1	8021973	0.0774	NA	0.8263	Erythema nodosum || id:finn-b-L12_ERYTHEMANODOSUM	Erythema nodosum	Erythema nodosum || ||	TRUE	igd	33000	1	1.12305e-15	0.0152001	8021973	ieu-a-292	Inflammatory bowel disease || id:ieu-a-292	TRUE	reported	igd	2	TRUE
62	rs3764147	G	A	G	A	0.0923346	-0.0582	0.248	0.2021	FALSE	FALSE	FALSE	finn-b-L12_ERYTHEMANODOSUM	13	44457925	0.0847	NA	0.4919	Erythema nodosum || id:finn-b-L12_ERYTHEMANODOSUM	Erythema nodosum	Erythema nodosum || ||	TRUE	igd	33000	13	5.63119e-13	0.0128002	44457925	ieu-a-292	Inflammatory bowel disease || id:ieu-a-292	TRUE	reported	igd	2	TRUE
63	rs3851228	T	A	T	A	0.158644	-0.1809	0.073	0.06357	FALSE	TRUE	FALSE	finn-b-L12_ERYTHEMANODOSUM	6	111848191	0.1408	NA	0.1988	Erythema nodosum || id:finn-b-L12_ERYTHEMANODOSUM	Erythema nodosum	Erythema nodosum || ||	TRUE	igd	33000	6	1.07696e-13	0.0213	111848191	ieu-a-292	Inflammatory bowel disease || id:ieu-a-292	TRUE	reported	igd	2	TRUE
64	rs4072037	T	C	T	C	0.0685928	-0.0198	0.523	0.5586	FALSE	FALSE	FALSE	finn-b-L12_ERYTHEMANODOSUM	1	155162067	0.0686	NA	0.7734	Erythema nodosum || id:finn-b-L12_ERYTHEMANODOSUM	Erythema nodosum	Erythema nodosum || ||	TRUE	igd	33000	1	6.86894e-10	0.0111988	155162067	ieu-a-292	Inflammatory bowel disease || id:ieu-a-292	TRUE	reported	igd	2	TRUE
65	rs4246905	C	T	C	T	0.148268	0.1484	0.709	0.7999	FALSE	FALSE	FALSE	finn-b-L12_ERYTHEMANODOSUM	9	117553249	0.085	NA	0.0809897	Erythema nodosum || id:finn-b-L12_ERYTHEMANODOSUM	Erythema nodosum	Erythema nodosum || ||	TRUE	igd	33000	9	2.80414e-32	0.0125	117553249	ieu-a-292	Inflammatory bowel disease || id:ieu-a-292	TRUE	reported	igd	2	TRUE
66	rs4380874	C	T	C	T	-0.0944007	-0.0898	0.595	0.614	FALSE	FALSE	FALSE	finn-b-L12_ERYTHEMANODOSUM	7	107480315	0.07	NA	0.1998	Erythema nodosum || id:finn-b-L12_ERYTHEMANODOSUM	Erythema nodosum	Erythema nodosum || ||	TRUE	igd	33000	7	7.12525e-17	0.0112988	107480315	ieu-a-292	Inflammatory bowel disease || id:ieu-a-292	TRUE	reported	igd	2	TRUE
67	rs4409764	G	T	G	T	-0.171429	-0.0213	0.509	0.5295	FALSE	FALSE	FALSE	finn-b-L12_ERYTHEMANODOSUM	10	101284237	0.0681	NA	0.7546	Erythema nodosum || id:finn-b-L12_ERYTHEMANODOSUM	Erythema nodosum	Erythema nodosum || ||	TRUE	igd	33000	10	1.02896e-54	0.0110006	101284237	ieu-a-292	Inflammatory bowel disease || id:ieu-a-292	TRUE	reported	igd	2	TRUE
68	rs4626115	T	C	T	C	0.105261	0.1892	0.138	0.1167	FALSE	FALSE	FALSE	finn-b-L12_ERYTHEMANODOSUM	3	18772770	0.106	NA	0.0743892	Erythema nodosum || id:finn-b-L12_ERYTHEMANODOSUM	Erythema nodosum	Erythema nodosum || ||	TRUE	igd	33000	3	1.10002e-11	0.0154989	18772770	ieu-a-292	Inflammatory bowel disease || id:ieu-a-292	TRUE	reported	igd	2	TRUE
69	rs4656958	G	A	G	A	0.0691357	-0.0023	0.686	0.6788	FALSE	FALSE	FALSE	finn-b-L12_ERYTHEMANODOSUM	1	160856964	0.0728	NA	0.9748	Erythema nodosum || id:finn-b-L12_ERYTHEMANODOSUM	Erythema nodosum	Erythema nodosum || ||	TRUE	igd	33000	1	6.79908e-09	0.0119	160856964	ieu-a-292	Inflammatory bowel disease || id:ieu-a-292	TRUE	reported	igd	2	TRUE
70	rs4743820	T	C	T	C	0.0704585	-0.0145	0.702	0.6659	FALSE	FALSE	FALSE	finn-b-L12_ERYTHEMANODOSUM	9	93928416	0.0723	NA	0.841	Erythema nodosum || id:finn-b-L12_ERYTHEMANODOSUM	Erythema nodosum	Erythema nodosum || ||	TRUE	igd	33000	9	6.45402e-09	0.0122	93928416	ieu-a-292	Inflammatory bowel disease || id:ieu-a-292	TRUE	reported	igd	2	TRUE
71	rs4921227	G	A	G	A	0.147572	0.0938	0.329	0.3096	FALSE	FALSE	FALSE	finn-b-L12_ERYTHEMANODOSUM	5	158849837	0.0738	NA	0.2035	Erythema nodosum || id:finn-b-L12_ERYTHEMANODOSUM	Erythema nodosum	Erythema nodosum || ||	TRUE	igd	33000	5	6.18586e-37	0.0115998	158849837	ieu-a-292	Inflammatory bowel disease || id:ieu-a-292	TRUE	reported	igd	2	TRUE
72	rs516246	T	C	T	C	0.0657877	0.0468	0.483	0.3749	FALSE	FALSE	FALSE	finn-b-L12_ERYTHEMANODOSUM	19	49206172	0.0704	NA	0.5061	Erythema nodosum || id:finn-b-L12_ERYTHEMANODOSUM	Erythema nodosum	Erythema nodosum || ||	TRUE	igd	33000	19	4.32603e-09	0.0111993	49206172	ieu-a-292	Inflammatory bowel disease || id:ieu-a-292	TRUE	reported	igd	2	TRUE
73	rs559928	C	T	C	T	0.0948603	-0.178	0.821	0.8012	FALSE	FALSE	FALSE	finn-b-L12_ERYTHEMANODOSUM	11	64150370	0.0854	NA	0.0371202	Erythema nodosum || id:finn-b-L12_ERYTHEMANODOSUM	Erythema nodosum	Erythema nodosum || ||	TRUE	igd	33000	11	4.18697e-11	0.0143999	64150370	ieu-a-292	Inflammatory bowel disease || id:ieu-a-292	TRUE	reported	igd	2	TRUE
74	rs5743289	T	C	T	C	0.242946	-0.1022	0.179	0.06973	FALSE	FALSE	FALSE	finn-b-L12_ERYTHEMANODOSUM	16	50756774	0.1344	NA	0.4469	Erythema nodosum || id:finn-b-L12_ERYTHEMANODOSUM	Erythema nodosum	Erythema nodosum || ||	TRUE	igd	33000	16	2.90202e-69	0.0137998	50756774	ieu-a-292	Inflammatory bowel disease || id:ieu-a-292	TRUE	reported	igd	2	TRUE
75	rs6017342	C	A	C	A	0.119572	-0.0623	0.53	0.5573	FALSE	FALSE	FALSE	finn-b-L12_ERYTHEMANODOSUM	20	43065028	0.0688	NA	0.3658	Erythema nodosum || id:finn-b-L12_ERYTHEMANODOSUM	Erythema nodosum	Erythema nodosum || ||	TRUE	igd	33000	20	1.42692e-21	0.0125	43065028	ieu-a-292	Inflammatory bowel disease || id:ieu-a-292	TRUE	reported	igd	2	TRUE
76	rs6062504	G	A	G	A	0.1207	0.0543	0.684	0.7393	FALSE	FALSE	FALSE	finn-b-L12_ERYTHEMANODOSUM	20	62348907	0.0774	NA	0.483	Erythema nodosum || id:finn-b-L12_ERYTHEMANODOSUM	Erythema nodosum	Erythema nodosum || ||	TRUE	igd	33000	20	1.09194e-23	0.0120002	62348907	ieu-a-292	Inflammatory bowel disease || id:ieu-a-292	TRUE	reported	igd	2	TRUE
77	rs6142618	G	A	G	A	0.0681718	-0.0667	0.564	0.6463	FALSE	FALSE	FALSE	finn-b-L12_ERYTHEMANODOSUM	20	30725648	0.0715	NA	0.3505	Erythema nodosum || id:finn-b-L12_ERYTHEMANODOSUM	Erythema nodosum	Erythema nodosum || ||	TRUE	igd	33000	20	6.05299e-10	0.0110001	30725648	ieu-a-292	Inflammatory bowel disease || id:ieu-a-292	TRUE	reported	igd	2	TRUE
78	rs6426833	A	G	A	G	0.122218	-0.0015	0.542	0.5086	FALSE	FALSE	FALSE	finn-b-L12_ERYTHEMANODOSUM	1	20171860	0.0682	NA	0.9828	Erythema nodosum || id:finn-b-L12_ERYTHEMANODOSUM	Erythema nodosum	Erythema nodosum || ||	TRUE	igd	33000	1	2.01883e-28	0.0110001	20171860	ieu-a-292	Inflammatory bowel disease || id:ieu-a-292	TRUE	reported	igd	2	TRUE
79	rs6588248	G	T	G	T	0.0827296	-0.0531	0.537	0.4994	FALSE	FALSE	FALSE	finn-b-L12_ERYTHEMANODOSUM	1	67652984	0.0682	NA	0.4362	Erythema nodosum || id:finn-b-L12_ERYTHEMANODOSUM	Erythema nodosum	Erythema nodosum || ||	TRUE	igd	33000	1	4.97852e-14	0.0110002	67652984	ieu-a-292	Inflammatory bowel disease || id:ieu-a-292	TRUE	reported	igd	2	TRUE
80	rs6592362	G	A	G	A	-0.0704585	0.0728	0.752	0.6418	FALSE	FALSE	FALSE	finn-b-L12_ERYTHEMANODOSUM	11	87125438	0.0716	NA	0.3093	Erythema nodosum || id:finn-b-L12_ERYTHEMANODOSUM	Erythema nodosum	Erythema nodosum || ||	TRUE	igd	33000	11	2.32402e-08	0.0125993	87125438	ieu-a-292	Inflammatory bowel disease || id:ieu-a-292	TRUE	reported	igd	2	TRUE
81	rs6673002	G	T	G	T	-0.0898407	0.0996	0.151	0.1622	FALSE	FALSE	FALSE	finn-b-L12_ERYTHEMANODOSUM	1	151743275	0.0923	NA	0.2805	Erythema nodosum || id:finn-b-L12_ERYTHEMANODOSUM	Erythema nodosum	Erythema nodosum || ||	TRUE	igd	33000	1	1.11199e-08	0.0157	151743275	ieu-a-292	Inflammatory bowel disease || id:ieu-a-292	TRUE	reported	igd	2	TRUE
82	rs6724516	A	G	A	G	0.079735	-0.0915	0.72	0.8325	FALSE	FALSE	FALSE	finn-b-L12_ERYTHEMANODOSUM	2	241586810	0.0912	NA	0.316	Erythema nodosum || id:finn-b-L12_ERYTHEMANODOSUM	Erythema nodosum	Erythema nodosum || ||	TRUE	igd	33000	2	2.229e-10	0.0126007	241586810	ieu-a-292	Inflammatory bowel disease || id:ieu-a-292	TRUE	reported	igd	2	TRUE
83	rs6740462	A	C	A	C	0.0704585	-0.0505	0.739	0.6255	FALSE	FALSE	FALSE	finn-b-L12_ERYTHEMANODOSUM	2	65667272	0.0704	NA	0.4735	Erythema nodosum || id:finn-b-L12_ERYTHEMANODOSUM	Erythema nodosum	Erythema nodosum || ||	TRUE	igd	33000	2	2.35099e-08	0.0125993	65667272	ieu-a-292	Inflammatory bowel disease || id:ieu-a-292	TRUE	reported	igd	2	TRUE
84	rs683078	C	T	C	T	-0.0657877	-0.1124	0.483	0.492	FALSE	FALSE	FALSE	finn-b-L12_ERYTHEMANODOSUM	11	114414994	0.0682	NA	0.0991905	Erythema nodosum || id:finn-b-L12_ERYTHEMANODOSUM	Erythema nodosum	Erythema nodosum || ||	TRUE	igd	33000	11	2.427e-09	0.011001	114414994	ieu-a-292	Inflammatory bowel disease || id:ieu-a-292	TRUE	reported	igd	2	TRUE
85	rs6879495	T	C	T	C	0.0778865	-0.1032	0.531	0.4929	FALSE	FALSE	FALSE	finn-b-L12_ERYTHEMANODOSUM	5	39979460	0.0682	NA	0.13	Erythema nodosum || id:finn-b-L12_ERYTHEMANODOSUM	Erythema nodosum	Erythema nodosum || ||	TRUE	igd	33000	5	2.4598e-12	0.0110999	39979460	ieu-a-292	Inflammatory bowel disease || id:ieu-a-292	TRUE	reported	igd	2	TRUE
86	rs6908425	C	T	C	T	0.0980539	0.0693	0.782	0.7368	FALSE	FALSE	FALSE	finn-b-L12_ERYTHEMANODOSUM	6	20728731	0.0772	NA	0.3698	Erythema nodosum || id:finn-b-L12_ERYTHEMANODOSUM	Erythema nodosum	Erythema nodosum || ||	TRUE	igd	33000	6	3.36977e-13	0.0135	20728731	ieu-a-292	Inflammatory bowel disease || id:ieu-a-292	TRUE	reported	igd	2	TRUE
87	rs6911490	C	T	C	T	-0.119559	0.0568	0.792	0.7892	FALSE	FALSE	FALSE	finn-b-L12_ERYTHEMANODOSUM	6	106522027	0.0846	NA	0.5019	Erythema nodosum || id:finn-b-L12_ERYTHEMANODOSUM	Erythema nodosum	Erythema nodosum || ||	TRUE	igd	33000	6	3.80365e-18	0.0137991	106522027	ieu-a-292	Inflammatory bowel disease || id:ieu-a-292	TRUE	reported	igd	2	TRUE
88	rs6920220	A	G	A	G	0.103459	0.0564	0.206	0.1887	FALSE	FALSE	FALSE	finn-b-L12_ERYTHEMANODOSUM	6	138006504	0.0867	NA	0.5154	Erythema nodosum || id:finn-b-L12_ERYTHEMANODOSUM	Erythema nodosum	Erythema nodosum || ||	TRUE	igd	33000	6	1.00902e-14	0.0134	138006504	ieu-a-292	Inflammatory bowel disease || id:ieu-a-292	TRUE	reported	igd	2	TRUE
89	rs6927022	G	A	G	A	-0.176471	-0.0849	0.465	0.4401	FALSE	FALSE	FALSE	finn-b-L12_ERYTHEMANODOSUM	6	32612397	0.0741	NA	0.2517	Erythema nodosum || id:finn-b-L12_ERYTHEMANODOSUM	Erythema nodosum	Erythema nodosum || ||	TRUE	igd	33000	6	3.18493e-52	0.0115994	32612397	ieu-a-292	Inflammatory bowel disease || id:ieu-a-292	TRUE	reported	igd	2	TRUE
90	rs7097656	C	T	C	T	0.105916	-0.0495	0.802	0.7774	FALSE	FALSE	FALSE	finn-b-L12_ERYTHEMANODOSUM	10	82250831	0.082	NA	0.5467	Erythema nodosum || id:finn-b-L12_ERYTHEMANODOSUM	Erythema nodosum	Erythema nodosum || ||	TRUE	igd	33000	10	2.0488e-14	0.0139	82250831	ieu-a-292	Inflammatory bowel disease || id:ieu-a-292	TRUE	reported	igd	2	TRUE
91	rs7200798	A	G	A	G	0.0629748	0.0886	0.527	0.6266	FALSE	FALSE	FALSE	finn-b-L12_ERYTHEMANODOSUM	16	23853860	0.0706	NA	0.2095	Erythema nodosum || id:finn-b-L12_ERYTHEMANODOSUM	Erythema nodosum	Erythema nodosum || ||	TRUE	igd	33000	16	1.27101e-08	0.0110009	23853860	ieu-a-292	Inflammatory bowel disease || id:ieu-a-292	TRUE	reported	igd	2	TRUE
92	rs7214193	G	A	G	A	-0.0741794	0.1021	0.223	0.1904	FALSE	FALSE	FALSE	finn-b-L12_ERYTHEMANODOSUM	17	70641865	0.0866	NA	0.2383	Erythema nodosum || id:finn-b-L12_ERYTHEMANODOSUM	Erythema nodosum	Erythema nodosum || ||	TRUE	igd	33000	17	1.595e-08	0.0132013	70641865	ieu-a-292	Inflammatory bowel disease || id:ieu-a-292	TRUE	reported	igd	2	TRUE
94	rs727088	A	G	A	G	-0.0653922	-0.099	0.516	0.5604	FALSE	FALSE	FALSE	finn-b-L12_ERYTHEMANODOSUM	18	67530439	0.0686	NA	0.1488	Erythema nodosum || id:finn-b-L12_ERYTHEMANODOSUM	Erythema nodosum	Erythema nodosum || ||	TRUE	igd	33000	18	4.649e-09	0.0111999	67530439	ieu-a-292	Inflammatory bowel disease || id:ieu-a-292	TRUE	reported	igd	2	TRUE
95	rs7495132	T	C	T	C	-0.119572	0.01	0.109	0.09774	FALSE	FALSE	FALSE	finn-b-L12_ERYTHEMANODOSUM	15	91172901	0.1144	NA	0.9302	Erythema nodosum || id:finn-b-L12_ERYTHEMANODOSUM	Erythema nodosum	Erythema nodosum || ||	TRUE	igd	33000	15	9.482e-11	0.0185	91172901	ieu-a-292	Inflammatory bowel disease || id:ieu-a-292	TRUE	reported	igd	2	TRUE
96	rs7554511	A	C	A	C	-0.148732	-0.0582	0.275	0.2127	FALSE	FALSE	FALSE	finn-b-L12_ERYTHEMANODOSUM	1	200877562	0.0829	NA	0.4832	Erythema nodosum || id:finn-b-L12_ERYTHEMANODOSUM	Erythema nodosum	Erythema nodosum || ||	TRUE	igd	33000	1	1.24194e-32	0.0125002	200877562	ieu-a-292	Inflammatory bowel disease || id:ieu-a-292	TRUE	reported	igd	2	TRUE
97	rs7608910	G	A	G	A	0.131248	-0.0518	0.394	0.3687	FALSE	FALSE	FALSE	finn-b-L12_ERYTHEMANODOSUM	2	61204856	0.0705	NA	0.4622	Erythema nodosum || id:finn-b-L12_ERYTHEMANODOSUM	Erythema nodosum	Erythema nodosum || ||	TRUE	igd	33000	2	8.65366e-32	0.0112	61204856	ieu-a-292	Inflammatory bowel disease || id:ieu-a-292	TRUE	reported	igd	2	TRUE
98	rs7657746	G	A	G	A	-0.0953102	-0.023	0.247	0.1406	FALSE	FALSE	FALSE	finn-b-L12_ERYTHEMANODOSUM	4	123161619	0.0985	NA	0.8153	Erythema nodosum || id:finn-b-L12_ERYTHEMANODOSUM	Erythema nodosum	Erythema nodosum || ||	TRUE	igd	33000	4	2.75677e-13	0.0129995	123161619	ieu-a-292	Inflammatory bowel disease || id:ieu-a-292	TRUE	reported	igd	2	TRUE
99	rs7724036	T	C	T	C	0.203757	0.1332	0.0944	0.1032	FALSE	FALSE	FALSE	finn-b-L12_ERYTHEMANODOSUM	5	150284808	0.1125	NA	0.2363	Erythema nodosum || id:finn-b-L12_ERYTHEMANODOSUM	Erythema nodosum	Erythema nodosum || ||	TRUE	igd	33000	5	1.02802e-26	0.0190013	150284808	ieu-a-292	Inflammatory bowel disease || id:ieu-a-292	TRUE	reported	igd	2	TRUE
100	rs7749278	C	T	C	T	0.0881757	-0.0335	0.468	0.4308	FALSE	FALSE	FALSE	finn-b-L12_ERYTHEMANODOSUM	6	167435325	0.0688	NA	0.6269	Erythema nodosum || id:finn-b-L12_ERYTHEMANODOSUM	Erythema nodosum	Erythema nodosum || ||	TRUE	igd	33000	6	8.45279e-16	0.0110001	167435325	ieu-a-292	Inflammatory bowel disease || id:ieu-a-292	TRUE	reported	igd	2	TRUE
101	rs7788750	T	C	T	C	0.162969	0.1	0.0459	0.04453	FALSE	FALSE	FALSE	finn-b-L12_ERYTHEMANODOSUM	7	98739231	0.1655	NA	0.5456	Erythema nodosum || id:finn-b-L12_ERYTHEMANODOSUM	Erythema nodosum	Erythema nodosum || ||	TRUE	igd	33000	7	4.43997e-10	0.0261014	98739231	ieu-a-292	Inflammatory bowel disease || id:ieu-a-292	TRUE	reported	igd	2	TRUE
102	rs7911264	C	T	C	T	0.06145	0.1434	0.519	0.5321	FALSE	FALSE	FALSE	finn-b-L12_ERYTHEMANODOSUM	10	94436851	0.0682	NA	0.0354201	Erythema nodosum || id:finn-b-L12_ERYTHEMANODOSUM	Erythema nodosum	Erythema nodosum || ||	TRUE	igd	33000	10	2.98298e-08	0.0111	94436851	ieu-a-292	Inflammatory bowel disease || id:ieu-a-292	TRUE	reported	igd	2	TRUE
103	rs798502	C	A	C	A	-0.0741794	0.0797	0.291	0.3523	FALSE	FALSE	FALSE	finn-b-L12_ERYTHEMANODOSUM	7	2789880	0.0715	NA	0.2648	Erythema nodosum || id:finn-b-L12_ERYTHEMANODOSUM	Erythema nodosum	Erythema nodosum || ||	TRUE	igd	33000	7	1.22899e-09	0.0121997	2789880	ieu-a-292	Inflammatory bowel disease || id:ieu-a-292	TRUE	reported	igd	2	TRUE
104	rs8005161	T	C	T	C	0.144966	0.0734	0.0887	0.08111	FALSE	FALSE	FALSE	finn-b-L12_ERYTHEMANODOSUM	14	88472595	0.1246	NA	0.5559	Erythema nodosum || id:finn-b-L12_ERYTHEMANODOSUM	Erythema nodosum	Erythema nodosum || ||	TRUE	igd	33000	14	2.34909e-14	0.0190003	88472595	ieu-a-292	Inflammatory bowel disease || id:ieu-a-292	TRUE	reported	igd	2	TRUE
105	rs8062405	G	A	G	A	0.099268	0.0974	0.376	0.4101	FALSE	FALSE	FALSE	finn-b-L12_ERYTHEMANODOSUM	16	28837906	0.0691	NA	0.1582	Erythema nodosum || id:finn-b-L12_ERYTHEMANODOSUM	Erythema nodosum	Erythema nodosum || ||	TRUE	igd	33000	16	1.09094e-18	0.0113002	28837906	ieu-a-292	Inflammatory bowel disease || id:ieu-a-292	TRUE	reported	igd	2	TRUE
106	rs8107703	A	G	A	G	-0.162166	0.2259	0.946	0.9415	FALSE	FALSE	FALSE	finn-b-L12_ERYTHEMANODOSUM	19	10701259	0.1446	NA	0.1183	Erythema nodosum || id:finn-b-L12_ERYTHEMANODOSUM	Erythema nodosum	Erythema nodosum || ||	TRUE	igd	33000	19	1.193e-10	0.0252	10701259	ieu-a-292	Inflammatory bowel disease || id:ieu-a-292	TRUE	reported	igd	2	TRUE
107	rs907611	A	G	A	G	0.076961	0.1208	0.315	0.3222	FALSE	FALSE	FALSE	finn-b-L12_ERYTHEMANODOSUM	11	1874072	0.0729	NA	0.0973397	Erythema nodosum || id:finn-b-L12_ERYTHEMANODOSUM	Erythema nodosum	Erythema nodosum || ||	TRUE	igd	33000	11	2.69898e-10	0.0120997	1874072	ieu-a-292	Inflammatory bowel disease || id:ieu-a-292	TRUE	reported	igd	2	TRUE
108	rs913678	C	T	C	T	-0.064851	0.0068	0.338	0.3495	FALSE	FALSE	FALSE	finn-b-L12_ERYTHEMANODOSUM	20	48955424	0.0719	NA	0.9243	Erythema nodosum || id:finn-b-L12_ERYTHEMANODOSUM	Erythema nodosum	Erythema nodosum || ||	TRUE	igd	33000	20	4.59198e-08	0.0118001	48955424	ieu-a-292	Inflammatory bowel disease || id:ieu-a-292	TRUE	reported	igd	2	TRUE
109	rs9170	A	G	A	G	0.108854	0.1035	0.122	0.07273	FALSE	FALSE	FALSE	finn-b-L12_ERYTHEMANODOSUM	2	43450138	0.1315	NA	0.4315	Erythema nodosum || id:finn-b-L12_ERYTHEMANODOSUM	Erythema nodosum	Erythema nodosum || ||	TRUE	igd	33000	2	3.07468e-11	0.0163992	43450138	ieu-a-292	Inflammatory bowel disease || id:ieu-a-292	TRUE	reported	igd	2	TRUE
110	rs921720	G	A	G	A	0.0882849	-0.0632	0.609	0.7227	FALSE	FALSE	FALSE	finn-b-L12_ERYTHEMANODOSUM	8	126534671	0.0761	NA	0.4067	Erythema nodosum || id:finn-b-L12_ERYTHEMANODOSUM	Erythema nodosum	Erythema nodosum || ||	TRUE	igd	33000	8	6.70656e-15	0.0113002	126534671	ieu-a-292	Inflammatory bowel disease || id:ieu-a-292	TRUE	reported	igd	2	TRUE
111	rs941823	C	T	C	T	0.0804511	0.0025	0.758	0.7289	FALSE	FALSE	FALSE	finn-b-L12_ERYTHEMANODOSUM	13	41013977	0.0765	NA	0.9743	Erythema nodosum || id:finn-b-L12_ERYTHEMANODOSUM	Erythema nodosum	Erythema nodosum || ||	TRUE	igd	33000	13	3.83698e-10	0.0128002	41013977	ieu-a-292	Inflammatory bowel disease || id:ieu-a-292	TRUE	reported	igd	2	TRUE
112	rs9557195	C	T	C	T	-0.10075	0.0333	0.228	0.1325	FALSE	FALSE	FALSE	finn-b-L12_ERYTHEMANODOSUM	13	99956622	0.1006	NA	0.7405	Erythema nodosum || id:finn-b-L12_ERYTHEMANODOSUM	Erythema nodosum	Erythema nodosum || ||	TRUE	igd	33000	13	2.36701e-14	0.0133003	99956622	ieu-a-292	Inflammatory bowel disease || id:ieu-a-292	TRUE	reported	igd	2	TRUE
113	rs9646268	G	A	G	A	-0.0861777	-0.1831	0.263	0.1845	FALSE	FALSE	FALSE	finn-b-L12_ERYTHEMANODOSUM	16	11727552	0.0886	NA	0.0387302	Erythema nodosum || id:finn-b-L12_ERYTHEMANODOSUM	Erythema nodosum	Erythema nodosum || ||	TRUE	igd	33000	16	6.28637e-11	0.0132006	11727552	ieu-a-292	Inflammatory bowel disease || id:ieu-a-292	TRUE	reported	igd	2	TRUE

## Sheet: IBD&EPISCLERITIS
The detailed information of SNPs identified as IVs in the replication practice. (exposure: IBD outcome: EPISCLERITIS)
	SNP	effect_allele.exposure	other_allele.exposure	effect_allele.outcome	other_allele.outcome	beta.exposure	beta.outcome	eaf.exposure	eaf.outcome	remove	palindromic	ambiguous	id.outcome	chr	pos	se.outcome	samplesize.outcome	pval.outcome	outcome	originalname.outcome	outcome.deprecated	mr_keep.outcome	data_source.outcome	samplesize.exposure	chr.exposure	pval.exposure	se.exposure	pos.exposure	id.exposure	exposure	mr_keep.exposure	pval_origin.exposure	data_source.exposure	action	mr_keep
1	rs1042058	C	T	C	T	0.0709591	-0.0007	0.592	0.6128	FALSE	FALSE	FALSE	finn-b-H7_EPISCLERITIS	10	30728101	0.0567	NA	0.9904	Episcleritis || id:finn-b-H7_EPISCLERITIS	Episcleritis	Episcleritis || ||	TRUE	igd	33000	10	2.09498e-10	0.0111998	30728101	ieu-a-292	Inflammatory bowel disease || id:ieu-a-292	TRUE	reported	igd	2	TRUE
2	rs1050152	T	C	T	C	0.144966	0.0351	0.426	0.3164	FALSE	FALSE	FALSE	finn-b-H7_EPISCLERITIS	5	131676320	0.0594	NA	0.5551	Episcleritis || id:finn-b-H7_EPISCLERITIS	Episcleritis	Episcleritis || ||	TRUE	igd	33000	5	4.13809e-39	0.0111013	131676320	ieu-a-292	Inflammatory bowel disease || id:ieu-a-292	TRUE	reported	igd	2	TRUE
3	rs10516487	A	G	A	G	0.064851	-0.0108	0.308	0.3094	FALSE	FALSE	FALSE	finn-b-H7_EPISCLERITIS	4	102751076	0.0597	NA	0.8561	Episcleritis || id:finn-b-H7_EPISCLERITIS	Episcleritis	Episcleritis || ||	TRUE	igd	33000	4	4.43997e-08	0.0118001	102751076	ieu-a-292	Inflammatory bowel disease || id:ieu-a-292	TRUE	reported	igd	2	TRUE
4	rs10521318	T	C	T	C	-0.127265	-0.0447	0.0846	0.1308	FALSE	FALSE	FALSE	finn-b-H7_EPISCLERITIS	16	86011337	0.0822	NA	0.5864	Episcleritis || id:finn-b-H7_EPISCLERITIS	Episcleritis	Episcleritis || ||	TRUE	igd	33000	16	1.40799e-09	0.0210002	86011337	ieu-a-292	Inflammatory bowel disease || id:ieu-a-292	TRUE	reported	igd	2	TRUE
5	rs1062158	T	C	T	C	0.0806579	0.0046	0.629	0.6564	FALSE	FALSE	FALSE	finn-b-H7_EPISCLERITIS	5	141523000	0.0581	NA	0.9375	Episcleritis || id:finn-b-H7_EPISCLERITIS	Episcleritis	Episcleritis || ||	TRUE	igd	33000	5	1.21199e-12	0.0113986	141523000	ieu-a-292	Inflammatory bowel disease || id:ieu-a-292	TRUE	reported	igd	2	TRUE
6	rs10758669	A	C	A	C	-0.161343	0.0685	0.651	0.6421	FALSE	FALSE	FALSE	finn-b-H7_EPISCLERITIS	9	4981602	0.0575	NA	0.2334	Episcleritis || id:finn-b-H7_EPISCLERITIS	Episcleritis	Episcleritis || ||	TRUE	igd	33000	9	7.88134e-45	0.0114999	4981602	ieu-a-292	Inflammatory bowel disease || id:ieu-a-292	TRUE	reported	igd	2	TRUE
7	rs10761659	G	A	G	A	0.156537	0.0312	0.543	0.5284	FALSE	FALSE	FALSE	finn-b-H7_EPISCLERITIS	10	64445564	0.0552	NA	0.5719	Episcleritis || id:finn-b-H7_EPISCLERITIS	Episcleritis	Episcleritis || ||	TRUE	igd	33000	10	8.46837e-45	0.0111	64445564	ieu-a-292	Inflammatory bowel disease || id:ieu-a-292	TRUE	reported	igd	2	TRUE
8	rs10781499	A	G	A	G	0.176471	-0.018	0.412	0.417	FALSE	FALSE	FALSE	finn-b-H7_EPISCLERITIS	9	139266405	0.0558	NA	0.746799	Episcleritis || id:finn-b-H7_EPISCLERITIS	Episcleritis	Episcleritis || ||	TRUE	igd	33000	9	4.38026e-56	0.0111996	139266405	ieu-a-292	Inflammatory bowel disease || id:ieu-a-292	TRUE	reported	igd	2	TRUE
9	rs10800309	G	A	G	A	-0.139762	0.049	0.668	0.6283	FALSE	FALSE	FALSE	finn-b-H7_EPISCLERITIS	1	161472158	0.0572	NA	0.3919	Episcleritis || id:finn-b-H7_EPISCLERITIS	Episcleritis	Episcleritis || ||	TRUE	igd	33000	1	2.56389e-33	0.0116006	161472158	ieu-a-292	Inflammatory bowel disease || id:ieu-a-292	TRUE	reported	igd	2	TRUE
10	rs108499	T	C	T	C	0.0667236	0.0972	0.317	0.3452	FALSE	FALSE	FALSE	finn-b-H7_EPISCLERITIS	11	61547237	0.0582	NA	0.0945606	Episcleritis || id:finn-b-H7_EPISCLERITIS	Episcleritis	Episcleritis || ||	TRUE	igd	33000	11	1.56899e-08	0.0117995	61547237	ieu-a-292	Inflammatory bowel disease || id:ieu-a-292	TRUE	reported	igd	2	TRUE
11	rs11209026	A	G	A	G	-0.70948	0.095	0.067	0.04604	FALSE	FALSE	FALSE	finn-b-H7_EPISCLERITIS	1	67705958	0.1309	NA	0.4679	Episcleritis || id:finn-b-H7_EPISCLERITIS	Episcleritis	Episcleritis || ||	TRUE	igd	33000	1	8.12831e-161	0.0262998	67705958	ieu-a-292	Inflammatory bowel disease || id:ieu-a-292	TRUE	reported	igd	2	TRUE
12	rs11230563	T	C	T	C	-0.0827296	0.0415	0.346	0.2484	FALSE	FALSE	FALSE	finn-b-H7_EPISCLERITIS	11	60776209	0.0642	NA	0.5181	Episcleritis || id:finn-b-H7_EPISCLERITIS	Episcleritis	Episcleritis || ||	TRUE	igd	33000	11	9.03233e-13	0.0116002	60776209	ieu-a-292	Inflammatory bowel disease || id:ieu-a-292	TRUE	reported	igd	2	TRUE
13	rs11564126	G	A	G	A	0.341786	0.1573	0.031	0.02696	FALSE	FALSE	FALSE	finn-b-H7_EPISCLERITIS	12	40820001	0.1708	NA	0.3569	Episcleritis || id:finn-b-H7_EPISCLERITIS	Episcleritis	Episcleritis || ||	TRUE	igd	33000	12	1.66802e-23	0.0342001	40820001	ieu-a-292	Inflammatory bowel disease || id:ieu-a-292	TRUE	reported	igd	2	TRUE
14	rs11597483	G	A	G	A	0.112497	-0.0788	0.346	0.3729	FALSE	FALSE	FALSE	finn-b-H7_EPISCLERITIS	10	35285117	0.057	NA	0.1666	Episcleritis || id:finn-b-H7_EPISCLERITIS	Episcleritis	Episcleritis || ||	TRUE	igd	33000	10	5.23721e-23	0.0113999	35285117	ieu-a-292	Inflammatory bowel disease || id:ieu-a-292	TRUE	reported	igd	2	TRUE
15	rs11672983	A	G	A	G	0.0676586	0.0045	0.392	0.4396	FALSE	FALSE	FALSE	finn-b-H7_EPISCLERITIS	19	55383051	0.0556	NA	0.9351	Episcleritis || id:finn-b-H7_EPISCLERITIS	Episcleritis	Episcleritis || ||	TRUE	igd	33000	19	2.48399e-09	0.0112999	55383051	ieu-a-292	Inflammatory bowel disease || id:ieu-a-292	TRUE	reported	igd	2	TRUE
16	rs11742570	C	T	C	T	0.183442	0.156	0.605	0.5683	FALSE	FALSE	FALSE	finn-b-H7_EPISCLERITIS	5	40410584	0.0558	NA	0.00515502	Episcleritis || id:finn-b-H7_EPISCLERITIS	Episcleritis	Episcleritis || ||	TRUE	igd	33000	5	3.46338e-59	0.0113	40410584	ieu-a-292	Inflammatory bowel disease || id:ieu-a-292	TRUE	reported	igd	2	TRUE
17	rs11879191	A	G	A	G	-0.121151	0.0069	0.203	0.1719	FALSE	FALSE	FALSE	finn-b-H7_EPISCLERITIS	19	10512911	0.0734	NA	0.9249	Episcleritis || id:finn-b-H7_EPISCLERITIS	Episcleritis	Episcleritis || ||	TRUE	igd	33000	19	2.0361e-18	0.0138001	10512911	ieu-a-292	Inflammatory bowel disease || id:ieu-a-292	TRUE	reported	igd	2	TRUE
18	rs12142199	A	G	A	G	-0.0977231	-0.011	0.811	0.7359	FALSE	FALSE	FALSE	finn-b-H7_EPISCLERITIS	1	1249187	0.0628	NA	0.8615	Episcleritis || id:finn-b-H7_EPISCLERITIS	Episcleritis	Episcleritis || ||	TRUE	igd	33000	1	7.58578e-11	0.0150002	1249187	ieu-a-292	Inflammatory bowel disease || id:ieu-a-292	TRUE	reported	igd	2	TRUE
19	rs1250550	A	C	A	C	-0.096621	0.0567	0.324	0.4039	FALSE	FALSE	FALSE	finn-b-H7_EPISCLERITIS	10	81060317	0.0565	NA	0.3154	Episcleritis || id:finn-b-H7_EPISCLERITIS	Episcleritis	Episcleritis || ||	TRUE	igd	33000	10	1.19289e-15	0.0120998	81060317	ieu-a-292	Inflammatory bowel disease || id:ieu-a-292	TRUE	reported	igd	2	TRUE
20	rs12654812	A	G	A	G	0.0676586	0.1221	0.335	0.3653	FALSE	FALSE	FALSE	finn-b-H7_EPISCLERITIS	5	176794191	0.0574	NA	0.0334403	Episcleritis || id:finn-b-H7_EPISCLERITIS	Episcleritis	Episcleritis || ||	TRUE	igd	33000	5	1.67598e-08	0.0119982	176794191	ieu-a-292	Inflammatory bowel disease || id:ieu-a-292	TRUE	reported	igd	2	TRUE
21	rs12722515	A	C	A	C	-0.090253	0.0327	0.151	0.1436	FALSE	FALSE	FALSE	finn-b-H7_EPISCLERITIS	10	6081230	0.0795	NA	0.681	Episcleritis || id:finn-b-H7_EPISCLERITIS	Episcleritis	Episcleritis || ||	TRUE	igd	33000	10	5.82197e-09	0.0155	6081230	ieu-a-292	Inflammatory bowel disease || id:ieu-a-292	TRUE	reported	igd	2	TRUE
22	rs1292053	G	A	G	A	0.0697789	-0.0949	0.446	0.4338	FALSE	FALSE	FALSE	finn-b-H7_EPISCLERITIS	17	57963537	0.0558	NA	0.0890307	Episcleritis || id:finn-b-H7_EPISCLERITIS	Episcleritis	Episcleritis || ||	TRUE	igd	33000	17	1.76701e-10	0.0109	57963537	ieu-a-292	Inflammatory bowel disease || id:ieu-a-292	TRUE	reported	igd	2	TRUE
23	rs12942547	G	A	G	A	-0.107957	-0.0085	0.42	0.4204	FALSE	FALSE	FALSE	finn-b-H7_EPISCLERITIS	17	40527544	0.0559	NA	0.8792	Episcleritis || id:finn-b-H7_EPISCLERITIS	Episcleritis	Episcleritis || ||	TRUE	igd	33000	17	5.50554e-22	0.0111994	40527544	ieu-a-292	Inflammatory bowel disease || id:ieu-a-292	TRUE	reported	igd	2	TRUE
24	rs12946510	T	C	T	C	0.142367	-0.0101	0.465	0.5188	FALSE	FALSE	FALSE	finn-b-H7_EPISCLERITIS	17	37912377	0.0554	NA	0.8554	Episcleritis || id:finn-b-H7_EPISCLERITIS	Episcleritis	Episcleritis || ||	TRUE	igd	33000	17	4.1011e-38	0.0109997	37912377	ieu-a-292	Inflammatory bowel disease || id:ieu-a-292	TRUE	reported	igd	2	TRUE
25	rs13009506	T	G	T	G	0.136278	-0.0068	0.523	0.4394	FALSE	FALSE	FALSE	finn-b-H7_EPISCLERITIS	2	234175706	0.0556	NA	0.9031	Episcleritis || id:finn-b-H7_EPISCLERITIS	Episcleritis	Episcleritis || ||	TRUE	igd	33000	2	3.47216e-35	0.0110001	234175706	ieu-a-292	Inflammatory bowel disease || id:ieu-a-292	TRUE	reported	igd	2	TRUE
26	rs13019081	C	A	C	A	-0.0962189	-0.063	0.375	0.3276	FALSE	FALSE	FALSE	finn-b-H7_EPISCLERITIS	2	102950822	0.0589	NA	0.2854	Episcleritis || id:finn-b-H7_EPISCLERITIS	Episcleritis	Episcleritis || ||	TRUE	igd	33000	2	2.99916e-17	0.0113014	102950822	ieu-a-292	Inflammatory bowel disease || id:ieu-a-292	TRUE	reported	igd	2	TRUE
27	rs13387729	G	A	G	A	0.0863207	-0.0611	0.42	0.4011	FALSE	FALSE	FALSE	finn-b-H7_EPISCLERITIS	2	25076126	0.0563	NA	0.2783	Episcleritis || id:finn-b-H7_EPISCLERITIS	Episcleritis	Episcleritis || ||	TRUE	igd	33000	2	9.40156e-15	0.0110998	25076126	ieu-a-292	Inflammatory bowel disease || id:ieu-a-292	TRUE	reported	igd	2	TRUE
28	rs1363907	A	G	A	G	0.0760347	0.0144	0.411	0.3791	FALSE	FALSE	FALSE	finn-b-H7_EPISCLERITIS	5	96252803	0.0569	NA	0.8006	Episcleritis || id:finn-b-H7_EPISCLERITIS	Episcleritis	Episcleritis || ||	TRUE	igd	33000	5	8.71164e-12	0.0112009	96252803	ieu-a-292	Inflammatory bowel disease || id:ieu-a-292	TRUE	reported	igd	2	TRUE
29	rs1456896	T	C	T	C	0.0889262	0.032	0.688	0.7111	FALSE	FALSE	FALSE	finn-b-H7_EPISCLERITIS	7	50304461	0.0608	NA	0.5992	Episcleritis || id:finn-b-H7_EPISCLERITIS	Episcleritis	Episcleritis || ||	TRUE	igd	33000	7	9.75439e-14	0.0118998	50304461	ieu-a-292	Inflammatory bowel disease || id:ieu-a-292	TRUE	reported	igd	2	TRUE
30	rs1516976	C	T	C	T	-0.0962189	-0.0923	0.134	0.1162	FALSE	FALSE	FALSE	finn-b-H7_EPISCLERITIS	8	129548258	0.0861	NA	0.2837	Episcleritis || id:finn-b-H7_EPISCLERITIS	Episcleritis	Episcleritis || ||	TRUE	igd	33000	8	5.76899e-09	0.0166008	129548258	ieu-a-292	Inflammatory bowel disease || id:ieu-a-292	TRUE	reported	igd	2	TRUE
31	rs1517352	C	A	C	A	0.0749391	0.0145	0.6	0.6236	FALSE	FALSE	FALSE	finn-b-H7_EPISCLERITIS	2	191931464	0.0569	NA	0.7987	Episcleritis || id:finn-b-H7_EPISCLERITIS	Episcleritis	Episcleritis || ||	TRUE	igd	33000	2	3.28171e-11	0.0112999	191931464	ieu-a-292	Inflammatory bowel disease || id:ieu-a-292	TRUE	reported	igd	2	TRUE
32	rs1558744	A	G	A	G	0.110647	-0.0176	0.399	0.3751	FALSE	FALSE	FALSE	finn-b-H7_EPISCLERITIS	12	68504592	0.0569	NA	0.757399	Episcleritis || id:finn-b-H7_EPISCLERITIS	Episcleritis	Episcleritis || ||	TRUE	igd	33000	12	2.63027e-23	0.0111989	68504592	ieu-a-292	Inflammatory bowel disease || id:ieu-a-292	TRUE	reported	igd	2	TRUE
33	rs1569723	A	C	A	C	-0.0811016	0.084	0.741	0.7285	FALSE	FALSE	FALSE	finn-b-H7_EPISCLERITIS	20	44742064	0.0621	NA	0.1764	Episcleritis || id:finn-b-H7_EPISCLERITIS	Episcleritis	Episcleritis || ||	TRUE	igd	33000	20	6.54938e-11	0.0124	44742064	ieu-a-292	Inflammatory bowel disease || id:ieu-a-292	TRUE	reported	igd	2	TRUE
34	rs17085007	C	T	C	T	0.104805	0.0041	0.183	0.1799	FALSE	FALSE	FALSE	finn-b-H7_EPISCLERITIS	13	27531267	0.0719	NA	0.9547	Episcleritis || id:finn-b-H7_EPISCLERITIS	Episcleritis	Episcleritis || ||	TRUE	igd	33000	13	3.75405e-13	0.0143999	27531267	ieu-a-292	Inflammatory bowel disease || id:ieu-a-292	TRUE	reported	igd	2	TRUE
35	rs17119	A	G	A	G	0.0934903	-0.044	0.786	0.8869	FALSE	FALSE	FALSE	finn-b-H7_EPISCLERITIS	6	14719496	0.0895	NA	0.6227	Episcleritis || id:finn-b-H7_EPISCLERITIS	Episcleritis	Episcleritis || ||	TRUE	igd	33000	6	3.07468e-11	0.0141008	14719496	ieu-a-292	Inflammatory bowel disease || id:ieu-a-292	TRUE	reported	igd	2	TRUE
36	rs17293632	T	C	T	C	0.0998453	0.0712	0.235	0.2625	FALSE	FALSE	FALSE	finn-b-H7_EPISCLERITIS	15	67442596	0.0627	NA	0.2563	Episcleritis || id:finn-b-H7_EPISCLERITIS	Episcleritis	Episcleritis || ||	TRUE	igd	33000	15	5.91562e-15	0.0127007	67442596	ieu-a-292	Inflammatory bowel disease || id:ieu-a-292	TRUE	reported	igd	2	TRUE
37	rs17396847	A	G	A	G	-0.0877389	-0.014	0.385	0.3405	FALSE	FALSE	FALSE	finn-b-H7_EPISCLERITIS	1	20144332	0.0583	NA	0.8102	Episcleritis || id:finn-b-H7_EPISCLERITIS	Episcleritis	Episcleritis || ||	TRUE	igd	33000	1	1.69317e-13	0.0119002	20144332	ieu-a-292	Inflammatory bowel disease || id:ieu-a-292	TRUE	reported	igd	2	TRUE
38	rs17694108	A	G	A	G	0.10075	-0.0308	0.282	0.3481	FALSE	FALSE	FALSE	finn-b-H7_EPISCLERITIS	19	33731551	0.058	NA	0.595799	Episcleritis || id:finn-b-H7_EPISCLERITIS	Episcleritis	Episcleritis || ||	TRUE	igd	33000	19	5.84655e-15	0.012899	33731551	ieu-a-292	Inflammatory bowel disease || id:ieu-a-292	TRUE	reported	igd	2	TRUE
39	rs17835641	C	G	C	G	-0.0682788	-0.0231	0.523	0.51	FALSE	TRUE	TRUE	finn-b-H7_EPISCLERITIS	14	69274566	0.0552	NA	0.675601	Episcleritis || id:finn-b-H7_EPISCLERITIS	Episcleritis	Episcleritis || ||	TRUE	igd	33000	14	4.88304e-10	0.0110002	69274566	ieu-a-292	Inflammatory bowel disease || id:ieu-a-292	TRUE	reported	igd	2	FALSE
40	rs1847472	A	C	A	C	-0.0704225	-0.019	0.345	0.2515	FALSE	FALSE	FALSE	finn-b-H7_EPISCLERITIS	6	90973159	0.0636	NA	0.764901	Episcleritis || id:finn-b-H7_EPISCLERITIS	Episcleritis	Episcleritis || ||	TRUE	igd	33000	6	1.096e-09	0.0116001	90973159	ieu-a-292	Inflammatory bowel disease || id:ieu-a-292	TRUE	reported	igd	2	TRUE
41	rs1872691	A	G	A	G	-0.12579	-0.0127	0.18	0.1626	FALSE	FALSE	FALSE	finn-b-H7_EPISCLERITIS	16	50350210	0.0747	NA	0.8649	Episcleritis || id:finn-b-H7_EPISCLERITIS	Episcleritis	Episcleritis || ||	TRUE	igd	33000	16	5.58727e-18	0.0146	50350210	ieu-a-292	Inflammatory bowel disease || id:ieu-a-292	TRUE	reported	igd	2	TRUE
42	rs1893217	G	A	G	A	0.155952	0.062	0.157	0.1579	FALSE	FALSE	FALSE	finn-b-H7_EPISCLERITIS	18	12809340	0.0758	NA	0.4132	Episcleritis || id:finn-b-H7_EPISCLERITIS	Episcleritis	Episcleritis || ||	TRUE	igd	33000	18	3.04509e-26	0.0147	12809340	ieu-a-292	Inflammatory bowel disease || id:ieu-a-292	TRUE	reported	igd	2	TRUE
43	rs1991866	C	G	C	G	-0.0672088	0.0021	0.578	0.5925	FALSE	TRUE	TRUE	finn-b-H7_EPISCLERITIS	8	130624105	0.0565	NA	0.9699	Episcleritis || id:finn-b-H7_EPISCLERITIS	Episcleritis	Episcleritis || ||	TRUE	igd	33000	8	1.64699e-09	0.0111999	130624105	ieu-a-292	Inflammatory bowel disease || id:ieu-a-292	TRUE	reported	igd	2	FALSE
44	rs2024092	A	G	A	G	0.108854	0.0833	0.215	0.2319	FALSE	FALSE	FALSE	finn-b-H7_EPISCLERITIS	19	1124031	0.0655	NA	0.2037	Episcleritis || id:finn-b-H7_EPISCLERITIS	Episcleritis	Episcleritis || ||	TRUE	igd	33000	19	1.22999e-15	0.0136	1124031	ieu-a-292	Inflammatory bowel disease || id:ieu-a-292	TRUE	reported	igd	2	TRUE
45	rs2155219	T	G	T	G	0.138892	0.0883	0.509	0.4379	FALSE	FALSE	FALSE	finn-b-H7_EPISCLERITIS	11	76299194	0.0556	NA	0.1121	Episcleritis || id:finn-b-H7_EPISCLERITIS	Episcleritis	Episcleritis || ||	TRUE	igd	33000	11	4.23643e-36	0.0111002	76299194	ieu-a-292	Inflammatory bowel disease || id:ieu-a-292	TRUE	reported	igd	2	TRUE
46	rs2266959	T	G	T	G	0.113329	0.0694	0.186	0.295	FALSE	FALSE	FALSE	finn-b-H7_EPISCLERITIS	22	21922904	0.0606	NA	0.2517	Episcleritis || id:finn-b-H7_EPISCLERITIS	Episcleritis	Episcleritis || ||	TRUE	igd	33000	22	1.39316e-16	0.0136987	21922904	ieu-a-292	Inflammatory bowel disease || id:ieu-a-292	TRUE	reported	igd	2	TRUE
47	rs2382817	C	A	C	A	-0.076961	0.0101	0.592	0.692	FALSE	FALSE	FALSE	finn-b-H7_EPISCLERITIS	2	219151218	0.0599	NA	0.8656	Episcleritis || id:finn-b-H7_EPISCLERITIS	Episcleritis	Episcleritis || ||	TRUE	igd	33000	2	3.70425e-12	0.0110984	219151218	ieu-a-292	Inflammatory bowel disease || id:ieu-a-292	TRUE	reported	igd	2	TRUE
48	rs2412970	G	A	G	A	0.0832729	-0.0777	0.457	0.52	FALSE	FALSE	FALSE	finn-b-H7_EPISCLERITIS	22	30486826	0.0552	NA	0.1595	Episcleritis || id:finn-b-H7_EPISCLERITIS	Episcleritis	Episcleritis || ||	TRUE	igd	33000	22	2.70023e-14	0.0109	30486826	ieu-a-292	Inflammatory bowel disease || id:ieu-a-292	TRUE	reported	igd	2	TRUE
49	rs2413583	T	C	T	C	-0.181762	0.0274	0.167	0.1163	FALSE	FALSE	FALSE	finn-b-H7_EPISCLERITIS	22	39659773	0.0865	NA	0.751299	Episcleritis || id:finn-b-H7_EPISCLERITIS	Episcleritis	Episcleritis || ||	TRUE	igd	33000	22	4.40352e-33	0.0151999	39659773	ieu-a-292	Inflammatory bowel disease || id:ieu-a-292	TRUE	reported	igd	2	TRUE
50	rs243323	G	A	G	A	-0.0934903	-0.0211	0.311	0.3018	FALSE	FALSE	FALSE	finn-b-H7_EPISCLERITIS	16	11361202	0.0601	NA	0.7249	Episcleritis || id:finn-b-H7_EPISCLERITIS	Episcleritis	Episcleritis || ||	TRUE	igd	33000	16	6.12068e-15	0.0119989	11361202	ieu-a-292	Inflammatory bowel disease || id:ieu-a-292	TRUE	reported	igd	2	TRUE
51	rs2488389	A	G	A	G	0.0907544	-0.0238	0.22	0.1621	FALSE	FALSE	FALSE	finn-b-H7_EPISCLERITIS	1	197631141	0.0752	NA	0.7516	Episcleritis || id:finn-b-H7_EPISCLERITIS	Episcleritis	Episcleritis || ||	TRUE	igd	33000	1	5.21555e-12	0.0132009	197631141	ieu-a-292	Inflammatory bowel disease || id:ieu-a-292	TRUE	reported	igd	2	TRUE
52	rs259964	G	A	G	A	-0.0788112	-0.0218	0.536	0.577	FALSE	FALSE	FALSE	finn-b-H7_EPISCLERITIS	20	57824309	0.056	NA	0.6974	Episcleritis || id:finn-b-H7_EPISCLERITIS	Episcleritis	Episcleritis || ||	TRUE	igd	33000	20	1.01298e-12	0.0111015	57824309	ieu-a-292	Inflammatory bowel disease || id:ieu-a-292	TRUE	reported	igd	2	TRUE
53	rs2816954	A	T	A	T	0.0934903	-0.064	0.849	0.8133	FALSE	TRUE	FALSE	finn-b-H7_EPISCLERITIS	1	200105746	0.0711	NA	0.3681	Episcleritis || id:finn-b-H7_EPISCLERITIS	Episcleritis	Episcleritis || ||	TRUE	igd	33000	1	2.40497e-08	0.0166995	200105746	ieu-a-292	Inflammatory bowel disease || id:ieu-a-292	TRUE	reported	igd	2	TRUE
54	rs2823286	A	G	A	G	-0.140988	-0.017	0.292	0.2335	FALSE	FALSE	FALSE	finn-b-H7_EPISCLERITIS	21	16817938	0.0656	NA	0.7956	Episcleritis || id:finn-b-H7_EPISCLERITIS	Episcleritis	Episcleritis || ||	TRUE	igd	33000	21	9.27684e-30	0.0124002	16817938	ieu-a-292	Inflammatory bowel disease || id:ieu-a-292	TRUE	reported	igd	2	TRUE
55	rs2836878	A	G	A	G	-0.177095	0.0072	0.267	0.2474	FALSE	FALSE	FALSE	finn-b-H7_EPISCLERITIS	21	40465534	0.0641	NA	0.9103	Episcleritis || id:finn-b-H7_EPISCLERITIS	Episcleritis	Episcleritis || ||	TRUE	igd	33000	21	7.2711e-43	0.0128999	40465534	ieu-a-292	Inflammatory bowel disease || id:ieu-a-292	TRUE	reported	igd	2	TRUE
56	rs2930047	C	T	C	T	0.0649653	-0.0199	0.382	0.2983	FALSE	FALSE	FALSE	finn-b-H7_EPISCLERITIS	5	10695526	0.0604	NA	0.7415	Episcleritis || id:finn-b-H7_EPISCLERITIS	Episcleritis	Episcleritis || ||	TRUE	igd	33000	5	1.027e-08	0.0113	10695526	ieu-a-292	Inflammatory bowel disease || id:ieu-a-292	TRUE	reported	igd	2	TRUE
57	rs2950835	G	A	G	A	-0.0676586	-0.0818	0.527	0.606	FALSE	FALSE	FALSE	finn-b-H7_EPISCLERITIS	2	27750545	0.0565	NA	0.1479	Episcleritis || id:finn-b-H7_EPISCLERITIS	Episcleritis	Episcleritis || ||	TRUE	igd	33000	2	1.438e-09	0.0110997	27750545	ieu-a-292	Inflammatory bowel disease || id:ieu-a-292	TRUE	reported	igd	2	TRUE
58	rs3024505	A	G	A	G	0.198031	-0.046	0.16	0.1571	FALSE	FALSE	FALSE	finn-b-H7_EPISCLERITIS	1	206939904	0.0758	NA	0.5439	Episcleritis || id:finn-b-H7_EPISCLERITIS	Episcleritis	Episcleritis || ||	TRUE	igd	33000	1	6.66346e-42	0.014601	206939904	ieu-a-292	Inflammatory bowel disease || id:ieu-a-292	TRUE	reported	igd	2	TRUE
59	rs3091316	A	G	A	G	-0.113393	0.042	0.278	0.3351	FALSE	FALSE	FALSE	finn-b-H7_EPISCLERITIS	17	32593974	0.0585	NA	0.4724	Episcleritis || id:finn-b-H7_EPISCLERITIS	Episcleritis	Episcleritis || ||	TRUE	igd	33000	17	5.25654e-20	0.0123999	32593974	ieu-a-292	Inflammatory bowel disease || id:ieu-a-292	TRUE	reported	igd	2	TRUE
60	rs3197999	A	G	A	G	0.170586	-0.0239	0.296	0.3928	FALSE	FALSE	FALSE	finn-b-H7_EPISCLERITIS	3	49721532	0.0567	NA	0.673101	Episcleritis || id:finn-b-H7_EPISCLERITIS	Episcleritis	Episcleritis || ||	TRUE	igd	33000	3	1.00693e-47	0.0118012	49721532	ieu-a-292	Inflammatory bowel disease || id:ieu-a-292	TRUE	reported	igd	2	TRUE
61	rs35675666	T	G	T	G	-0.122055	-0.0327	0.162	0.2636	FALSE	FALSE	FALSE	finn-b-H7_EPISCLERITIS	1	8021973	0.0626	NA	0.6016	Episcleritis || id:finn-b-H7_EPISCLERITIS	Episcleritis	Episcleritis || ||	TRUE	igd	33000	1	1.12305e-15	0.0152001	8021973	ieu-a-292	Inflammatory bowel disease || id:ieu-a-292	TRUE	reported	igd	2	TRUE
62	rs3764147	G	A	G	A	0.0923346	0.0494	0.248	0.2023	FALSE	FALSE	FALSE	finn-b-H7_EPISCLERITIS	13	44457925	0.0686	NA	0.4717	Episcleritis || id:finn-b-H7_EPISCLERITIS	Episcleritis	Episcleritis || ||	TRUE	igd	33000	13	5.63119e-13	0.0128002	44457925	ieu-a-292	Inflammatory bowel disease || id:ieu-a-292	TRUE	reported	igd	2	TRUE
63	rs3851228	T	A	T	A	0.158644	0.0225	0.073	0.06349	FALSE	TRUE	FALSE	finn-b-H7_EPISCLERITIS	6	111848191	0.114	NA	0.8433	Episcleritis || id:finn-b-H7_EPISCLERITIS	Episcleritis	Episcleritis || ||	TRUE	igd	33000	6	1.07696e-13	0.0213	111848191	ieu-a-292	Inflammatory bowel disease || id:ieu-a-292	TRUE	reported	igd	2	TRUE
64	rs4072037	T	C	T	C	0.0685928	0.0282	0.523	0.5587	FALSE	FALSE	FALSE	finn-b-H7_EPISCLERITIS	1	155162067	0.0557	NA	0.6127	Episcleritis || id:finn-b-H7_EPISCLERITIS	Episcleritis	Episcleritis || ||	TRUE	igd	33000	1	6.86894e-10	0.0111988	155162067	ieu-a-292	Inflammatory bowel disease || id:ieu-a-292	TRUE	reported	igd	2	TRUE
65	rs4246905	C	T	C	T	0.148268	-0.0197	0.709	0.7996	FALSE	FALSE	FALSE	finn-b-H7_EPISCLERITIS	9	117553249	0.069	NA	0.774901	Episcleritis || id:finn-b-H7_EPISCLERITIS	Episcleritis	Episcleritis || ||	TRUE	igd	33000	9	2.80414e-32	0.0125	117553249	ieu-a-292	Inflammatory bowel disease || id:ieu-a-292	TRUE	reported	igd	2	TRUE
66	rs4380874	C	T	C	T	-0.0944007	-0.0965	0.595	0.6139	FALSE	FALSE	FALSE	finn-b-H7_EPISCLERITIS	7	107480315	0.0568	NA	0.0892791	Episcleritis || id:finn-b-H7_EPISCLERITIS	Episcleritis	Episcleritis || ||	TRUE	igd	33000	7	7.12525e-17	0.0112988	107480315	ieu-a-292	Inflammatory bowel disease || id:ieu-a-292	TRUE	reported	igd	2	TRUE
67	rs4409764	G	T	G	T	-0.171429	-0.0756	0.509	0.5297	FALSE	FALSE	FALSE	finn-b-H7_EPISCLERITIS	10	101284237	0.0552	NA	0.1704	Episcleritis || id:finn-b-H7_EPISCLERITIS	Episcleritis	Episcleritis || ||	TRUE	igd	33000	10	1.02896e-54	0.0110006	101284237	ieu-a-292	Inflammatory bowel disease || id:ieu-a-292	TRUE	reported	igd	2	TRUE
68	rs4626115	T	C	T	C	0.105261	-0.0686	0.138	0.1166	FALSE	FALSE	FALSE	finn-b-H7_EPISCLERITIS	3	18772770	0.0858	NA	0.4239	Episcleritis || id:finn-b-H7_EPISCLERITIS	Episcleritis	Episcleritis || ||	TRUE	igd	33000	3	1.10002e-11	0.0154989	18772770	ieu-a-292	Inflammatory bowel disease || id:ieu-a-292	TRUE	reported	igd	2	TRUE
69	rs4656958	G	A	G	A	0.0691357	0.0905	0.686	0.6788	FALSE	FALSE	FALSE	finn-b-H7_EPISCLERITIS	1	160856964	0.0591	NA	0.1257	Episcleritis || id:finn-b-H7_EPISCLERITIS	Episcleritis	Episcleritis || ||	TRUE	igd	33000	1	6.79908e-09	0.0119	160856964	ieu-a-292	Inflammatory bowel disease || id:ieu-a-292	TRUE	reported	igd	2	TRUE
70	rs4743820	T	C	T	C	0.0704585	-0.0472	0.702	0.6661	FALSE	FALSE	FALSE	finn-b-H7_EPISCLERITIS	9	93928416	0.0586	NA	0.4206	Episcleritis || id:finn-b-H7_EPISCLERITIS	Episcleritis	Episcleritis || ||	TRUE	igd	33000	9	6.45402e-09	0.0122	93928416	ieu-a-292	Inflammatory bowel disease || id:ieu-a-292	TRUE	reported	igd	2	TRUE
71	rs4921227	G	A	G	A	0.147572	-0.0259	0.329	0.3094	FALSE	FALSE	FALSE	finn-b-H7_EPISCLERITIS	5	158849837	0.0598	NA	0.6651	Episcleritis || id:finn-b-H7_EPISCLERITIS	Episcleritis	Episcleritis || ||	TRUE	igd	33000	5	6.18586e-37	0.0115998	158849837	ieu-a-292	Inflammatory bowel disease || id:ieu-a-292	TRUE	reported	igd	2	TRUE
72	rs516246	T	C	T	C	0.0657877	-0.002	0.483	0.3747	FALSE	FALSE	FALSE	finn-b-H7_EPISCLERITIS	19	49206172	0.057	NA	0.9714	Episcleritis || id:finn-b-H7_EPISCLERITIS	Episcleritis	Episcleritis || ||	TRUE	igd	33000	19	4.32603e-09	0.0111993	49206172	ieu-a-292	Inflammatory bowel disease || id:ieu-a-292	TRUE	reported	igd	2	TRUE
73	rs559928	C	T	C	T	0.0948603	-0.0678	0.821	0.8011	FALSE	FALSE	FALSE	finn-b-H7_EPISCLERITIS	11	64150370	0.0691	NA	0.3266	Episcleritis || id:finn-b-H7_EPISCLERITIS	Episcleritis	Episcleritis || ||	TRUE	igd	33000	11	4.18697e-11	0.0143999	64150370	ieu-a-292	Inflammatory bowel disease || id:ieu-a-292	TRUE	reported	igd	2	TRUE
74	rs5743289	T	C	T	C	0.242946	0.1219	0.179	0.06971	FALSE	FALSE	FALSE	finn-b-H7_EPISCLERITIS	16	50756774	0.1093	NA	0.2648	Episcleritis || id:finn-b-H7_EPISCLERITIS	Episcleritis	Episcleritis || ||	TRUE	igd	33000	16	2.90202e-69	0.0137998	50756774	ieu-a-292	Inflammatory bowel disease || id:ieu-a-292	TRUE	reported	igd	2	TRUE
75	rs6017342	C	A	C	A	0.119572	-0.0076	0.53	0.5572	FALSE	FALSE	FALSE	finn-b-H7_EPISCLERITIS	20	43065028	0.0557	NA	0.8915	Episcleritis || id:finn-b-H7_EPISCLERITIS	Episcleritis	Episcleritis || ||	TRUE	igd	33000	20	1.42692e-21	0.0125	43065028	ieu-a-292	Inflammatory bowel disease || id:ieu-a-292	TRUE	reported	igd	2	TRUE
76	rs6062504	G	A	G	A	0.1207	0.0166	0.684	0.7391	FALSE	FALSE	FALSE	finn-b-H7_EPISCLERITIS	20	62348907	0.0629	NA	0.791899	Episcleritis || id:finn-b-H7_EPISCLERITIS	Episcleritis	Episcleritis || ||	TRUE	igd	33000	20	1.09194e-23	0.0120002	62348907	ieu-a-292	Inflammatory bowel disease || id:ieu-a-292	TRUE	reported	igd	2	TRUE
77	rs6142618	G	A	G	A	0.0681718	0.075	0.564	0.6461	FALSE	FALSE	FALSE	finn-b-H7_EPISCLERITIS	20	30725648	0.0578	NA	0.195	Episcleritis || id:finn-b-H7_EPISCLERITIS	Episcleritis	Episcleritis || ||	TRUE	igd	33000	20	6.05299e-10	0.0110001	30725648	ieu-a-292	Inflammatory bowel disease || id:ieu-a-292	TRUE	reported	igd	2	TRUE
78	rs6426833	A	G	A	G	0.122218	0.0646	0.542	0.5088	FALSE	FALSE	FALSE	finn-b-H7_EPISCLERITIS	1	20171860	0.0553	NA	0.2421	Episcleritis || id:finn-b-H7_EPISCLERITIS	Episcleritis	Episcleritis || ||	TRUE	igd	33000	1	2.01883e-28	0.0110001	20171860	ieu-a-292	Inflammatory bowel disease || id:ieu-a-292	TRUE	reported	igd	2	TRUE
79	rs6588248	G	T	G	T	0.0827296	-0.0906	0.537	0.4994	FALSE	FALSE	FALSE	finn-b-H7_EPISCLERITIS	1	67652984	0.0552	NA	0.1009	Episcleritis || id:finn-b-H7_EPISCLERITIS	Episcleritis	Episcleritis || ||	TRUE	igd	33000	1	4.97852e-14	0.0110002	67652984	ieu-a-292	Inflammatory bowel disease || id:ieu-a-292	TRUE	reported	igd	2	TRUE
80	rs6592362	G	A	G	A	-0.0704585	0.0448	0.752	0.6416	FALSE	FALSE	FALSE	finn-b-H7_EPISCLERITIS	11	87125438	0.0579	NA	0.4392	Episcleritis || id:finn-b-H7_EPISCLERITIS	Episcleritis	Episcleritis || ||	TRUE	igd	33000	11	2.32402e-08	0.0125993	87125438	ieu-a-292	Inflammatory bowel disease || id:ieu-a-292	TRUE	reported	igd	2	TRUE
81	rs6673002	G	T	G	T	-0.0898407	-0.0508	0.151	0.1621	FALSE	FALSE	FALSE	finn-b-H7_EPISCLERITIS	1	151743275	0.0748	NA	0.4972	Episcleritis || id:finn-b-H7_EPISCLERITIS	Episcleritis	Episcleritis || ||	TRUE	igd	33000	1	1.11199e-08	0.0157	151743275	ieu-a-292	Inflammatory bowel disease || id:ieu-a-292	TRUE	reported	igd	2	TRUE
82	rs6724516	A	G	A	G	0.079735	-0.0058	0.72	0.8324	FALSE	FALSE	FALSE	finn-b-H7_EPISCLERITIS	2	241586810	0.0741	NA	0.9381	Episcleritis || id:finn-b-H7_EPISCLERITIS	Episcleritis	Episcleritis || ||	TRUE	igd	33000	2	2.229e-10	0.0126007	241586810	ieu-a-292	Inflammatory bowel disease || id:ieu-a-292	TRUE	reported	igd	2	TRUE
83	rs6740462	A	C	A	C	0.0704585	-0.0358	0.739	0.6255	FALSE	FALSE	FALSE	finn-b-H7_EPISCLERITIS	2	65667272	0.0571	NA	0.5306	Episcleritis || id:finn-b-H7_EPISCLERITIS	Episcleritis	Episcleritis || ||	TRUE	igd	33000	2	2.35099e-08	0.0125993	65667272	ieu-a-292	Inflammatory bowel disease || id:ieu-a-292	TRUE	reported	igd	2	TRUE
84	rs683078	C	T	C	T	-0.0657877	-0.0673	0.483	0.4918	FALSE	FALSE	FALSE	finn-b-H7_EPISCLERITIS	11	114414994	0.0552	NA	0.2228	Episcleritis || id:finn-b-H7_EPISCLERITIS	Episcleritis	Episcleritis || ||	TRUE	igd	33000	11	2.427e-09	0.011001	114414994	ieu-a-292	Inflammatory bowel disease || id:ieu-a-292	TRUE	reported	igd	2	TRUE
85	rs6879495	T	C	T	C	0.0778865	0.0263	0.531	0.4929	FALSE	FALSE	FALSE	finn-b-H7_EPISCLERITIS	5	39979460	0.0553	NA	0.6346	Episcleritis || id:finn-b-H7_EPISCLERITIS	Episcleritis	Episcleritis || ||	TRUE	igd	33000	5	2.4598e-12	0.0110999	39979460	ieu-a-292	Inflammatory bowel disease || id:ieu-a-292	TRUE	reported	igd	2	TRUE
86	rs6908425	C	T	C	T	0.0980539	0.0193	0.782	0.7368	FALSE	FALSE	FALSE	finn-b-H7_EPISCLERITIS	6	20728731	0.0626	NA	0.7576	Episcleritis || id:finn-b-H7_EPISCLERITIS	Episcleritis	Episcleritis || ||	TRUE	igd	33000	6	3.36977e-13	0.0135	20728731	ieu-a-292	Inflammatory bowel disease || id:ieu-a-292	TRUE	reported	igd	2	TRUE
87	rs6911490	C	T	C	T	-0.119559	-0.0456	0.792	0.7895	FALSE	FALSE	FALSE	finn-b-H7_EPISCLERITIS	6	106522027	0.0684	NA	0.5046	Episcleritis || id:finn-b-H7_EPISCLERITIS	Episcleritis	Episcleritis || ||	TRUE	igd	33000	6	3.80365e-18	0.0137991	106522027	ieu-a-292	Inflammatory bowel disease || id:ieu-a-292	TRUE	reported	igd	2	TRUE
88	rs6920220	A	G	A	G	0.103459	0.045	0.206	0.1888	FALSE	FALSE	FALSE	finn-b-H7_EPISCLERITIS	6	138006504	0.0703	NA	0.5218	Episcleritis || id:finn-b-H7_EPISCLERITIS	Episcleritis	Episcleritis || ||	TRUE	igd	33000	6	1.00902e-14	0.0134	138006504	ieu-a-292	Inflammatory bowel disease || id:ieu-a-292	TRUE	reported	igd	2	TRUE
89	rs6927022	G	A	G	A	-0.176471	0.1337	0.465	0.4399	FALSE	FALSE	FALSE	finn-b-H7_EPISCLERITIS	6	32612397	0.0604	NA	0.0267898	Episcleritis || id:finn-b-H7_EPISCLERITIS	Episcleritis	Episcleritis || ||	TRUE	igd	33000	6	3.18493e-52	0.0115994	32612397	ieu-a-292	Inflammatory bowel disease || id:ieu-a-292	TRUE	reported	igd	2	TRUE
90	rs7097656	C	T	C	T	0.105916	-0.0156	0.802	0.7776	FALSE	FALSE	FALSE	finn-b-H7_EPISCLERITIS	10	82250831	0.0664	NA	0.8144	Episcleritis || id:finn-b-H7_EPISCLERITIS	Episcleritis	Episcleritis || ||	TRUE	igd	33000	10	2.0488e-14	0.0139	82250831	ieu-a-292	Inflammatory bowel disease || id:ieu-a-292	TRUE	reported	igd	2	TRUE
91	rs7200798	A	G	A	G	0.0629748	-0.0106	0.527	0.6267	FALSE	FALSE	FALSE	finn-b-H7_EPISCLERITIS	16	23853860	0.0572	NA	0.8529	Episcleritis || id:finn-b-H7_EPISCLERITIS	Episcleritis	Episcleritis || ||	TRUE	igd	33000	16	1.27101e-08	0.0110009	23853860	ieu-a-292	Inflammatory bowel disease || id:ieu-a-292	TRUE	reported	igd	2	TRUE
92	rs7214193	G	A	G	A	-0.0741794	0.0469	0.223	0.1904	FALSE	FALSE	FALSE	finn-b-H7_EPISCLERITIS	17	70641865	0.0703	NA	0.5048	Episcleritis || id:finn-b-H7_EPISCLERITIS	Episcleritis	Episcleritis || ||	TRUE	igd	33000	17	1.595e-08	0.0132013	70641865	ieu-a-292	Inflammatory bowel disease || id:ieu-a-292	TRUE	reported	igd	2	TRUE
93	rs7240004	G	A	G	A	-0.0667236	-0.0103	0.384	0.3783	FALSE	FALSE	FALSE	finn-b-H7_EPISCLERITIS	18	46395022	0.0572	NA	0.8571	Episcleritis || id:finn-b-H7_EPISCLERITIS	Episcleritis	Episcleritis || ||	TRUE	igd	33000	18	9.80596e-09	0.0115991	46395022	ieu-a-292	Inflammatory bowel disease || id:ieu-a-292	TRUE	reported	igd	2	TRUE
94	rs727088	A	G	A	G	-0.0653922	0.0724	0.516	0.5605	FALSE	FALSE	FALSE	finn-b-H7_EPISCLERITIS	18	67530439	0.0556	NA	0.1932	Episcleritis || id:finn-b-H7_EPISCLERITIS	Episcleritis	Episcleritis || ||	TRUE	igd	33000	18	4.649e-09	0.0111999	67530439	ieu-a-292	Inflammatory bowel disease || id:ieu-a-292	TRUE	reported	igd	2	TRUE
95	rs7495132	T	C	T	C	-0.119572	-0.1199	0.109	0.09768	FALSE	FALSE	FALSE	finn-b-H7_EPISCLERITIS	15	91172901	0.0929	NA	0.1967	Episcleritis || id:finn-b-H7_EPISCLERITIS	Episcleritis	Episcleritis || ||	TRUE	igd	33000	15	9.482e-11	0.0185	91172901	ieu-a-292	Inflammatory bowel disease || id:ieu-a-292	TRUE	reported	igd	2	TRUE
96	rs7554511	A	C	A	C	-0.148732	-0.075	0.275	0.2129	FALSE	FALSE	FALSE	finn-b-H7_EPISCLERITIS	1	200877562	0.0675	NA	0.2668	Episcleritis || id:finn-b-H7_EPISCLERITIS	Episcleritis	Episcleritis || ||	TRUE	igd	33000	1	1.24194e-32	0.0125002	200877562	ieu-a-292	Inflammatory bowel disease || id:ieu-a-292	TRUE	reported	igd	2	TRUE
97	rs7608910	G	A	G	A	0.131248	0.0955	0.394	0.3686	FALSE	FALSE	FALSE	finn-b-H7_EPISCLERITIS	2	61204856	0.0571	NA	0.0944104	Episcleritis || id:finn-b-H7_EPISCLERITIS	Episcleritis	Episcleritis || ||	TRUE	igd	33000	2	8.65366e-32	0.0112	61204856	ieu-a-292	Inflammatory bowel disease || id:ieu-a-292	TRUE	reported	igd	2	TRUE
98	rs7657746	G	A	G	A	-0.0953102	-0.0202	0.247	0.1405	FALSE	FALSE	FALSE	finn-b-H7_EPISCLERITIS	4	123161619	0.0797	NA	0.7995	Episcleritis || id:finn-b-H7_EPISCLERITIS	Episcleritis	Episcleritis || ||	TRUE	igd	33000	4	2.75677e-13	0.0129995	123161619	ieu-a-292	Inflammatory bowel disease || id:ieu-a-292	TRUE	reported	igd	2	TRUE
99	rs7724036	T	C	T	C	0.203757	-0.1094	0.0944	0.1029	FALSE	FALSE	FALSE	finn-b-H7_EPISCLERITIS	5	150284808	0.0913	NA	0.2308	Episcleritis || id:finn-b-H7_EPISCLERITIS	Episcleritis	Episcleritis || ||	TRUE	igd	33000	5	1.02802e-26	0.0190013	150284808	ieu-a-292	Inflammatory bowel disease || id:ieu-a-292	TRUE	reported	igd	2	TRUE
100	rs7749278	C	T	C	T	0.0881757	-0.0495	0.468	0.4312	FALSE	FALSE	FALSE	finn-b-H7_EPISCLERITIS	6	167435325	0.0558	NA	0.3751	Episcleritis || id:finn-b-H7_EPISCLERITIS	Episcleritis	Episcleritis || ||	TRUE	igd	33000	6	8.45279e-16	0.0110001	167435325	ieu-a-292	Inflammatory bowel disease || id:ieu-a-292	TRUE	reported	igd	2	TRUE
101	rs7788750	T	C	T	C	0.162969	-0.0521	0.0459	0.04461	FALSE	FALSE	FALSE	finn-b-H7_EPISCLERITIS	7	98739231	0.1337	NA	0.6965	Episcleritis || id:finn-b-H7_EPISCLERITIS	Episcleritis	Episcleritis || ||	TRUE	igd	33000	7	4.43997e-10	0.0261014	98739231	ieu-a-292	Inflammatory bowel disease || id:ieu-a-292	TRUE	reported	igd	2	TRUE
102	rs7911264	C	T	C	T	0.06145	0.0372	0.519	0.5323	FALSE	FALSE	FALSE	finn-b-H7_EPISCLERITIS	10	94436851	0.0552	NA	0.5002	Episcleritis || id:finn-b-H7_EPISCLERITIS	Episcleritis	Episcleritis || ||	TRUE	igd	33000	10	2.98298e-08	0.0111	94436851	ieu-a-292	Inflammatory bowel disease || id:ieu-a-292	TRUE	reported	igd	2	TRUE
103	rs798502	C	A	C	A	-0.0741794	0.1131	0.291	0.3522	FALSE	FALSE	FALSE	finn-b-H7_EPISCLERITIS	7	2789880	0.0578	NA	0.0505103	Episcleritis || id:finn-b-H7_EPISCLERITIS	Episcleritis	Episcleritis || ||	TRUE	igd	33000	7	1.22899e-09	0.0121997	2789880	ieu-a-292	Inflammatory bowel disease || id:ieu-a-292	TRUE	reported	igd	2	TRUE
104	rs8005161	T	C	T	C	0.144966	-0.0654	0.0887	0.08098	FALSE	FALSE	FALSE	finn-b-H7_EPISCLERITIS	14	88472595	0.1013	NA	0.5185	Episcleritis || id:finn-b-H7_EPISCLERITIS	Episcleritis	Episcleritis || ||	TRUE	igd	33000	14	2.34909e-14	0.0190003	88472595	ieu-a-292	Inflammatory bowel disease || id:ieu-a-292	TRUE	reported	igd	2	TRUE
105	rs8062405	G	A	G	A	0.099268	0.0051	0.376	0.4096	FALSE	FALSE	FALSE	finn-b-H7_EPISCLERITIS	16	28837906	0.056	NA	0.9275	Episcleritis || id:finn-b-H7_EPISCLERITIS	Episcleritis	Episcleritis || ||	TRUE	igd	33000	16	1.09094e-18	0.0113002	28837906	ieu-a-292	Inflammatory bowel disease || id:ieu-a-292	TRUE	reported	igd	2	TRUE
106	rs8107703	A	G	A	G	-0.162166	-0.0964	0.946	0.9416	FALSE	FALSE	FALSE	finn-b-H7_EPISCLERITIS	19	10701259	0.117	NA	0.41	Episcleritis || id:finn-b-H7_EPISCLERITIS	Episcleritis	Episcleritis || ||	TRUE	igd	33000	19	1.193e-10	0.0252	10701259	ieu-a-292	Inflammatory bowel disease || id:ieu-a-292	TRUE	reported	igd	2	TRUE
107	rs907611	A	G	A	G	0.076961	0.2014	0.315	0.3221	FALSE	FALSE	FALSE	finn-b-H7_EPISCLERITIS	11	1874072	0.0592	NA	0.000665595	Episcleritis || id:finn-b-H7_EPISCLERITIS	Episcleritis	Episcleritis || ||	TRUE	igd	33000	11	2.69898e-10	0.0120997	1874072	ieu-a-292	Inflammatory bowel disease || id:ieu-a-292	TRUE	reported	igd	2	TRUE
108	rs913678	C	T	C	T	-0.064851	-0.0464	0.338	0.3499	FALSE	FALSE	FALSE	finn-b-H7_EPISCLERITIS	20	48955424	0.0582	NA	0.4251	Episcleritis || id:finn-b-H7_EPISCLERITIS	Episcleritis	Episcleritis || ||	TRUE	igd	33000	20	4.59198e-08	0.0118001	48955424	ieu-a-292	Inflammatory bowel disease || id:ieu-a-292	TRUE	reported	igd	2	TRUE
109	rs9170	A	G	A	G	0.108854	0.0389	0.122	0.07265	FALSE	FALSE	FALSE	finn-b-H7_EPISCLERITIS	2	43450138	0.1069	NA	0.715599	Episcleritis || id:finn-b-H7_EPISCLERITIS	Episcleritis	Episcleritis || ||	TRUE	igd	33000	2	3.07468e-11	0.0163992	43450138	ieu-a-292	Inflammatory bowel disease || id:ieu-a-292	TRUE	reported	igd	2	TRUE
110	rs921720	G	A	G	A	0.0882849	-0.0524	0.609	0.7223	FALSE	FALSE	FALSE	finn-b-H7_EPISCLERITIS	8	126534671	0.0616	NA	0.3954	Episcleritis || id:finn-b-H7_EPISCLERITIS	Episcleritis	Episcleritis || ||	TRUE	igd	33000	8	6.70656e-15	0.0113002	126534671	ieu-a-292	Inflammatory bowel disease || id:ieu-a-292	TRUE	reported	igd	2	TRUE
111	rs941823	C	T	C	T	0.0804511	0.0111	0.758	0.7288	FALSE	FALSE	FALSE	finn-b-H7_EPISCLERITIS	13	41013977	0.062	NA	0.8585	Episcleritis || id:finn-b-H7_EPISCLERITIS	Episcleritis	Episcleritis || ||	TRUE	igd	33000	13	3.83698e-10	0.0128002	41013977	ieu-a-292	Inflammatory bowel disease || id:ieu-a-292	TRUE	reported	igd	2	TRUE
112	rs9557195	C	T	C	T	-0.10075	0.0411	0.228	0.1325	FALSE	FALSE	FALSE	finn-b-H7_EPISCLERITIS	13	99956622	0.082	NA	0.6161	Episcleritis || id:finn-b-H7_EPISCLERITIS	Episcleritis	Episcleritis || ||	TRUE	igd	33000	13	2.36701e-14	0.0133003	99956622	ieu-a-292	Inflammatory bowel disease || id:ieu-a-292	TRUE	reported	igd	2	TRUE
113	rs9646268	G	A	G	A	-0.0861777	0.048	0.263	0.1846	FALSE	FALSE	FALSE	finn-b-H7_EPISCLERITIS	16	11727552	0.0719	NA	0.5046	Episcleritis || id:finn-b-H7_EPISCLERITIS	Episcleritis	Episcleritis || ||	TRUE	igd	33000	16	6.28637e-11	0.0132006	11727552	ieu-a-292	Inflammatory bowel disease || id:ieu-a-292	TRUE	reported	igd	2	TRUE

## Sheet: IBD&SCLERITIS
The detailed information of SNPs identified as IVs in the replication practice. (exposure: IBD outcome: SCLERITIS)
	SNP	effect_allele.exposure	other_allele.exposure	effect_allele.outcome	other_allele.outcome	beta.exposure	beta.outcome	eaf.exposure	eaf.outcome	remove	palindromic	ambiguous	id.outcome	chr	pos	se.outcome	samplesize.outcome	pval.outcome	outcome	originalname.outcome	outcome.deprecated	mr_keep.outcome	data_source.outcome	samplesize.exposure	chr.exposure	pval.exposure	se.exposure	pos.exposure	id.exposure	exposure	mr_keep.exposure	pval_origin.exposure	data_source.exposure	action	mr_keep
1	rs1042058	C	T	C	T	0.0709591	0.0763	0.592	0.6128	FALSE	FALSE	FALSE	finn-b-H7_SCLERITIS	10	30728101	0.132	NA	0.5635	Scleritis || id:finn-b-H7_SCLERITIS	Scleritis	Scleritis || ||	TRUE	igd	33000	10	2.09498e-10	0.0111998	30728101	ieu-a-292	Inflammatory bowel disease || id:ieu-a-292	TRUE	reported	igd	2	TRUE
2	rs1050152	T	C	T	C	0.144966	-0.0031	0.426	0.3163	FALSE	FALSE	FALSE	finn-b-H7_SCLERITIS	5	131676320	0.1382	NA	0.9819	Scleritis || id:finn-b-H7_SCLERITIS	Scleritis	Scleritis || ||	TRUE	igd	33000	5	4.13809e-39	0.0111013	131676320	ieu-a-292	Inflammatory bowel disease || id:ieu-a-292	TRUE	reported	igd	2	TRUE
3	rs10516487	A	G	A	G	0.064851	-0.1682	0.308	0.3094	FALSE	FALSE	FALSE	finn-b-H7_SCLERITIS	4	102751076	0.1392	NA	0.2268	Scleritis || id:finn-b-H7_SCLERITIS	Scleritis	Scleritis || ||	TRUE	igd	33000	4	4.43997e-08	0.0118001	102751076	ieu-a-292	Inflammatory bowel disease || id:ieu-a-292	TRUE	reported	igd	2	TRUE
4	rs10521318	T	C	T	C	-0.127265	-0.4576	0.0846	0.1307	FALSE	FALSE	FALSE	finn-b-H7_SCLERITIS	16	86011337	0.1918	NA	0.0170098	Scleritis || id:finn-b-H7_SCLERITIS	Scleritis	Scleritis || ||	TRUE	igd	33000	16	1.40799e-09	0.0210002	86011337	ieu-a-292	Inflammatory bowel disease || id:ieu-a-292	TRUE	reported	igd	2	TRUE
5	rs1062158	T	C	T	C	0.0806579	0.0041	0.629	0.6564	FALSE	FALSE	FALSE	finn-b-H7_SCLERITIS	5	141523000	0.1353	NA	0.9757	Scleritis || id:finn-b-H7_SCLERITIS	Scleritis	Scleritis || ||	TRUE	igd	33000	5	1.21199e-12	0.0113986	141523000	ieu-a-292	Inflammatory bowel disease || id:ieu-a-292	TRUE	reported	igd	2	TRUE
6	rs10758669	A	C	A	C	-0.161343	-0.1219	0.651	0.6421	FALSE	FALSE	FALSE	finn-b-H7_SCLERITIS	9	4981602	0.1339	NA	0.3626	Scleritis || id:finn-b-H7_SCLERITIS	Scleritis	Scleritis || ||	TRUE	igd	33000	9	7.88134e-45	0.0114999	4981602	ieu-a-292	Inflammatory bowel disease || id:ieu-a-292	TRUE	reported	igd	2	TRUE
7	rs10761659	G	A	G	A	0.156537	0.1644	0.543	0.5284	FALSE	FALSE	FALSE	finn-b-H7_SCLERITIS	10	64445564	0.1285	NA	0.2006	Scleritis || id:finn-b-H7_SCLERITIS	Scleritis	Scleritis || ||	TRUE	igd	33000	10	8.46837e-45	0.0111	64445564	ieu-a-292	Inflammatory bowel disease || id:ieu-a-292	TRUE	reported	igd	2	TRUE
8	rs10781499	A	G	A	G	0.176471	-0.0795	0.412	0.417	FALSE	FALSE	FALSE	finn-b-H7_SCLERITIS	9	139266405	0.13	NA	0.541101	Scleritis || id:finn-b-H7_SCLERITIS	Scleritis	Scleritis || ||	TRUE	igd	33000	9	4.38026e-56	0.0111996	139266405	ieu-a-292	Inflammatory bowel disease || id:ieu-a-292	TRUE	reported	igd	2	TRUE
9	rs10800309	G	A	G	A	-0.139762	-0.1152	0.668	0.6283	FALSE	FALSE	FALSE	finn-b-H7_SCLERITIS	1	161472158	0.133	NA	0.3863	Scleritis || id:finn-b-H7_SCLERITIS	Scleritis	Scleritis || ||	TRUE	igd	33000	1	2.56389e-33	0.0116006	161472158	ieu-a-292	Inflammatory bowel disease || id:ieu-a-292	TRUE	reported	igd	2	TRUE
10	rs108499	T	C	T	C	0.0667236	0.1094	0.317	0.3452	FALSE	FALSE	FALSE	finn-b-H7_SCLERITIS	11	61547237	0.1354	NA	0.4193	Scleritis || id:finn-b-H7_SCLERITIS	Scleritis	Scleritis || ||	TRUE	igd	33000	11	1.56899e-08	0.0117995	61547237	ieu-a-292	Inflammatory bowel disease || id:ieu-a-292	TRUE	reported	igd	2	TRUE
11	rs11209026	A	G	A	G	-0.70948	0.4568	0.067	0.04603	FALSE	FALSE	FALSE	finn-b-H7_SCLERITIS	1	67705958	0.3065	NA	0.1361	Scleritis || id:finn-b-H7_SCLERITIS	Scleritis	Scleritis || ||	TRUE	igd	33000	1	8.12831e-161	0.0262998	67705958	ieu-a-292	Inflammatory bowel disease || id:ieu-a-292	TRUE	reported	igd	2	TRUE
12	rs11230563	T	C	T	C	-0.0827296	-0.1131	0.346	0.2483	FALSE	FALSE	FALSE	finn-b-H7_SCLERITIS	11	60776209	0.1495	NA	0.4492	Scleritis || id:finn-b-H7_SCLERITIS	Scleritis	Scleritis || ||	TRUE	igd	33000	11	9.03233e-13	0.0116002	60776209	ieu-a-292	Inflammatory bowel disease || id:ieu-a-292	TRUE	reported	igd	2	TRUE
13	rs11564126	G	A	G	A	0.341786	-0.5565	0.031	0.02694	FALSE	FALSE	FALSE	finn-b-H7_SCLERITIS	12	40820001	0.3981	NA	0.1621	Scleritis || id:finn-b-H7_SCLERITIS	Scleritis	Scleritis || ||	TRUE	igd	33000	12	1.66802e-23	0.0342001	40820001	ieu-a-292	Inflammatory bowel disease || id:ieu-a-292	TRUE	reported	igd	2	TRUE
14	rs11597483	G	A	G	A	0.112497	0.2176	0.346	0.373	FALSE	FALSE	FALSE	finn-b-H7_SCLERITIS	10	35285117	0.1326	NA	0.1008	Scleritis || id:finn-b-H7_SCLERITIS	Scleritis	Scleritis || ||	TRUE	igd	33000	10	5.23721e-23	0.0113999	35285117	ieu-a-292	Inflammatory bowel disease || id:ieu-a-292	TRUE	reported	igd	2	TRUE
15	rs11672983	A	G	A	G	0.0676586	-0.0943	0.392	0.4395	FALSE	FALSE	FALSE	finn-b-H7_SCLERITIS	19	55383051	0.1294	NA	0.466	Scleritis || id:finn-b-H7_SCLERITIS	Scleritis	Scleritis || ||	TRUE	igd	33000	19	2.48399e-09	0.0112999	55383051	ieu-a-292	Inflammatory bowel disease || id:ieu-a-292	TRUE	reported	igd	2	TRUE
16	rs11742570	C	T	C	T	0.183442	0.1766	0.605	0.5682	FALSE	FALSE	FALSE	finn-b-H7_SCLERITIS	5	40410584	0.1297	NA	0.1735	Scleritis || id:finn-b-H7_SCLERITIS	Scleritis	Scleritis || ||	TRUE	igd	33000	5	3.46338e-59	0.0113	40410584	ieu-a-292	Inflammatory bowel disease || id:ieu-a-292	TRUE	reported	igd	2	TRUE
17	rs11879191	A	G	A	G	-0.121151	0.0355	0.203	0.1719	FALSE	FALSE	FALSE	finn-b-H7_SCLERITIS	19	10512911	0.17	NA	0.8346	Scleritis || id:finn-b-H7_SCLERITIS	Scleritis	Scleritis || ||	TRUE	igd	33000	19	2.0361e-18	0.0138001	10512911	ieu-a-292	Inflammatory bowel disease || id:ieu-a-292	TRUE	reported	igd	2	TRUE
18	rs12142199	A	G	A	G	-0.0977231	-0.1948	0.811	0.7359	FALSE	FALSE	FALSE	finn-b-H7_SCLERITIS	1	1249187	0.146	NA	0.1824	Scleritis || id:finn-b-H7_SCLERITIS	Scleritis	Scleritis || ||	TRUE	igd	33000	1	7.58578e-11	0.0150002	1249187	ieu-a-292	Inflammatory bowel disease || id:ieu-a-292	TRUE	reported	igd	2	TRUE
19	rs1250550	A	C	A	C	-0.096621	0.0582	0.324	0.4039	FALSE	FALSE	FALSE	finn-b-H7_SCLERITIS	10	81060317	0.1315	NA	0.658	Scleritis || id:finn-b-H7_SCLERITIS	Scleritis	Scleritis || ||	TRUE	igd	33000	10	1.19289e-15	0.0120998	81060317	ieu-a-292	Inflammatory bowel disease || id:ieu-a-292	TRUE	reported	igd	2	TRUE
20	rs12654812	A	G	A	G	0.0676586	0.0026	0.335	0.3652	FALSE	FALSE	FALSE	finn-b-H7_SCLERITIS	5	176794191	0.1334	NA	0.9847	Scleritis || id:finn-b-H7_SCLERITIS	Scleritis	Scleritis || ||	TRUE	igd	33000	5	1.67598e-08	0.0119982	176794191	ieu-a-292	Inflammatory bowel disease || id:ieu-a-292	TRUE	reported	igd	2	TRUE
21	rs12722515	A	C	A	C	-0.090253	-0.2557	0.151	0.1435	FALSE	FALSE	FALSE	finn-b-H7_SCLERITIS	10	6081230	0.1847	NA	0.1663	Scleritis || id:finn-b-H7_SCLERITIS	Scleritis	Scleritis || ||	TRUE	igd	33000	10	5.82197e-09	0.0155	6081230	ieu-a-292	Inflammatory bowel disease || id:ieu-a-292	TRUE	reported	igd	2	TRUE
22	rs1292053	G	A	G	A	0.0697789	-0.1591	0.446	0.4339	FALSE	FALSE	FALSE	finn-b-H7_SCLERITIS	17	57963537	0.1298	NA	0.2201	Scleritis || id:finn-b-H7_SCLERITIS	Scleritis	Scleritis || ||	TRUE	igd	33000	17	1.76701e-10	0.0109	57963537	ieu-a-292	Inflammatory bowel disease || id:ieu-a-292	TRUE	reported	igd	2	TRUE
23	rs12942547	G	A	G	A	-0.107957	-0.0789	0.42	0.4204	FALSE	FALSE	FALSE	finn-b-H7_SCLERITIS	17	40527544	0.1301	NA	0.5441	Scleritis || id:finn-b-H7_SCLERITIS	Scleritis	Scleritis || ||	TRUE	igd	33000	17	5.50554e-22	0.0111994	40527544	ieu-a-292	Inflammatory bowel disease || id:ieu-a-292	TRUE	reported	igd	2	TRUE
24	rs12946510	T	C	T	C	0.142367	-0.1297	0.465	0.5188	FALSE	FALSE	FALSE	finn-b-H7_SCLERITIS	17	37912377	0.1289	NA	0.3146	Scleritis || id:finn-b-H7_SCLERITIS	Scleritis	Scleritis || ||	TRUE	igd	33000	17	4.1011e-38	0.0109997	37912377	ieu-a-292	Inflammatory bowel disease || id:ieu-a-292	TRUE	reported	igd	2	TRUE
25	rs13009506	T	G	T	G	0.136278	-0.1137	0.523	0.4394	FALSE	FALSE	FALSE	finn-b-H7_SCLERITIS	2	234175706	0.1295	NA	0.3798	Scleritis || id:finn-b-H7_SCLERITIS	Scleritis	Scleritis || ||	TRUE	igd	33000	2	3.47216e-35	0.0110001	234175706	ieu-a-292	Inflammatory bowel disease || id:ieu-a-292	TRUE	reported	igd	2	TRUE
26	rs13019081	C	A	C	A	-0.0962189	0.1065	0.375	0.3276	FALSE	FALSE	FALSE	finn-b-H7_SCLERITIS	2	102950822	0.137	NA	0.4368	Scleritis || id:finn-b-H7_SCLERITIS	Scleritis	Scleritis || ||	TRUE	igd	33000	2	2.99916e-17	0.0113014	102950822	ieu-a-292	Inflammatory bowel disease || id:ieu-a-292	TRUE	reported	igd	2	TRUE
27	rs13387729	G	A	G	A	0.0863207	-0.1037	0.42	0.4011	FALSE	FALSE	FALSE	finn-b-H7_SCLERITIS	2	25076126	0.1312	NA	0.4295	Scleritis || id:finn-b-H7_SCLERITIS	Scleritis	Scleritis || ||	TRUE	igd	33000	2	9.40156e-15	0.0110998	25076126	ieu-a-292	Inflammatory bowel disease || id:ieu-a-292	TRUE	reported	igd	2	TRUE
28	rs1363907	A	G	A	G	0.0760347	-0.0274	0.411	0.3791	FALSE	FALSE	FALSE	finn-b-H7_SCLERITIS	5	96252803	0.1325	NA	0.8364	Scleritis || id:finn-b-H7_SCLERITIS	Scleritis	Scleritis || ||	TRUE	igd	33000	5	8.71164e-12	0.0112009	96252803	ieu-a-292	Inflammatory bowel disease || id:ieu-a-292	TRUE	reported	igd	2	TRUE
29	rs1456896	T	C	T	C	0.0889262	-0.1421	0.688	0.7111	FALSE	FALSE	FALSE	finn-b-H7_SCLERITIS	7	50304461	0.1415	NA	0.3155	Scleritis || id:finn-b-H7_SCLERITIS	Scleritis	Scleritis || ||	TRUE	igd	33000	7	9.75439e-14	0.0118998	50304461	ieu-a-292	Inflammatory bowel disease || id:ieu-a-292	TRUE	reported	igd	2	TRUE
30	rs1516976	C	T	C	T	-0.0962189	-0.1639	0.134	0.1162	FALSE	FALSE	FALSE	finn-b-H7_SCLERITIS	8	129548258	0.2004	NA	0.4135	Scleritis || id:finn-b-H7_SCLERITIS	Scleritis	Scleritis || ||	TRUE	igd	33000	8	5.76899e-09	0.0166008	129548258	ieu-a-292	Inflammatory bowel disease || id:ieu-a-292	TRUE	reported	igd	2	TRUE
31	rs1517352	C	A	C	A	0.0749391	0.1759	0.6	0.6236	FALSE	FALSE	FALSE	finn-b-H7_SCLERITIS	2	191931464	0.1326	NA	0.1848	Scleritis || id:finn-b-H7_SCLERITIS	Scleritis	Scleritis || ||	TRUE	igd	33000	2	3.28171e-11	0.0112999	191931464	ieu-a-292	Inflammatory bowel disease || id:ieu-a-292	TRUE	reported	igd	2	TRUE
32	rs1558744	A	G	A	G	0.110647	-0.1432	0.399	0.3751	FALSE	FALSE	FALSE	finn-b-H7_SCLERITIS	12	68504592	0.1324	NA	0.2796	Scleritis || id:finn-b-H7_SCLERITIS	Scleritis	Scleritis || ||	TRUE	igd	33000	12	2.63027e-23	0.0111989	68504592	ieu-a-292	Inflammatory bowel disease || id:ieu-a-292	TRUE	reported	igd	2	TRUE
33	rs1569723	A	C	A	C	-0.0811016	-0.0023	0.741	0.7285	FALSE	FALSE	FALSE	finn-b-H7_SCLERITIS	20	44742064	0.1446	NA	0.9874	Scleritis || id:finn-b-H7_SCLERITIS	Scleritis	Scleritis || ||	TRUE	igd	33000	20	6.54938e-11	0.0124	44742064	ieu-a-292	Inflammatory bowel disease || id:ieu-a-292	TRUE	reported	igd	2	TRUE
34	rs17085007	C	T	C	T	0.104805	-0.0925	0.183	0.1799	FALSE	FALSE	FALSE	finn-b-H7_SCLERITIS	13	27531267	0.1673	NA	0.5801	Scleritis || id:finn-b-H7_SCLERITIS	Scleritis	Scleritis || ||	TRUE	igd	33000	13	3.75405e-13	0.0143999	27531267	ieu-a-292	Inflammatory bowel disease || id:ieu-a-292	TRUE	reported	igd	2	TRUE
35	rs17119	A	G	A	G	0.0934903	-0.0851	0.786	0.8869	FALSE	FALSE	FALSE	finn-b-H7_SCLERITIS	6	14719496	0.2062	NA	0.6798	Scleritis || id:finn-b-H7_SCLERITIS	Scleritis	Scleritis || ||	TRUE	igd	33000	6	3.07468e-11	0.0141008	14719496	ieu-a-292	Inflammatory bowel disease || id:ieu-a-292	TRUE	reported	igd	2	TRUE
36	rs17293632	T	C	T	C	0.0998453	-0.0044	0.235	0.2625	FALSE	FALSE	FALSE	finn-b-H7_SCLERITIS	15	67442596	0.1463	NA	0.9762	Scleritis || id:finn-b-H7_SCLERITIS	Scleritis	Scleritis || ||	TRUE	igd	33000	15	5.91562e-15	0.0127007	67442596	ieu-a-292	Inflammatory bowel disease || id:ieu-a-292	TRUE	reported	igd	2	TRUE
37	rs17396847	A	G	A	G	-0.0877389	0.087	0.385	0.3405	FALSE	FALSE	FALSE	finn-b-H7_SCLERITIS	1	20144332	0.1356	NA	0.5211	Scleritis || id:finn-b-H7_SCLERITIS	Scleritis	Scleritis || ||	TRUE	igd	33000	1	1.69317e-13	0.0119002	20144332	ieu-a-292	Inflammatory bowel disease || id:ieu-a-292	TRUE	reported	igd	2	TRUE
38	rs17694108	A	G	A	G	0.10075	0.1391	0.282	0.3482	FALSE	FALSE	FALSE	finn-b-H7_SCLERITIS	19	33731551	0.135	NA	0.3029	Scleritis || id:finn-b-H7_SCLERITIS	Scleritis	Scleritis || ||	TRUE	igd	33000	19	5.84655e-15	0.012899	33731551	ieu-a-292	Inflammatory bowel disease || id:ieu-a-292	TRUE	reported	igd	2	TRUE
39	rs17835641	C	G	C	G	-0.0682788	-0.1408	0.523	0.51	FALSE	TRUE	TRUE	finn-b-H7_SCLERITIS	14	69274566	0.1285	NA	0.2731	Scleritis || id:finn-b-H7_SCLERITIS	Scleritis	Scleritis || ||	TRUE	igd	33000	14	4.88304e-10	0.0110002	69274566	ieu-a-292	Inflammatory bowel disease || id:ieu-a-292	TRUE	reported	igd	2	FALSE
40	rs1847472	A	C	A	C	-0.0704225	0.0855	0.345	0.2515	FALSE	FALSE	FALSE	finn-b-H7_SCLERITIS	6	90973159	0.148	NA	0.5635	Scleritis || id:finn-b-H7_SCLERITIS	Scleritis	Scleritis || ||	TRUE	igd	33000	6	1.096e-09	0.0116001	90973159	ieu-a-292	Inflammatory bowel disease || id:ieu-a-292	TRUE	reported	igd	2	TRUE
41	rs1872691	A	G	A	G	-0.12579	-0.2346	0.18	0.1626	FALSE	FALSE	FALSE	finn-b-H7_SCLERITIS	16	50350210	0.1735	NA	0.1764	Scleritis || id:finn-b-H7_SCLERITIS	Scleritis	Scleritis || ||	TRUE	igd	33000	16	5.58727e-18	0.0146	50350210	ieu-a-292	Inflammatory bowel disease || id:ieu-a-292	TRUE	reported	igd	2	TRUE
42	rs1893217	G	A	G	A	0.155952	0.0078	0.157	0.1579	FALSE	FALSE	FALSE	finn-b-H7_SCLERITIS	18	12809340	0.1767	NA	0.9646	Scleritis || id:finn-b-H7_SCLERITIS	Scleritis	Scleritis || ||	TRUE	igd	33000	18	3.04509e-26	0.0147	12809340	ieu-a-292	Inflammatory bowel disease || id:ieu-a-292	TRUE	reported	igd	2	TRUE
43	rs1991866	C	G	C	G	-0.0672088	0.1221	0.578	0.5925	FALSE	TRUE	TRUE	finn-b-H7_SCLERITIS	8	130624105	0.1313	NA	0.3526	Scleritis || id:finn-b-H7_SCLERITIS	Scleritis	Scleritis || ||	TRUE	igd	33000	8	1.64699e-09	0.0111999	130624105	ieu-a-292	Inflammatory bowel disease || id:ieu-a-292	TRUE	reported	igd	2	FALSE
44	rs2024092	A	G	A	G	0.108854	0.0046	0.215	0.2318	FALSE	FALSE	FALSE	finn-b-H7_SCLERITIS	19	1124031	0.1528	NA	0.9761	Scleritis || id:finn-b-H7_SCLERITIS	Scleritis	Scleritis || ||	TRUE	igd	33000	19	1.22999e-15	0.0136	1124031	ieu-a-292	Inflammatory bowel disease || id:ieu-a-292	TRUE	reported	igd	2	TRUE
45	rs2155219	T	G	T	G	0.138892	0.1008	0.509	0.4379	FALSE	FALSE	FALSE	finn-b-H7_SCLERITIS	11	76299194	0.1293	NA	0.4354	Scleritis || id:finn-b-H7_SCLERITIS	Scleritis	Scleritis || ||	TRUE	igd	33000	11	4.23643e-36	0.0111002	76299194	ieu-a-292	Inflammatory bowel disease || id:ieu-a-292	TRUE	reported	igd	2	TRUE
46	rs2266959	T	G	T	G	0.113329	0.0102	0.186	0.2949	FALSE	FALSE	FALSE	finn-b-H7_SCLERITIS	22	21922904	0.1411	NA	0.9423	Scleritis || id:finn-b-H7_SCLERITIS	Scleritis	Scleritis || ||	TRUE	igd	33000	22	1.39316e-16	0.0136987	21922904	ieu-a-292	Inflammatory bowel disease || id:ieu-a-292	TRUE	reported	igd	2	TRUE
47	rs2382817	C	A	C	A	-0.076961	-0.1119	0.592	0.692	FALSE	FALSE	FALSE	finn-b-H7_SCLERITIS	2	219151218	0.1394	NA	0.4218	Scleritis || id:finn-b-H7_SCLERITIS	Scleritis	Scleritis || ||	TRUE	igd	33000	2	3.70425e-12	0.0110984	219151218	ieu-a-292	Inflammatory bowel disease || id:ieu-a-292	TRUE	reported	igd	2	TRUE
48	rs2412970	G	A	G	A	0.0832729	-0.0011	0.457	0.5201	FALSE	FALSE	FALSE	finn-b-H7_SCLERITIS	22	30486826	0.1286	NA	0.993	Scleritis || id:finn-b-H7_SCLERITIS	Scleritis	Scleritis || ||	TRUE	igd	33000	22	2.70023e-14	0.0109	30486826	ieu-a-292	Inflammatory bowel disease || id:ieu-a-292	TRUE	reported	igd	2	TRUE
49	rs2413583	T	C	T	C	-0.181762	-0.2837	0.167	0.1163	FALSE	FALSE	FALSE	finn-b-H7_SCLERITIS	22	39659773	0.2008	NA	0.1577	Scleritis || id:finn-b-H7_SCLERITIS	Scleritis	Scleritis || ||	TRUE	igd	33000	22	4.40352e-33	0.0151999	39659773	ieu-a-292	Inflammatory bowel disease || id:ieu-a-292	TRUE	reported	igd	2	TRUE
50	rs243323	G	A	G	A	-0.0934903	0.2925	0.311	0.3019	FALSE	FALSE	FALSE	finn-b-H7_SCLERITIS	16	11361202	0.1401	NA	0.0368197	Scleritis || id:finn-b-H7_SCLERITIS	Scleritis	Scleritis || ||	TRUE	igd	33000	16	6.12068e-15	0.0119989	11361202	ieu-a-292	Inflammatory bowel disease || id:ieu-a-292	TRUE	reported	igd	2	TRUE
51	rs2488389	A	G	A	G	0.0907544	-0.1654	0.22	0.1621	FALSE	FALSE	FALSE	finn-b-H7_SCLERITIS	1	197631141	0.174	NA	0.3419	Scleritis || id:finn-b-H7_SCLERITIS	Scleritis	Scleritis || ||	TRUE	igd	33000	1	5.21555e-12	0.0132009	197631141	ieu-a-292	Inflammatory bowel disease || id:ieu-a-292	TRUE	reported	igd	2	TRUE
52	rs259964	G	A	G	A	-0.0788112	0.0391	0.536	0.577	FALSE	FALSE	FALSE	finn-b-H7_SCLERITIS	20	57824309	0.1304	NA	0.764499	Scleritis || id:finn-b-H7_SCLERITIS	Scleritis	Scleritis || ||	TRUE	igd	33000	20	1.01298e-12	0.0111015	57824309	ieu-a-292	Inflammatory bowel disease || id:ieu-a-292	TRUE	reported	igd	2	TRUE
53	rs2816954	A	T	A	T	0.0934903	-0.2311	0.849	0.8133	FALSE	TRUE	FALSE	finn-b-H7_SCLERITIS	1	200105746	0.1653	NA	0.1622	Scleritis || id:finn-b-H7_SCLERITIS	Scleritis	Scleritis || ||	TRUE	igd	33000	1	2.40497e-08	0.0166995	200105746	ieu-a-292	Inflammatory bowel disease || id:ieu-a-292	TRUE	reported	igd	2	TRUE
54	rs2823286	A	G	A	G	-0.140988	-0.0179	0.292	0.2335	FALSE	FALSE	FALSE	finn-b-H7_SCLERITIS	21	16817938	0.152	NA	0.9061	Scleritis || id:finn-b-H7_SCLERITIS	Scleritis	Scleritis || ||	TRUE	igd	33000	21	9.27684e-30	0.0124002	16817938	ieu-a-292	Inflammatory bowel disease || id:ieu-a-292	TRUE	reported	igd	2	TRUE
55	rs2836878	A	G	A	G	-0.177095	0.0282	0.267	0.2474	FALSE	FALSE	FALSE	finn-b-H7_SCLERITIS	21	40465534	0.1492	NA	0.8503	Scleritis || id:finn-b-H7_SCLERITIS	Scleritis	Scleritis || ||	TRUE	igd	33000	21	7.2711e-43	0.0128999	40465534	ieu-a-292	Inflammatory bowel disease || id:ieu-a-292	TRUE	reported	igd	2	TRUE
56	rs2930047	C	T	C	T	0.0649653	0.081	0.382	0.2984	FALSE	FALSE	FALSE	finn-b-H7_SCLERITIS	5	10695526	0.1407	NA	0.5648	Scleritis || id:finn-b-H7_SCLERITIS	Scleritis	Scleritis || ||	TRUE	igd	33000	5	1.027e-08	0.0113	10695526	ieu-a-292	Inflammatory bowel disease || id:ieu-a-292	TRUE	reported	igd	2	TRUE
57	rs2950835	G	A	G	A	-0.0676586	0.0334	0.527	0.606	FALSE	FALSE	FALSE	finn-b-H7_SCLERITIS	2	27750545	0.1317	NA	0.7997	Scleritis || id:finn-b-H7_SCLERITIS	Scleritis	Scleritis || ||	TRUE	igd	33000	2	1.438e-09	0.0110997	27750545	ieu-a-292	Inflammatory bowel disease || id:ieu-a-292	TRUE	reported	igd	2	TRUE
58	rs3024505	A	G	A	G	0.198031	-0.0966	0.16	0.1571	FALSE	FALSE	FALSE	finn-b-H7_SCLERITIS	1	206939904	0.1765	NA	0.5841	Scleritis || id:finn-b-H7_SCLERITIS	Scleritis	Scleritis || ||	TRUE	igd	33000	1	6.66346e-42	0.014601	206939904	ieu-a-292	Inflammatory bowel disease || id:ieu-a-292	TRUE	reported	igd	2	TRUE
59	rs3091316	A	G	A	G	-0.113393	0.419	0.278	0.3352	FALSE	FALSE	FALSE	finn-b-H7_SCLERITIS	17	32593974	0.1367	NA	0.00218002	Scleritis || id:finn-b-H7_SCLERITIS	Scleritis	Scleritis || ||	TRUE	igd	33000	17	5.25654e-20	0.0123999	32593974	ieu-a-292	Inflammatory bowel disease || id:ieu-a-292	TRUE	reported	igd	2	TRUE
60	rs3197999	A	G	A	G	0.170586	0.1296	0.296	0.3928	FALSE	FALSE	FALSE	finn-b-H7_SCLERITIS	3	49721532	0.132	NA	0.3263	Scleritis || id:finn-b-H7_SCLERITIS	Scleritis	Scleritis || ||	TRUE	igd	33000	3	1.00693e-47	0.0118012	49721532	ieu-a-292	Inflammatory bowel disease || id:ieu-a-292	TRUE	reported	igd	2	TRUE
61	rs35675666	T	G	T	G	-0.122055	0.0129	0.162	0.2636	FALSE	FALSE	FALSE	finn-b-H7_SCLERITIS	1	8021973	0.146	NA	0.9296	Scleritis || id:finn-b-H7_SCLERITIS	Scleritis	Scleritis || ||	TRUE	igd	33000	1	1.12305e-15	0.0152001	8021973	ieu-a-292	Inflammatory bowel disease || id:ieu-a-292	TRUE	reported	igd	2	TRUE
62	rs3764147	G	A	G	A	0.0923346	-0.1038	0.248	0.2023	FALSE	FALSE	FALSE	finn-b-H7_SCLERITIS	13	44457925	0.1595	NA	0.5153	Scleritis || id:finn-b-H7_SCLERITIS	Scleritis	Scleritis || ||	TRUE	igd	33000	13	5.63119e-13	0.0128002	44457925	ieu-a-292	Inflammatory bowel disease || id:ieu-a-292	TRUE	reported	igd	2	TRUE
63	rs3851228	T	A	T	A	0.158644	0.3902	0.073	0.0635	FALSE	TRUE	FALSE	finn-b-H7_SCLERITIS	6	111848191	0.2648	NA	0.1406	Scleritis || id:finn-b-H7_SCLERITIS	Scleritis	Scleritis || ||	TRUE	igd	33000	6	1.07696e-13	0.0213	111848191	ieu-a-292	Inflammatory bowel disease || id:ieu-a-292	TRUE	reported	igd	2	TRUE
64	rs4072037	T	C	T	C	0.0685928	-0.012	0.523	0.5587	FALSE	FALSE	FALSE	finn-b-H7_SCLERITIS	1	155162067	0.1295	NA	0.9264	Scleritis || id:finn-b-H7_SCLERITIS	Scleritis	Scleritis || ||	TRUE	igd	33000	1	6.86894e-10	0.0111988	155162067	ieu-a-292	Inflammatory bowel disease || id:ieu-a-292	TRUE	reported	igd	2	TRUE
65	rs4246905	C	T	C	T	0.148268	0.0151	0.709	0.7996	FALSE	FALSE	FALSE	finn-b-H7_SCLERITIS	9	117553249	0.1605	NA	0.925	Scleritis || id:finn-b-H7_SCLERITIS	Scleritis	Scleritis || ||	TRUE	igd	33000	9	2.80414e-32	0.0125	117553249	ieu-a-292	Inflammatory bowel disease || id:ieu-a-292	TRUE	reported	igd	2	TRUE
66	rs4380874	C	T	C	T	-0.0944007	0.0285	0.595	0.614	FALSE	FALSE	FALSE	finn-b-H7_SCLERITIS	7	107480315	0.132	NA	0.829	Scleritis || id:finn-b-H7_SCLERITIS	Scleritis	Scleritis || ||	TRUE	igd	33000	7	7.12525e-17	0.0112988	107480315	ieu-a-292	Inflammatory bowel disease || id:ieu-a-292	TRUE	reported	igd	2	TRUE
67	rs4409764	G	T	G	T	-0.171429	0.3573	0.509	0.5298	FALSE	FALSE	FALSE	finn-b-H7_SCLERITIS	10	101284237	0.1288	NA	0.00552306	Scleritis || id:finn-b-H7_SCLERITIS	Scleritis	Scleritis || ||	TRUE	igd	33000	10	1.02896e-54	0.0110006	101284237	ieu-a-292	Inflammatory bowel disease || id:ieu-a-292	TRUE	reported	igd	2	TRUE
68	rs4626115	T	C	T	C	0.105261	-0.1219	0.138	0.1167	FALSE	FALSE	FALSE	finn-b-H7_SCLERITIS	3	18772770	0.2005	NA	0.5431	Scleritis || id:finn-b-H7_SCLERITIS	Scleritis	Scleritis || ||	TRUE	igd	33000	3	1.10002e-11	0.0154989	18772770	ieu-a-292	Inflammatory bowel disease || id:ieu-a-292	TRUE	reported	igd	2	TRUE
69	rs4656958	G	A	G	A	0.0691357	0.0304	0.686	0.6787	FALSE	FALSE	FALSE	finn-b-H7_SCLERITIS	1	160856964	0.1375	NA	0.8251	Scleritis || id:finn-b-H7_SCLERITIS	Scleritis	Scleritis || ||	TRUE	igd	33000	1	6.79908e-09	0.0119	160856964	ieu-a-292	Inflammatory bowel disease || id:ieu-a-292	TRUE	reported	igd	2	TRUE
70	rs4743820	T	C	T	C	0.0704585	-0.0971	0.702	0.6661	FALSE	FALSE	FALSE	finn-b-H7_SCLERITIS	9	93928416	0.1365	NA	0.4769	Scleritis || id:finn-b-H7_SCLERITIS	Scleritis	Scleritis || ||	TRUE	igd	33000	9	6.45402e-09	0.0122	93928416	ieu-a-292	Inflammatory bowel disease || id:ieu-a-292	TRUE	reported	igd	2	TRUE
71	rs4921227	G	A	G	A	0.147572	0.0674	0.329	0.3094	FALSE	FALSE	FALSE	finn-b-H7_SCLERITIS	5	158849837	0.1393	NA	0.628599	Scleritis || id:finn-b-H7_SCLERITIS	Scleritis	Scleritis || ||	TRUE	igd	33000	5	6.18586e-37	0.0115998	158849837	ieu-a-292	Inflammatory bowel disease || id:ieu-a-292	TRUE	reported	igd	2	TRUE
72	rs516246	T	C	T	C	0.0657877	0.175	0.483	0.3748	FALSE	FALSE	FALSE	finn-b-H7_SCLERITIS	19	49206172	0.1328	NA	0.1875	Scleritis || id:finn-b-H7_SCLERITIS	Scleritis	Scleritis || ||	TRUE	igd	33000	19	4.32603e-09	0.0111993	49206172	ieu-a-292	Inflammatory bowel disease || id:ieu-a-292	TRUE	reported	igd	2	TRUE
73	rs559928	C	T	C	T	0.0948603	0.2109	0.821	0.8011	FALSE	FALSE	FALSE	finn-b-H7_SCLERITIS	11	64150370	0.1606	NA	0.1891	Scleritis || id:finn-b-H7_SCLERITIS	Scleritis	Scleritis || ||	TRUE	igd	33000	11	4.18697e-11	0.0143999	64150370	ieu-a-292	Inflammatory bowel disease || id:ieu-a-292	TRUE	reported	igd	2	TRUE
74	rs5743289	T	C	T	C	0.242946	-0.379	0.179	0.06967	FALSE	FALSE	FALSE	finn-b-H7_SCLERITIS	16	50756774	0.2536	NA	0.1351	Scleritis || id:finn-b-H7_SCLERITIS	Scleritis	Scleritis || ||	TRUE	igd	33000	16	2.90202e-69	0.0137998	50756774	ieu-a-292	Inflammatory bowel disease || id:ieu-a-292	TRUE	reported	igd	2	TRUE
75	rs6017342	C	A	C	A	0.119572	-0.0847	0.53	0.5572	FALSE	FALSE	FALSE	finn-b-H7_SCLERITIS	20	43065028	0.1298	NA	0.5139	Scleritis || id:finn-b-H7_SCLERITIS	Scleritis	Scleritis || ||	TRUE	igd	33000	20	1.42692e-21	0.0125	43065028	ieu-a-292	Inflammatory bowel disease || id:ieu-a-292	TRUE	reported	igd	2	TRUE
76	rs6062504	G	A	G	A	0.1207	-0.0016	0.684	0.7391	FALSE	FALSE	FALSE	finn-b-H7_SCLERITIS	20	62348907	0.1462	NA	0.9914	Scleritis || id:finn-b-H7_SCLERITIS	Scleritis	Scleritis || ||	TRUE	igd	33000	20	1.09194e-23	0.0120002	62348907	ieu-a-292	Inflammatory bowel disease || id:ieu-a-292	TRUE	reported	igd	2	TRUE
77	rs6142618	G	A	G	A	0.0681718	-0.0528	0.564	0.6461	FALSE	FALSE	FALSE	finn-b-H7_SCLERITIS	20	30725648	0.1344	NA	0.694201	Scleritis || id:finn-b-H7_SCLERITIS	Scleritis	Scleritis || ||	TRUE	igd	33000	20	6.05299e-10	0.0110001	30725648	ieu-a-292	Inflammatory bowel disease || id:ieu-a-292	TRUE	reported	igd	2	TRUE
78	rs6426833	A	G	A	G	0.122218	0.111	0.542	0.5088	FALSE	FALSE	FALSE	finn-b-H7_SCLERITIS	1	20171860	0.1286	NA	0.388	Scleritis || id:finn-b-H7_SCLERITIS	Scleritis	Scleritis || ||	TRUE	igd	33000	1	2.01883e-28	0.0110001	20171860	ieu-a-292	Inflammatory bowel disease || id:ieu-a-292	TRUE	reported	igd	2	TRUE
79	rs6588248	G	T	G	T	0.0827296	-0.0533	0.537	0.4995	FALSE	FALSE	FALSE	finn-b-H7_SCLERITIS	1	67652984	0.1284	NA	0.6782	Scleritis || id:finn-b-H7_SCLERITIS	Scleritis	Scleritis || ||	TRUE	igd	33000	1	4.97852e-14	0.0110002	67652984	ieu-a-292	Inflammatory bowel disease || id:ieu-a-292	TRUE	reported	igd	2	TRUE
80	rs6592362	G	A	G	A	-0.0704585	0.1018	0.752	0.6416	FALSE	FALSE	FALSE	finn-b-H7_SCLERITIS	11	87125438	0.1348	NA	0.450199	Scleritis || id:finn-b-H7_SCLERITIS	Scleritis	Scleritis || ||	TRUE	igd	33000	11	2.32402e-08	0.0125993	87125438	ieu-a-292	Inflammatory bowel disease || id:ieu-a-292	TRUE	reported	igd	2	TRUE
81	rs6673002	G	T	G	T	-0.0898407	0.1792	0.151	0.1622	FALSE	FALSE	FALSE	finn-b-H7_SCLERITIS	1	151743275	0.1746	NA	0.3047	Scleritis || id:finn-b-H7_SCLERITIS	Scleritis	Scleritis || ||	TRUE	igd	33000	1	1.11199e-08	0.0157	151743275	ieu-a-292	Inflammatory bowel disease || id:ieu-a-292	TRUE	reported	igd	2	TRUE
82	rs6724516	A	G	A	G	0.079735	0.1939	0.72	0.8324	FALSE	FALSE	FALSE	finn-b-H7_SCLERITIS	2	241586810	0.1718	NA	0.2592	Scleritis || id:finn-b-H7_SCLERITIS	Scleritis	Scleritis || ||	TRUE	igd	33000	2	2.229e-10	0.0126007	241586810	ieu-a-292	Inflammatory bowel disease || id:ieu-a-292	TRUE	reported	igd	2	TRUE
83	rs6740462	A	C	A	C	0.0704585	-0.0313	0.739	0.6256	FALSE	FALSE	FALSE	finn-b-H7_SCLERITIS	2	65667272	0.133	NA	0.8137	Scleritis || id:finn-b-H7_SCLERITIS	Scleritis	Scleritis || ||	TRUE	igd	33000	2	2.35099e-08	0.0125993	65667272	ieu-a-292	Inflammatory bowel disease || id:ieu-a-292	TRUE	reported	igd	2	TRUE
84	rs683078	C	T	C	T	-0.0657877	0.16	0.483	0.4918	FALSE	FALSE	FALSE	finn-b-H7_SCLERITIS	11	114414994	0.1284	NA	0.2126	Scleritis || id:finn-b-H7_SCLERITIS	Scleritis	Scleritis || ||	TRUE	igd	33000	11	2.427e-09	0.011001	114414994	ieu-a-292	Inflammatory bowel disease || id:ieu-a-292	TRUE	reported	igd	2	TRUE
85	rs6879495	T	C	T	C	0.0778865	-0.0676	0.531	0.4929	FALSE	FALSE	FALSE	finn-b-H7_SCLERITIS	5	39979460	0.1286	NA	0.5991	Scleritis || id:finn-b-H7_SCLERITIS	Scleritis	Scleritis || ||	TRUE	igd	33000	5	2.4598e-12	0.0110999	39979460	ieu-a-292	Inflammatory bowel disease || id:ieu-a-292	TRUE	reported	igd	2	TRUE
86	rs6908425	C	T	C	T	0.0980539	0.2556	0.782	0.7368	FALSE	FALSE	FALSE	finn-b-H7_SCLERITIS	6	20728731	0.1457	NA	0.0793506	Scleritis || id:finn-b-H7_SCLERITIS	Scleritis	Scleritis || ||	TRUE	igd	33000	6	3.36977e-13	0.0135	20728731	ieu-a-292	Inflammatory bowel disease || id:ieu-a-292	TRUE	reported	igd	2	TRUE
87	rs6911490	C	T	C	T	-0.119559	-0.0128	0.792	0.7896	FALSE	FALSE	FALSE	finn-b-H7_SCLERITIS	6	106522027	0.1599	NA	0.9363	Scleritis || id:finn-b-H7_SCLERITIS	Scleritis	Scleritis || ||	TRUE	igd	33000	6	3.80365e-18	0.0137991	106522027	ieu-a-292	Inflammatory bowel disease || id:ieu-a-292	TRUE	reported	igd	2	TRUE
88	rs6920220	A	G	A	G	0.103459	0.328	0.206	0.1888	FALSE	FALSE	FALSE	finn-b-H7_SCLERITIS	6	138006504	0.1633	NA	0.0446498	Scleritis || id:finn-b-H7_SCLERITIS	Scleritis	Scleritis || ||	TRUE	igd	33000	6	1.00902e-14	0.0134	138006504	ieu-a-292	Inflammatory bowel disease || id:ieu-a-292	TRUE	reported	igd	2	TRUE
89	rs6927022	G	A	G	A	-0.176471	0.0791	0.465	0.4398	FALSE	FALSE	FALSE	finn-b-H7_SCLERITIS	6	32612397	0.1396	NA	0.5707	Scleritis || id:finn-b-H7_SCLERITIS	Scleritis	Scleritis || ||	TRUE	igd	33000	6	3.18493e-52	0.0115994	32612397	ieu-a-292	Inflammatory bowel disease || id:ieu-a-292	TRUE	reported	igd	2	TRUE
90	rs7097656	C	T	C	T	0.105916	0.0407	0.802	0.7776	FALSE	FALSE	FALSE	finn-b-H7_SCLERITIS	10	82250831	0.1549	NA	0.792899	Scleritis || id:finn-b-H7_SCLERITIS	Scleritis	Scleritis || ||	TRUE	igd	33000	10	2.0488e-14	0.0139	82250831	ieu-a-292	Inflammatory bowel disease || id:ieu-a-292	TRUE	reported	igd	2	TRUE
91	rs7200798	A	G	A	G	0.0629748	-0.0106	0.527	0.6267	FALSE	FALSE	FALSE	finn-b-H7_SCLERITIS	16	23853860	0.133	NA	0.9366	Scleritis || id:finn-b-H7_SCLERITIS	Scleritis	Scleritis || ||	TRUE	igd	33000	16	1.27101e-08	0.0110009	23853860	ieu-a-292	Inflammatory bowel disease || id:ieu-a-292	TRUE	reported	igd	2	TRUE
92	rs7214193	G	A	G	A	-0.0741794	0.2941	0.223	0.1904	FALSE	FALSE	FALSE	finn-b-H7_SCLERITIS	17	70641865	0.1636	NA	0.0722005	Scleritis || id:finn-b-H7_SCLERITIS	Scleritis	Scleritis || ||	TRUE	igd	33000	17	1.595e-08	0.0132013	70641865	ieu-a-292	Inflammatory bowel disease || id:ieu-a-292	TRUE	reported	igd	2	TRUE
93	rs7240004	G	A	G	A	-0.0667236	0.0704	0.384	0.3783	FALSE	FALSE	FALSE	finn-b-H7_SCLERITIS	18	46395022	0.1333	NA	0.5974	Scleritis || id:finn-b-H7_SCLERITIS	Scleritis	Scleritis || ||	TRUE	igd	33000	18	9.80596e-09	0.0115991	46395022	ieu-a-292	Inflammatory bowel disease || id:ieu-a-292	TRUE	reported	igd	2	TRUE
94	rs727088	A	G	A	G	-0.0653922	0.2516	0.516	0.5605	FALSE	FALSE	FALSE	finn-b-H7_SCLERITIS	18	67530439	0.1295	NA	0.0519601	Scleritis || id:finn-b-H7_SCLERITIS	Scleritis	Scleritis || ||	TRUE	igd	33000	18	4.649e-09	0.0111999	67530439	ieu-a-292	Inflammatory bowel disease || id:ieu-a-292	TRUE	reported	igd	2	TRUE
95	rs7495132	T	C	T	C	-0.119572	-0.036	0.109	0.09771	FALSE	FALSE	FALSE	finn-b-H7_SCLERITIS	15	91172901	0.2164	NA	0.8681	Scleritis || id:finn-b-H7_SCLERITIS	Scleritis	Scleritis || ||	TRUE	igd	33000	15	9.482e-11	0.0185	91172901	ieu-a-292	Inflammatory bowel disease || id:ieu-a-292	TRUE	reported	igd	2	TRUE
96	rs7554511	A	C	A	C	-0.148732	-0.1821	0.275	0.213	FALSE	FALSE	FALSE	finn-b-H7_SCLERITIS	1	200877562	0.1571	NA	0.2463	Scleritis || id:finn-b-H7_SCLERITIS	Scleritis	Scleritis || ||	TRUE	igd	33000	1	1.24194e-32	0.0125002	200877562	ieu-a-292	Inflammatory bowel disease || id:ieu-a-292	TRUE	reported	igd	2	TRUE
97	rs7608910	G	A	G	A	0.131248	-0.0592	0.394	0.3686	FALSE	FALSE	FALSE	finn-b-H7_SCLERITIS	2	61204856	0.1329	NA	0.656	Scleritis || id:finn-b-H7_SCLERITIS	Scleritis	Scleritis || ||	TRUE	igd	33000	2	8.65366e-32	0.0112	61204856	ieu-a-292	Inflammatory bowel disease || id:ieu-a-292	TRUE	reported	igd	2	TRUE
98	rs7657746	G	A	G	A	-0.0953102	0.136	0.247	0.1405	FALSE	FALSE	FALSE	finn-b-H7_SCLERITIS	4	123161619	0.1851	NA	0.462701	Scleritis || id:finn-b-H7_SCLERITIS	Scleritis	Scleritis || ||	TRUE	igd	33000	4	2.75677e-13	0.0129995	123161619	ieu-a-292	Inflammatory bowel disease || id:ieu-a-292	TRUE	reported	igd	2	TRUE
99	rs7724036	T	C	T	C	0.203757	0.1304	0.0944	0.103	FALSE	FALSE	FALSE	finn-b-H7_SCLERITIS	5	150284808	0.211	NA	0.536701	Scleritis || id:finn-b-H7_SCLERITIS	Scleritis	Scleritis || ||	TRUE	igd	33000	5	1.02802e-26	0.0190013	150284808	ieu-a-292	Inflammatory bowel disease || id:ieu-a-292	TRUE	reported	igd	2	TRUE
100	rs7749278	C	T	C	T	0.0881757	0.1268	0.468	0.4313	FALSE	FALSE	FALSE	finn-b-H7_SCLERITIS	6	167435325	0.1297	NA	0.3282	Scleritis || id:finn-b-H7_SCLERITIS	Scleritis	Scleritis || ||	TRUE	igd	33000	6	8.45279e-16	0.0110001	167435325	ieu-a-292	Inflammatory bowel disease || id:ieu-a-292	TRUE	reported	igd	2	TRUE
101	rs7788750	T	C	T	C	0.162969	0.5111	0.0459	0.04463	FALSE	FALSE	FALSE	finn-b-H7_SCLERITIS	7	98739231	0.312	NA	0.1014	Scleritis || id:finn-b-H7_SCLERITIS	Scleritis	Scleritis || ||	TRUE	igd	33000	7	4.43997e-10	0.0261014	98739231	ieu-a-292	Inflammatory bowel disease || id:ieu-a-292	TRUE	reported	igd	2	TRUE
102	rs7911264	C	T	C	T	0.06145	0.0666	0.519	0.5323	FALSE	FALSE	FALSE	finn-b-H7_SCLERITIS	10	94436851	0.1287	NA	0.6046	Scleritis || id:finn-b-H7_SCLERITIS	Scleritis	Scleritis || ||	TRUE	igd	33000	10	2.98298e-08	0.0111	94436851	ieu-a-292	Inflammatory bowel disease || id:ieu-a-292	TRUE	reported	igd	2	TRUE
103	rs798502	C	A	C	A	-0.0741794	-0.0204	0.291	0.3521	FALSE	FALSE	FALSE	finn-b-H7_SCLERITIS	7	2789880	0.1346	NA	0.8795	Scleritis || id:finn-b-H7_SCLERITIS	Scleritis	Scleritis || ||	TRUE	igd	33000	7	1.22899e-09	0.0121997	2789880	ieu-a-292	Inflammatory bowel disease || id:ieu-a-292	TRUE	reported	igd	2	TRUE
104	rs8005161	T	C	T	C	0.144966	0.2886	0.0887	0.08101	FALSE	FALSE	FALSE	finn-b-H7_SCLERITIS	14	88472595	0.2345	NA	0.2184	Scleritis || id:finn-b-H7_SCLERITIS	Scleritis	Scleritis || ||	TRUE	igd	33000	14	2.34909e-14	0.0190003	88472595	ieu-a-292	Inflammatory bowel disease || id:ieu-a-292	TRUE	reported	igd	2	TRUE
105	rs8062405	G	A	G	A	0.099268	0.0107	0.376	0.4096	FALSE	FALSE	FALSE	finn-b-H7_SCLERITIS	16	28837906	0.1304	NA	0.9343	Scleritis || id:finn-b-H7_SCLERITIS	Scleritis	Scleritis || ||	TRUE	igd	33000	16	1.09094e-18	0.0113002	28837906	ieu-a-292	Inflammatory bowel disease || id:ieu-a-292	TRUE	reported	igd	2	TRUE
106	rs8107703	A	G	A	G	-0.162166	0.0928	0.946	0.9416	FALSE	FALSE	FALSE	finn-b-H7_SCLERITIS	19	10701259	0.2731	NA	0.7339	Scleritis || id:finn-b-H7_SCLERITIS	Scleritis	Scleritis || ||	TRUE	igd	33000	19	1.193e-10	0.0252	10701259	ieu-a-292	Inflammatory bowel disease || id:ieu-a-292	TRUE	reported	igd	2	TRUE
107	rs907611	A	G	A	G	0.076961	0.1341	0.315	0.322	FALSE	FALSE	FALSE	finn-b-H7_SCLERITIS	11	1874072	0.1377	NA	0.3301	Scleritis || id:finn-b-H7_SCLERITIS	Scleritis	Scleritis || ||	TRUE	igd	33000	11	2.69898e-10	0.0120997	1874072	ieu-a-292	Inflammatory bowel disease || id:ieu-a-292	TRUE	reported	igd	2	TRUE
108	rs913678	C	T	C	T	-0.064851	0.0688	0.338	0.3499	FALSE	FALSE	FALSE	finn-b-H7_SCLERITIS	20	48955424	0.1354	NA	0.611499	Scleritis || id:finn-b-H7_SCLERITIS	Scleritis	Scleritis || ||	TRUE	igd	33000	20	4.59198e-08	0.0118001	48955424	ieu-a-292	Inflammatory bowel disease || id:ieu-a-292	TRUE	reported	igd	2	TRUE
109	rs9170	A	G	A	G	0.108854	0.2722	0.122	0.07265	FALSE	FALSE	FALSE	finn-b-H7_SCLERITIS	2	43450138	0.2481	NA	0.2726	Scleritis || id:finn-b-H7_SCLERITIS	Scleritis	Scleritis || ||	TRUE	igd	33000	2	3.07468e-11	0.0163992	43450138	ieu-a-292	Inflammatory bowel disease || id:ieu-a-292	TRUE	reported	igd	2	TRUE
110	rs921720	G	A	G	A	0.0882849	0.2366	0.609	0.7224	FALSE	FALSE	FALSE	finn-b-H7_SCLERITIS	8	126534671	0.1432	NA	0.098451	Scleritis || id:finn-b-H7_SCLERITIS	Scleritis	Scleritis || ||	TRUE	igd	33000	8	6.70656e-15	0.0113002	126534671	ieu-a-292	Inflammatory bowel disease || id:ieu-a-292	TRUE	reported	igd	2	TRUE
111	rs941823	C	T	C	T	0.0804511	-0.0438	0.758	0.7288	FALSE	FALSE	FALSE	finn-b-H7_SCLERITIS	13	41013977	0.1443	NA	0.7616	Scleritis || id:finn-b-H7_SCLERITIS	Scleritis	Scleritis || ||	TRUE	igd	33000	13	3.83698e-10	0.0128002	41013977	ieu-a-292	Inflammatory bowel disease || id:ieu-a-292	TRUE	reported	igd	2	TRUE
112	rs9557195	C	T	C	T	-0.10075	-0.0277	0.228	0.1325	FALSE	FALSE	FALSE	finn-b-H7_SCLERITIS	13	99956622	0.1903	NA	0.8842	Scleritis || id:finn-b-H7_SCLERITIS	Scleritis	Scleritis || ||	TRUE	igd	33000	13	2.36701e-14	0.0133003	99956622	ieu-a-292	Inflammatory bowel disease || id:ieu-a-292	TRUE	reported	igd	2	TRUE
113	rs9646268	G	A	G	A	-0.0861777	-0.1748	0.263	0.1845	FALSE	FALSE	FALSE	finn-b-H7_SCLERITIS	16	11727552	0.1674	NA	0.2965	Scleritis || id:finn-b-H7_SCLERITIS	Scleritis	Scleritis || ||	TRUE	igd	33000	16	6.28637e-11	0.0132006	11727552	ieu-a-292	Inflammatory bowel disease || id:ieu-a-292	TRUE	reported	igd	2	TRUE

## Sheet: IBD&Uveitis
The detailed information of SNPs identified as IVs in the replication practice. (exposure: IBD outcome: Uveitis)
	SNP	effect_allele.exposure	other_allele.exposure	effect_allele.outcome	other_allele.outcome	beta.exposure	beta.outcome	eaf.exposure	eaf.outcome	remove	palindromic	ambiguous	id.outcome	chr	pos	se.outcome	samplesize.outcome	pval.outcome	outcome	originalname.outcome	outcome.deprecated	mr_keep.outcome	data_source.outcome	samplesize.exposure	chr.exposure	pval.exposure	se.exposure	pos.exposure	id.exposure	exposure	mr_keep.exposure	pval_origin.exposure	data_source.exposure	action	mr_keep
1	rs1042058	C	T	C	T	0.0709591	-0.0102	0.592	0.564883	FALSE	FALSE	FALSE	ebi-a-GCST90018938	10	30728101	0.0283	480742	0.7179	Uveitis || id:ebi-a-GCST90018938	Uveitis	Uveitis || ||	TRUE	igd	33000	10	2.09498e-10	0.0111998	30728101	ieu-a-292	Inflammatory bowel disease || id:ieu-a-292	TRUE	reported	igd	2	TRUE
2	rs1050152	T	C	T	C	0.144966	0.0251	0.426	0.294042	FALSE	FALSE	FALSE	ebi-a-GCST90018938	5	131676320	0.0299	480742	0.4014	Uveitis || id:ebi-a-GCST90018938	Uveitis	Uveitis || ||	TRUE	igd	33000	5	4.13809e-39	0.0111013	131676320	ieu-a-292	Inflammatory bowel disease || id:ieu-a-292	TRUE	reported	igd	2	TRUE
3	rs10516487	A	G	A	G	0.064851	-0.0432	0.308	0.311774	FALSE	FALSE	FALSE	ebi-a-GCST90018938	4	102751076	0.0305	480742	0.1561	Uveitis || id:ebi-a-GCST90018938	Uveitis	Uveitis || ||	TRUE	igd	33000	4	4.43997e-08	0.0118001	102751076	ieu-a-292	Inflammatory bowel disease || id:ieu-a-292	TRUE	reported	igd	2	TRUE
4	rs10521318	T	C	T	C	-0.127265	-0.0632	0.0846	0.0968652	FALSE	FALSE	FALSE	ebi-a-GCST90018938	16	86011337	0.0426	480742	0.1379	Uveitis || id:ebi-a-GCST90018938	Uveitis	Uveitis || ||	TRUE	igd	33000	16	1.40799e-09	0.0210002	86011337	ieu-a-292	Inflammatory bowel disease || id:ieu-a-292	TRUE	reported	igd	2	TRUE
5	rs1062158	T	C	T	C	0.0806579	0.035	0.629	0.632741	FALSE	FALSE	FALSE	ebi-a-GCST90018938	5	141523000	0.0289	480742	0.2264	Uveitis || id:ebi-a-GCST90018938	Uveitis	Uveitis || ||	TRUE	igd	33000	5	1.21199e-12	0.0113986	141523000	ieu-a-292	Inflammatory bowel disease || id:ieu-a-292	TRUE	reported	igd	2	TRUE
6	rs10758669	A	C	A	C	-0.161343	-0.0163	0.651	0.652684	FALSE	FALSE	FALSE	ebi-a-GCST90018938	9	4981602	0.0288	480742	0.5716	Uveitis || id:ebi-a-GCST90018938	Uveitis	Uveitis || ||	TRUE	igd	33000	9	7.88134e-45	0.0114999	4981602	ieu-a-292	Inflammatory bowel disease || id:ieu-a-292	TRUE	reported	igd	2	TRUE
7	rs10761659	G	A	G	A	0.156537	0.0949	0.543	0.58165	FALSE	FALSE	FALSE	ebi-a-GCST90018938	10	64445564	0.0278	480742	0.0006291	Uveitis || id:ebi-a-GCST90018938	Uveitis	Uveitis || ||	TRUE	igd	33000	10	8.46837e-45	0.0111	64445564	ieu-a-292	Inflammatory bowel disease || id:ieu-a-292	TRUE	reported	igd	2	TRUE
8	rs10781499	A	G	A	G	0.176471	0.0387	0.412	0.403281	FALSE	FALSE	FALSE	ebi-a-GCST90018938	9	139266405	0.028	480742	0.166	Uveitis || id:ebi-a-GCST90018938	Uveitis	Uveitis || ||	TRUE	igd	33000	9	4.38026e-56	0.0111996	139266405	ieu-a-292	Inflammatory bowel disease || id:ieu-a-292	TRUE	reported	igd	2	TRUE
9	rs10800309	G	A	G	A	-0.139762	0.0048	0.668	0.546209	FALSE	FALSE	FALSE	ebi-a-GCST90018938	1	161472158	0.0289	480742	0.8694	Uveitis || id:ebi-a-GCST90018938	Uveitis	Uveitis || ||	TRUE	igd	33000	1	2.56389e-33	0.0116006	161472158	ieu-a-292	Inflammatory bowel disease || id:ieu-a-292	TRUE	reported	igd	2	TRUE
10	rs108499	T	C	T	C	0.0667236	0.0408	0.317	0.353388	FALSE	FALSE	FALSE	ebi-a-GCST90018938	11	61547237	0.0291	480742	0.1604	Uveitis || id:ebi-a-GCST90018938	Uveitis	Uveitis || ||	TRUE	igd	33000	11	1.56899e-08	0.0117995	61547237	ieu-a-292	Inflammatory bowel disease || id:ieu-a-292	TRUE	reported	igd	2	TRUE
11	rs11209026	A	G	A	G	-0.70948	-0.1141	0.067	0.0614227	FALSE	FALSE	FALSE	ebi-a-GCST90018938	1	67705958	0.0642	480742	0.0757094	Uveitis || id:ebi-a-GCST90018938	Uveitis	Uveitis || ||	TRUE	igd	33000	1	8.12831e-161	0.0262998	67705958	ieu-a-292	Inflammatory bowel disease || id:ieu-a-292	TRUE	reported	igd	2	TRUE
12	rs11230563	T	C	T	C	-0.0827296	0.0053	0.346	0.280785	FALSE	FALSE	FALSE	ebi-a-GCST90018938	11	60776209	0.0316	480742	0.867	Uveitis || id:ebi-a-GCST90018938	Uveitis	Uveitis || ||	TRUE	igd	33000	11	9.03233e-13	0.0116002	60776209	ieu-a-292	Inflammatory bowel disease || id:ieu-a-292	TRUE	reported	igd	2	TRUE
13	rs11564126	G	A	G	A	0.341786	0.051	0.031	0.0190134	FALSE	FALSE	FALSE	ebi-a-GCST90018938	12	40820001	0.0905	480742	0.573099	Uveitis || id:ebi-a-GCST90018938	Uveitis	Uveitis || ||	TRUE	igd	33000	12	1.66802e-23	0.0342001	40820001	ieu-a-292	Inflammatory bowel disease || id:ieu-a-292	TRUE	reported	igd	2	TRUE
14	rs11597483	G	A	G	A	0.112497	0.0116	0.346	0.322981	FALSE	FALSE	FALSE	ebi-a-GCST90018938	10	35285117	0.0287	480742	0.6853	Uveitis || id:ebi-a-GCST90018938	Uveitis	Uveitis || ||	TRUE	igd	33000	10	5.23721e-23	0.0113999	35285117	ieu-a-292	Inflammatory bowel disease || id:ieu-a-292	TRUE	reported	igd	2	TRUE
15	rs11672983	A	G	A	G	0.0676586	0.0288	0.392	0.369424	FALSE	FALSE	FALSE	ebi-a-GCST90018938	19	55383051	0.0281	480742	0.3051	Uveitis || id:ebi-a-GCST90018938	Uveitis	Uveitis || ||	TRUE	igd	33000	19	2.48399e-09	0.0112999	55383051	ieu-a-292	Inflammatory bowel disease || id:ieu-a-292	TRUE	reported	igd	2	TRUE
16	rs11742570	C	T	C	T	0.183442	0.019	0.605	0.475206	FALSE	FALSE	FALSE	ebi-a-GCST90018938	5	40410584	0.0283	480742	0.502	Uveitis || id:ebi-a-GCST90018938	Uveitis	Uveitis || ||	TRUE	igd	33000	5	3.46338e-59	0.0113	40410584	ieu-a-292	Inflammatory bowel disease || id:ieu-a-292	TRUE	reported	igd	2	TRUE
17	rs11879191	A	G	A	G	-0.121151	-0.0954	0.203	0.238258	FALSE	FALSE	FALSE	ebi-a-GCST90018938	19	10512911	0.0356	480742	0.00732706	Uveitis || id:ebi-a-GCST90018938	Uveitis	Uveitis || ||	TRUE	igd	33000	19	2.0361e-18	0.0138001	10512911	ieu-a-292	Inflammatory bowel disease || id:ieu-a-292	TRUE	reported	igd	2	TRUE
18	rs12142199	A	G	A	G	-0.0977231	-0.0355	0.811	0.570895	FALSE	FALSE	FALSE	ebi-a-GCST90018938	1	1249187	0.0324	480742	0.2737	Uveitis || id:ebi-a-GCST90018938	Uveitis	Uveitis || ||	TRUE	igd	33000	1	7.58578e-11	0.0150002	1249187	ieu-a-292	Inflammatory bowel disease || id:ieu-a-292	TRUE	reported	igd	2	TRUE
19	rs1250550	A	C	A	C	-0.096621	0.0113	0.324	0.393876	FALSE	FALSE	FALSE	ebi-a-GCST90018938	10	81060317	0.0283	480742	0.6892	Uveitis || id:ebi-a-GCST90018938	Uveitis	Uveitis || ||	TRUE	igd	33000	10	1.19289e-15	0.0120998	81060317	ieu-a-292	Inflammatory bowel disease || id:ieu-a-292	TRUE	reported	igd	2	TRUE
20	rs12654812	A	G	A	G	0.0676586	-0.0394	0.335	0.350469	FALSE	FALSE	FALSE	ebi-a-GCST90018938	5	176794191	0.0288	480742	0.1709	Uveitis || id:ebi-a-GCST90018938	Uveitis	Uveitis || ||	TRUE	igd	33000	5	1.67598e-08	0.0119982	176794191	ieu-a-292	Inflammatory bowel disease || id:ieu-a-292	TRUE	reported	igd	2	TRUE
21	rs12722515	A	C	A	C	-0.090253	-0.0149	0.151	0.144095	FALSE	FALSE	FALSE	ebi-a-GCST90018938	10	6081230	0.0394	480742	0.7045	Uveitis || id:ebi-a-GCST90018938	Uveitis	Uveitis || ||	TRUE	igd	33000	10	5.82197e-09	0.0155	6081230	ieu-a-292	Inflammatory bowel disease || id:ieu-a-292	TRUE	reported	igd	2	TRUE
22	rs1292053	G	A	G	A	0.0697789	0.027	0.446	0.474828	FALSE	FALSE	FALSE	ebi-a-GCST90018938	17	57963537	0.0278	480742	0.3321	Uveitis || id:ebi-a-GCST90018938	Uveitis	Uveitis || ||	TRUE	igd	33000	17	1.76701e-10	0.0109	57963537	ieu-a-292	Inflammatory bowel disease || id:ieu-a-292	TRUE	reported	igd	2	TRUE
23	rs12942547	G	A	G	A	-0.107957	-0.0356	0.42	0.427223	FALSE	FALSE	FALSE	ebi-a-GCST90018938	17	40527544	0.0279	480742	0.2019	Uveitis || id:ebi-a-GCST90018938	Uveitis	Uveitis || ||	TRUE	igd	33000	17	5.50554e-22	0.0111994	40527544	ieu-a-292	Inflammatory bowel disease || id:ieu-a-292	TRUE	reported	igd	2	TRUE
24	rs12946510	T	C	T	C	0.142367	-0.0239	0.465	0.446452	FALSE	FALSE	FALSE	ebi-a-GCST90018938	17	37912377	0.0278	480742	0.3884	Uveitis || id:ebi-a-GCST90018938	Uveitis	Uveitis || ||	TRUE	igd	33000	17	4.1011e-38	0.0109997	37912377	ieu-a-292	Inflammatory bowel disease || id:ieu-a-292	TRUE	reported	igd	2	TRUE
25	rs13009506	T	G	T	G	0.136278	-0.0132	0.523	0.426802	FALSE	FALSE	FALSE	ebi-a-GCST90018938	2	234175706	0.0279	480742	0.6364	Uveitis || id:ebi-a-GCST90018938	Uveitis	Uveitis || ||	TRUE	igd	33000	2	3.47216e-35	0.0110001	234175706	ieu-a-292	Inflammatory bowel disease || id:ieu-a-292	TRUE	reported	igd	2	TRUE
26	rs13019081	C	A	C	A	-0.0962189	0.0344	0.375	0.383214	FALSE	FALSE	FALSE	ebi-a-GCST90018938	2	102950822	0.0291	480742	0.2371	Uveitis || id:ebi-a-GCST90018938	Uveitis	Uveitis || ||	TRUE	igd	33000	2	2.99916e-17	0.0113014	102950822	ieu-a-292	Inflammatory bowel disease || id:ieu-a-292	TRUE	reported	igd	2	TRUE
27	rs13387729	G	A	G	A	0.0863207	0.0334	0.42	0.426856	FALSE	FALSE	FALSE	ebi-a-GCST90018938	2	25076126	0.0281	480742	0.2346	Uveitis || id:ebi-a-GCST90018938	Uveitis	Uveitis || ||	TRUE	igd	33000	2	9.40156e-15	0.0110998	25076126	ieu-a-292	Inflammatory bowel disease || id:ieu-a-292	TRUE	reported	igd	2	TRUE
28	rs1363907	A	G	A	G	0.0760347	-0.0163	0.411	0.389785	FALSE	FALSE	FALSE	ebi-a-GCST90018938	5	96252803	0.0284	480742	0.5665	Uveitis || id:ebi-a-GCST90018938	Uveitis	Uveitis || ||	TRUE	igd	33000	5	8.71164e-12	0.0112009	96252803	ieu-a-292	Inflammatory bowel disease || id:ieu-a-292	TRUE	reported	igd	2	TRUE
29	rs1456896	T	C	T	C	0.0889262	0.0659	0.688	0.634724	FALSE	FALSE	FALSE	ebi-a-GCST90018938	7	50304461	0.03	480742	0.0282397	Uveitis || id:ebi-a-GCST90018938	Uveitis	Uveitis || ||	TRUE	igd	33000	7	9.75439e-14	0.0118998	50304461	ieu-a-292	Inflammatory bowel disease || id:ieu-a-292	TRUE	reported	igd	2	TRUE
30	rs1516976	C	T	C	T	-0.0962189	-0.0143	0.134	0.0992783	FALSE	FALSE	FALSE	ebi-a-GCST90018938	8	129548258	0.0433	480742	0.7403	Uveitis || id:ebi-a-GCST90018938	Uveitis	Uveitis || ||	TRUE	igd	33000	8	5.76899e-09	0.0166008	129548258	ieu-a-292	Inflammatory bowel disease || id:ieu-a-292	TRUE	reported	igd	2	TRUE
31	rs1517352	C	A	C	A	0.0749391	0.0046	0.6	0.616963	FALSE	FALSE	FALSE	ebi-a-GCST90018938	2	191931464	0.0285	480742	0.8718	Uveitis || id:ebi-a-GCST90018938	Uveitis	Uveitis || ||	TRUE	igd	33000	2	3.28171e-11	0.0112999	191931464	ieu-a-292	Inflammatory bowel disease || id:ieu-a-292	TRUE	reported	igd	2	TRUE
32	rs1558744	A	G	A	G	0.110647	0.044	0.399	0.318098	FALSE	FALSE	FALSE	ebi-a-GCST90018938	12	68504592	0.0288	480742	0.1265	Uveitis || id:ebi-a-GCST90018938	Uveitis	Uveitis || ||	TRUE	igd	33000	12	2.63027e-23	0.0111989	68504592	ieu-a-292	Inflammatory bowel disease || id:ieu-a-292	TRUE	reported	igd	2	TRUE
33	rs1569723	A	C	A	C	-0.0811016	0.0106	0.741	0.712709	FALSE	FALSE	FALSE	ebi-a-GCST90018938	20	44742064	0.031	480742	0.733599	Uveitis || id:ebi-a-GCST90018938	Uveitis	Uveitis || ||	TRUE	igd	33000	20	6.54938e-11	0.0124	44742064	ieu-a-292	Inflammatory bowel disease || id:ieu-a-292	TRUE	reported	igd	2	TRUE
34	rs17085007	C	T	C	T	0.104805	0.0042	0.183	0.189009	FALSE	FALSE	FALSE	ebi-a-GCST90018938	13	27531267	0.0358	480742	0.9069	Uveitis || id:ebi-a-GCST90018938	Uveitis	Uveitis || ||	TRUE	igd	33000	13	3.75405e-13	0.0143999	27531267	ieu-a-292	Inflammatory bowel disease || id:ieu-a-292	TRUE	reported	igd	2	TRUE
35	rs17119	A	G	A	G	0.0934903	-0.0004	0.786	0.856493	FALSE	FALSE	FALSE	ebi-a-GCST90018938	6	14719496	0.0421	480742	0.992	Uveitis || id:ebi-a-GCST90018938	Uveitis	Uveitis || ||	TRUE	igd	33000	6	3.07468e-11	0.0141008	14719496	ieu-a-292	Inflammatory bowel disease || id:ieu-a-292	TRUE	reported	igd	2	TRUE
36	rs17293632	T	C	T	C	0.0998453	0.0099	0.235	0.190626	FALSE	FALSE	FALSE	ebi-a-GCST90018938	15	67442596	0.0322	480742	0.758	Uveitis || id:ebi-a-GCST90018938	Uveitis	Uveitis || ||	TRUE	igd	33000	15	5.91562e-15	0.0127007	67442596	ieu-a-292	Inflammatory bowel disease || id:ieu-a-292	TRUE	reported	igd	2	TRUE
37	rs17396847	A	G	A	G	-0.0877389	-0.0196	0.385	0.359023	FALSE	FALSE	FALSE	ebi-a-GCST90018938	1	20144332	0.0289	480742	0.4985	Uveitis || id:ebi-a-GCST90018938	Uveitis	Uveitis || ||	TRUE	igd	33000	1	1.69317e-13	0.0119002	20144332	ieu-a-292	Inflammatory bowel disease || id:ieu-a-292	TRUE	reported	igd	2	TRUE
38	rs17694108	A	G	A	G	0.10075	-0.0142	0.282	0.299473	FALSE	FALSE	FALSE	ebi-a-GCST90018938	19	33731551	0.0295	480742	0.6311	Uveitis || id:ebi-a-GCST90018938	Uveitis	Uveitis || ||	TRUE	igd	33000	19	5.84655e-15	0.012899	33731551	ieu-a-292	Inflammatory bowel disease || id:ieu-a-292	TRUE	reported	igd	2	TRUE
39	rs17835641	C	G	C	G	-0.0682788	0.0076	0.523	0.557559	FALSE	TRUE	TRUE	ebi-a-GCST90018938	14	69274566	0.0277	480742	0.784401	Uveitis || id:ebi-a-GCST90018938	Uveitis	Uveitis || ||	TRUE	igd	33000	14	4.88304e-10	0.0110002	69274566	ieu-a-292	Inflammatory bowel disease || id:ieu-a-292	TRUE	reported	igd	2	FALSE
40	rs1847472	A	C	A	C	-0.0704225	-0.0257	0.345	0.246497	FALSE	FALSE	FALSE	ebi-a-GCST90018938	6	90973159	0.0318	480742	0.4185	Uveitis || id:ebi-a-GCST90018938	Uveitis	Uveitis || ||	TRUE	igd	33000	6	1.096e-09	0.0116001	90973159	ieu-a-292	Inflammatory bowel disease || id:ieu-a-292	TRUE	reported	igd	2	TRUE
41	rs1872691	A	G	A	G	-0.12579	-0.0713	0.18	0.236846	FALSE	FALSE	FALSE	ebi-a-GCST90018938	16	50350210	0.0365	480742	0.0506104	Uveitis || id:ebi-a-GCST90018938	Uveitis	Uveitis || ||	TRUE	igd	33000	16	5.58727e-18	0.0146	50350210	ieu-a-292	Inflammatory bowel disease || id:ieu-a-292	TRUE	reported	igd	2	TRUE
42	rs1893217	G	A	G	A	0.155952	0.0422	0.157	0.152335	FALSE	FALSE	FALSE	ebi-a-GCST90018938	18	12809340	0.0377	480742	0.2631	Uveitis || id:ebi-a-GCST90018938	Uveitis	Uveitis || ||	TRUE	igd	33000	18	3.04509e-26	0.0147	12809340	ieu-a-292	Inflammatory bowel disease || id:ieu-a-292	TRUE	reported	igd	2	TRUE
43	rs1991866	C	G	C	G	-0.0672088	0.0036	0.578	0.584797	FALSE	TRUE	TRUE	ebi-a-GCST90018938	8	130624105	0.0282	480742	0.8976	Uveitis || id:ebi-a-GCST90018938	Uveitis	Uveitis || ||	TRUE	igd	33000	8	1.64699e-09	0.0111999	130624105	ieu-a-292	Inflammatory bowel disease || id:ieu-a-292	TRUE	reported	igd	2	FALSE
44	rs2024092	A	G	A	G	0.108854	0.0271	0.215	0.204373	FALSE	FALSE	FALSE	ebi-a-GCST90018938	19	1124031	0.0331	480742	0.4127	Uveitis || id:ebi-a-GCST90018938	Uveitis	Uveitis || ||	TRUE	igd	33000	19	1.22999e-15	0.0136	1124031	ieu-a-292	Inflammatory bowel disease || id:ieu-a-292	TRUE	reported	igd	2	TRUE
45	rs2155219	T	G	T	G	0.138892	0.0204	0.509	0.467149	FALSE	FALSE	FALSE	ebi-a-GCST90018938	11	76299194	0.0277	480742	0.4629	Uveitis || id:ebi-a-GCST90018938	Uveitis	Uveitis || ||	TRUE	igd	33000	11	4.23643e-36	0.0111002	76299194	ieu-a-292	Inflammatory bowel disease || id:ieu-a-292	TRUE	reported	igd	2	TRUE
46	rs2266959	T	G	T	G	0.113329	0.003	0.186	0.255789	FALSE	FALSE	FALSE	ebi-a-GCST90018938	22	21922904	0.031	480742	0.9226	Uveitis || id:ebi-a-GCST90018938	Uveitis	Uveitis || ||	TRUE	igd	33000	22	1.39316e-16	0.0136987	21922904	ieu-a-292	Inflammatory bowel disease || id:ieu-a-292	TRUE	reported	igd	2	TRUE
47	rs2382817	C	A	C	A	-0.076961	0.0263	0.592	0.616353	FALSE	FALSE	FALSE	ebi-a-GCST90018938	2	219151218	0.0294	480742	0.3706	Uveitis || id:ebi-a-GCST90018938	Uveitis	Uveitis || ||	TRUE	igd	33000	2	3.70425e-12	0.0110984	219151218	ieu-a-292	Inflammatory bowel disease || id:ieu-a-292	TRUE	reported	igd	2	TRUE
48	rs2412970	G	A	G	A	0.0832729	-0.0027	0.457	0.399452	FALSE	FALSE	FALSE	ebi-a-GCST90018938	22	30486826	0.0278	480742	0.9241	Uveitis || id:ebi-a-GCST90018938	Uveitis	Uveitis || ||	TRUE	igd	33000	22	2.70023e-14	0.0109	30486826	ieu-a-292	Inflammatory bowel disease || id:ieu-a-292	TRUE	reported	igd	2	TRUE
49	rs2413583	T	C	T	C	-0.181762	0.0495	0.167	0.120132	FALSE	FALSE	FALSE	ebi-a-GCST90018938	22	39659773	0.0424	480742	0.2422	Uveitis || id:ebi-a-GCST90018938	Uveitis	Uveitis || ||	TRUE	igd	33000	22	4.40352e-33	0.0151999	39659773	ieu-a-292	Inflammatory bowel disease || id:ieu-a-292	TRUE	reported	igd	2	TRUE
50	rs243323	G	A	G	A	-0.0934903	-0.0358	0.311	0.423624	FALSE	FALSE	FALSE	ebi-a-GCST90018938	16	11361202	0.0303	480742	0.2364	Uveitis || id:ebi-a-GCST90018938	Uveitis	Uveitis || ||	TRUE	igd	33000	16	6.12068e-15	0.0119989	11361202	ieu-a-292	Inflammatory bowel disease || id:ieu-a-292	TRUE	reported	igd	2	TRUE
51	rs2488389	A	G	A	G	0.0907544	0.0133	0.22	0.191804	FALSE	FALSE	FALSE	ebi-a-GCST90018938	1	197631141	0.0366	480742	0.716199	Uveitis || id:ebi-a-GCST90018938	Uveitis	Uveitis || ||	TRUE	igd	33000	1	5.21555e-12	0.0132009	197631141	ieu-a-292	Inflammatory bowel disease || id:ieu-a-292	TRUE	reported	igd	2	TRUE
52	rs259964	G	A	G	A	-0.0788112	-0.0155	0.536	0.647394	FALSE	FALSE	FALSE	ebi-a-GCST90018938	20	57824309	0.0283	480742	0.583201	Uveitis || id:ebi-a-GCST90018938	Uveitis	Uveitis || ||	TRUE	igd	33000	20	1.01298e-12	0.0111015	57824309	ieu-a-292	Inflammatory bowel disease || id:ieu-a-292	TRUE	reported	igd	2	TRUE
53	rs2816954	A	T	A	T	0.0934903	0.0124	0.849	0.882616	FALSE	TRUE	FALSE	ebi-a-GCST90018938	1	200105746	0.037	480742	0.736701	Uveitis || id:ebi-a-GCST90018938	Uveitis	Uveitis || ||	TRUE	igd	33000	1	2.40497e-08	0.0166995	200105746	ieu-a-292	Inflammatory bowel disease || id:ieu-a-292	TRUE	reported	igd	2	TRUE
54	rs2823286	A	G	A	G	-0.140988	0.0159	0.292	0.245473	FALSE	FALSE	FALSE	ebi-a-GCST90018938	21	16817938	0.0324	480742	0.6239	Uveitis || id:ebi-a-GCST90018938	Uveitis	Uveitis || ||	TRUE	igd	33000	21	9.27684e-30	0.0124002	16817938	ieu-a-292	Inflammatory bowel disease || id:ieu-a-292	TRUE	reported	igd	2	TRUE
55	rs2836878	A	G	A	G	-0.177095	-0.086	0.267	0.234157	FALSE	FALSE	FALSE	ebi-a-GCST90018938	21	40465534	0.032	480742	0.00723502	Uveitis || id:ebi-a-GCST90018938	Uveitis	Uveitis || ||	TRUE	igd	33000	21	7.2711e-43	0.0128999	40465534	ieu-a-292	Inflammatory bowel disease || id:ieu-a-292	TRUE	reported	igd	2	TRUE
57	rs2950835	G	A	G	A	-0.0676586	-0.0525	0.527	0.537446	FALSE	FALSE	FALSE	ebi-a-GCST90018938	2	27750545	0.0281	480742	0.0620698	Uveitis || id:ebi-a-GCST90018938	Uveitis	Uveitis || ||	TRUE	igd	33000	2	1.438e-09	0.0110997	27750545	ieu-a-292	Inflammatory bowel disease || id:ieu-a-292	TRUE	reported	igd	2	TRUE
58	rs3024505	A	G	A	G	0.198031	0.0116	0.16	0.117501	FALSE	FALSE	FALSE	ebi-a-GCST90018938	1	206939904	0.0386	480742	0.7635	Uveitis || id:ebi-a-GCST90018938	Uveitis	Uveitis || ||	TRUE	igd	33000	1	6.66346e-42	0.014601	206939904	ieu-a-292	Inflammatory bowel disease || id:ieu-a-292	TRUE	reported	igd	2	TRUE
59	rs3091316	A	G	A	G	-0.113393	0.0003	0.278	0.387999	FALSE	FALSE	FALSE	ebi-a-GCST90018938	17	32593974	0.0295	480742	0.9912	Uveitis || id:ebi-a-GCST90018938	Uveitis	Uveitis || ||	TRUE	igd	33000	17	5.25654e-20	0.0123999	32593974	ieu-a-292	Inflammatory bowel disease || id:ieu-a-292	TRUE	reported	igd	2	TRUE
60	rs3197999	A	G	A	G	0.170586	-0.0172	0.296	0.242098	FALSE	FALSE	FALSE	ebi-a-GCST90018938	3	49721532	0.0296	480742	0.560701	Uveitis || id:ebi-a-GCST90018938	Uveitis	Uveitis || ||	TRUE	igd	33000	3	1.00693e-47	0.0118012	49721532	ieu-a-292	Inflammatory bowel disease || id:ieu-a-292	TRUE	reported	igd	2	TRUE
61	rs35675666	T	G	T	G	-0.122055	0.0624	0.162	0.161774	FALSE	FALSE	FALSE	ebi-a-GCST90018938	1	8021973	0.0326	480742	0.0555098	Uveitis || id:ebi-a-GCST90018938	Uveitis	Uveitis || ||	TRUE	igd	33000	1	1.12305e-15	0.0152001	8021973	ieu-a-292	Inflammatory bowel disease || id:ieu-a-292	TRUE	reported	igd	2	TRUE
63	rs3851228	T	A	T	A	0.158644	0.1576	0.073	0.046072	FALSE	TRUE	FALSE	ebi-a-GCST90018938	6	111848191	0.0582	480742	0.00678594	Uveitis || id:ebi-a-GCST90018938	Uveitis	Uveitis || ||	TRUE	igd	33000	6	1.07696e-13	0.0213	111848191	ieu-a-292	Inflammatory bowel disease || id:ieu-a-292	TRUE	reported	igd	2	TRUE
64	rs4072037	T	C	T	C	0.0685928	0.0229	0.523	0.620166	FALSE	FALSE	FALSE	ebi-a-GCST90018938	1	155162067	0.028	480742	0.4142	Uveitis || id:ebi-a-GCST90018938	Uveitis	Uveitis || ||	TRUE	igd	33000	1	6.86894e-10	0.0111988	155162067	ieu-a-292	Inflammatory bowel disease || id:ieu-a-292	TRUE	reported	igd	2	TRUE
65	rs4246905	C	T	C	T	0.148268	-0.0421	0.709	0.732362	FALSE	FALSE	FALSE	ebi-a-GCST90018938	9	117553249	0.0335	480742	0.2084	Uveitis || id:ebi-a-GCST90018938	Uveitis	Uveitis || ||	TRUE	igd	33000	9	2.80414e-32	0.0125	117553249	ieu-a-292	Inflammatory bowel disease || id:ieu-a-292	TRUE	reported	igd	2	TRUE
66	rs4380874	C	T	C	T	-0.0944007	0.0083	0.595	0.682093	FALSE	FALSE	FALSE	ebi-a-GCST90018938	7	107480315	0.0288	480742	0.772899	Uveitis || id:ebi-a-GCST90018938	Uveitis	Uveitis || ||	TRUE	igd	33000	7	7.12525e-17	0.0112988	107480315	ieu-a-292	Inflammatory bowel disease || id:ieu-a-292	TRUE	reported	igd	2	TRUE
67	rs4409764	G	T	G	T	-0.171429	-0.0709	0.509	0.538957	FALSE	FALSE	FALSE	ebi-a-GCST90018938	10	101284237	0.0275	480742	0.01003	Uveitis || id:ebi-a-GCST90018938	Uveitis	Uveitis || ||	TRUE	igd	33000	10	1.02896e-54	0.0110006	101284237	ieu-a-292	Inflammatory bowel disease || id:ieu-a-292	TRUE	reported	igd	2	TRUE
68	rs4626115	T	C	T	C	0.105261	-0.0142	0.138	0.148148	FALSE	FALSE	FALSE	ebi-a-GCST90018938	3	18772770	0.0415	480742	0.732501	Uveitis || id:ebi-a-GCST90018938	Uveitis	Uveitis || ||	TRUE	igd	33000	3	1.10002e-11	0.0154989	18772770	ieu-a-292	Inflammatory bowel disease || id:ieu-a-292	TRUE	reported	igd	2	TRUE
69	rs4656958	G	A	G	A	0.0691357	0.001	0.686	0.684941	FALSE	FALSE	FALSE	ebi-a-GCST90018938	1	160856964	0.0296	480742	0.9732	Uveitis || id:ebi-a-GCST90018938	Uveitis	Uveitis || ||	TRUE	igd	33000	1	6.79908e-09	0.0119	160856964	ieu-a-292	Inflammatory bowel disease || id:ieu-a-292	TRUE	reported	igd	2	TRUE
70	rs4743820	T	C	T	C	0.0704585	-0.0049	0.702	0.665929	FALSE	FALSE	FALSE	ebi-a-GCST90018938	9	93928416	0.0294	480742	0.8674	Uveitis || id:ebi-a-GCST90018938	Uveitis	Uveitis || ||	TRUE	igd	33000	9	6.45402e-09	0.0122	93928416	ieu-a-292	Inflammatory bowel disease || id:ieu-a-292	TRUE	reported	igd	2	TRUE
71	rs4921227	G	A	G	A	0.147572	0.0801	0.329	0.353193	FALSE	FALSE	FALSE	ebi-a-GCST90018938	5	158849837	0.0296	480742	0.00680801	Uveitis || id:ebi-a-GCST90018938	Uveitis	Uveitis || ||	TRUE	igd	33000	5	6.18586e-37	0.0115998	158849837	ieu-a-292	Inflammatory bowel disease || id:ieu-a-292	TRUE	reported	igd	2	TRUE
72	rs516246	T	C	T	C	0.0657877	0.0475	0.483	0.473637	FALSE	FALSE	FALSE	ebi-a-GCST90018938	19	49206172	0.029	480742	0.101	Uveitis || id:ebi-a-GCST90018938	Uveitis	Uveitis || ||	TRUE	igd	33000	19	4.32603e-09	0.0111993	49206172	ieu-a-292	Inflammatory bowel disease || id:ieu-a-292	TRUE	reported	igd	2	TRUE
73	rs559928	C	T	C	T	0.0948603	0.0355	0.821	0.816703	FALSE	FALSE	FALSE	ebi-a-GCST90018938	11	64150370	0.0346	480742	0.3055	Uveitis || id:ebi-a-GCST90018938	Uveitis	Uveitis || ||	TRUE	igd	33000	11	4.18697e-11	0.0143999	64150370	ieu-a-292	Inflammatory bowel disease || id:ieu-a-292	TRUE	reported	igd	2	TRUE
74	rs5743289	T	C	T	C	0.242946	0.022	0.179	0.146688	FALSE	FALSE	FALSE	ebi-a-GCST90018938	16	50756774	0.0501	480742	0.6605	Uveitis || id:ebi-a-GCST90018938	Uveitis	Uveitis || ||	TRUE	igd	33000	16	2.90202e-69	0.0137998	50756774	ieu-a-292	Inflammatory bowel disease || id:ieu-a-292	TRUE	reported	igd	2	TRUE
75	rs6017342	C	A	C	A	0.119572	0.016	0.53	0.635762	FALSE	FALSE	FALSE	ebi-a-GCST90018938	20	43065028	0.0283	480742	0.5726	Uveitis || id:ebi-a-GCST90018938	Uveitis	Uveitis || ||	TRUE	igd	33000	20	1.42692e-21	0.0125	43065028	ieu-a-292	Inflammatory bowel disease || id:ieu-a-292	TRUE	reported	igd	2	TRUE
76	rs6062504	G	A	G	A	0.1207	0.0588	0.684	0.608478	FALSE	FALSE	FALSE	ebi-a-GCST90018938	20	62348907	0.0307	480742	0.0555303	Uveitis || id:ebi-a-GCST90018938	Uveitis	Uveitis || ||	TRUE	igd	33000	20	1.09194e-23	0.0120002	62348907	ieu-a-292	Inflammatory bowel disease || id:ieu-a-292	TRUE	reported	igd	2	TRUE
77	rs6142618	G	A	G	A	0.0681718	0.0027	0.564	0.696158	FALSE	FALSE	FALSE	ebi-a-GCST90018938	20	30725648	0.0294	480742	0.9275	Uveitis || id:ebi-a-GCST90018938	Uveitis	Uveitis || ||	TRUE	igd	33000	20	6.05299e-10	0.0110001	30725648	ieu-a-292	Inflammatory bowel disease || id:ieu-a-292	TRUE	reported	igd	2	TRUE
78	rs6426833	A	G	A	G	0.122218	0.0033	0.542	0.60967	FALSE	FALSE	FALSE	ebi-a-GCST90018938	1	20171860	0.0279	480742	0.9067	Uveitis || id:ebi-a-GCST90018938	Uveitis	Uveitis || ||	TRUE	igd	33000	1	2.01883e-28	0.0110001	20171860	ieu-a-292	Inflammatory bowel disease || id:ieu-a-292	TRUE	reported	igd	2	TRUE
79	rs6588248	G	T	G	T	0.0827296	-0.0102	0.537	0.543091	FALSE	FALSE	FALSE	ebi-a-GCST90018938	1	67652984	0.0276	480742	0.7127	Uveitis || id:ebi-a-GCST90018938	Uveitis	Uveitis || ||	TRUE	igd	33000	1	4.97852e-14	0.0110002	67652984	ieu-a-292	Inflammatory bowel disease || id:ieu-a-292	TRUE	reported	igd	2	TRUE
80	rs6592362	G	A	G	A	-0.0704585	0.0089	0.752	0.597774	FALSE	FALSE	FALSE	ebi-a-GCST90018938	11	87125438	0.0296	480742	0.7636	Uveitis || id:ebi-a-GCST90018938	Uveitis	Uveitis || ||	TRUE	igd	33000	11	2.32402e-08	0.0125993	87125438	ieu-a-292	Inflammatory bowel disease || id:ieu-a-292	TRUE	reported	igd	2	TRUE
81	rs6673002	G	T	G	T	-0.0898407	0.0095	0.151	0.147892	FALSE	FALSE	FALSE	ebi-a-GCST90018938	1	151743275	0.0377	480742	0.8011	Uveitis || id:ebi-a-GCST90018938	Uveitis	Uveitis || ||	TRUE	igd	33000	1	1.11199e-08	0.0157	151743275	ieu-a-292	Inflammatory bowel disease || id:ieu-a-292	TRUE	reported	igd	2	TRUE
82	rs6724516	A	G	A	G	0.079735	0.0142	0.72	0.826989	FALSE	FALSE	FALSE	ebi-a-GCST90018938	2	241586810	0.0365	480742	0.698601	Uveitis || id:ebi-a-GCST90018938	Uveitis	Uveitis || ||	TRUE	igd	33000	2	2.229e-10	0.0126007	241586810	ieu-a-292	Inflammatory bowel disease || id:ieu-a-292	TRUE	reported	igd	2	TRUE
83	rs6740462	A	C	A	C	0.0704585	-0.0141	0.739	0.746016	FALSE	FALSE	FALSE	ebi-a-GCST90018938	2	65667272	0.0293	480742	0.631401	Uveitis || id:ebi-a-GCST90018938	Uveitis	Uveitis || ||	TRUE	igd	33000	2	2.35099e-08	0.0125993	65667272	ieu-a-292	Inflammatory bowel disease || id:ieu-a-292	TRUE	reported	igd	2	TRUE
84	rs683078	C	T	C	T	-0.0657877	0.0438	0.483	0.497335	FALSE	FALSE	FALSE	ebi-a-GCST90018938	11	114414994	0.0275	480742	0.1122	Uveitis || id:ebi-a-GCST90018938	Uveitis	Uveitis || ||	TRUE	igd	33000	11	2.427e-09	0.011001	114414994	ieu-a-292	Inflammatory bowel disease || id:ieu-a-292	TRUE	reported	igd	2	TRUE
85	rs6879495	T	C	T	C	0.0778865	0.0284	0.531	0.457264	FALSE	FALSE	FALSE	ebi-a-GCST90018938	5	39979460	0.0277	480742	0.3061	Uveitis || id:ebi-a-GCST90018938	Uveitis	Uveitis || ||	TRUE	igd	33000	5	2.4598e-12	0.0110999	39979460	ieu-a-292	Inflammatory bowel disease || id:ieu-a-292	TRUE	reported	igd	2	TRUE
86	rs6908425	C	T	C	T	0.0980539	0.036	0.782	0.774787	FALSE	FALSE	FALSE	ebi-a-GCST90018938	6	20728731	0.0317	480742	0.2556	Uveitis || id:ebi-a-GCST90018938	Uveitis	Uveitis || ||	TRUE	igd	33000	6	3.36977e-13	0.0135	20728731	ieu-a-292	Inflammatory bowel disease || id:ieu-a-292	TRUE	reported	igd	2	TRUE
87	rs6911490	C	T	C	T	-0.119559	-0.0586	0.792	0.786869	FALSE	FALSE	FALSE	ebi-a-GCST90018938	6	106522027	0.0348	480742	0.0918396	Uveitis || id:ebi-a-GCST90018938	Uveitis	Uveitis || ||	TRUE	igd	33000	6	3.80365e-18	0.0137991	106522027	ieu-a-292	Inflammatory bowel disease || id:ieu-a-292	TRUE	reported	igd	2	TRUE
88	rs6920220	A	G	A	G	0.103459	0.051	0.206	0.156266	FALSE	FALSE	FALSE	ebi-a-GCST90018938	6	138006504	0.0356	480742	0.1519	Uveitis || id:ebi-a-GCST90018938	Uveitis	Uveitis || ||	TRUE	igd	33000	6	1.00902e-14	0.0134	138006504	ieu-a-292	Inflammatory bowel disease || id:ieu-a-292	TRUE	reported	igd	2	TRUE
89	rs6927022	G	A	G	A	-0.176471	0.0293	0.465	0.488068	FALSE	FALSE	FALSE	ebi-a-GCST90018938	6	32612397	0.0325	480742	0.3664	Uveitis || id:ebi-a-GCST90018938	Uveitis	Uveitis || ||	TRUE	igd	33000	6	3.18493e-52	0.0115994	32612397	ieu-a-292	Inflammatory bowel disease || id:ieu-a-292	TRUE	reported	igd	2	TRUE
90	rs7097656	C	T	C	T	0.105916	-0.0396	0.802	0.838542	FALSE	FALSE	FALSE	ebi-a-GCST90018938	10	82250831	0.034	480742	0.2445	Uveitis || id:ebi-a-GCST90018938	Uveitis	Uveitis || ||	TRUE	igd	33000	10	2.0488e-14	0.0139	82250831	ieu-a-292	Inflammatory bowel disease || id:ieu-a-292	TRUE	reported	igd	2	TRUE
91	rs7200798	A	G	A	G	0.0629748	-0.0163	0.527	0.586092	FALSE	FALSE	FALSE	ebi-a-GCST90018938	16	23853860	0.0284	480742	0.5658	Uveitis || id:ebi-a-GCST90018938	Uveitis	Uveitis || ||	TRUE	igd	33000	16	1.27101e-08	0.0110009	23853860	ieu-a-292	Inflammatory bowel disease || id:ieu-a-292	TRUE	reported	igd	2	TRUE
92	rs7214193	G	A	G	A	-0.0741794	-0.0454	0.223	0.193281	FALSE	FALSE	FALSE	ebi-a-GCST90018938	17	70641865	0.0351	480742	0.1954	Uveitis || id:ebi-a-GCST90018938	Uveitis	Uveitis || ||	TRUE	igd	33000	17	1.595e-08	0.0132013	70641865	ieu-a-292	Inflammatory bowel disease || id:ieu-a-292	TRUE	reported	igd	2	TRUE
93	rs7240004	G	A	G	A	-0.0667236	-0.0098	0.384	0.421054	FALSE	FALSE	FALSE	ebi-a-GCST90018938	18	46395022	0.0286	480742	0.7322	Uveitis || id:ebi-a-GCST90018938	Uveitis	Uveitis || ||	TRUE	igd	33000	18	9.80596e-09	0.0115991	46395022	ieu-a-292	Inflammatory bowel disease || id:ieu-a-292	TRUE	reported	igd	2	TRUE
94	rs727088	A	G	A	G	-0.0653922	-0.0119	0.516	0.565049	FALSE	FALSE	FALSE	ebi-a-GCST90018938	18	67530439	0.0278	480742	0.6687	Uveitis || id:ebi-a-GCST90018938	Uveitis	Uveitis || ||	TRUE	igd	33000	18	4.649e-09	0.0111999	67530439	ieu-a-292	Inflammatory bowel disease || id:ieu-a-292	TRUE	reported	igd	2	TRUE
95	rs7495132	T	C	T	C	-0.119572	0.0512	0.109	0.100988	FALSE	FALSE	FALSE	ebi-a-GCST90018938	15	91172901	0.0461	480742	0.2662	Uveitis || id:ebi-a-GCST90018938	Uveitis	Uveitis || ||	TRUE	igd	33000	15	9.482e-11	0.0185	91172901	ieu-a-292	Inflammatory bowel disease || id:ieu-a-292	TRUE	reported	igd	2	TRUE
96	rs7554511	A	C	A	C	-0.148732	-0.0939	0.275	0.208426	FALSE	FALSE	FALSE	ebi-a-GCST90018938	1	200877562	0.0335	480742	0.00514103	Uveitis || id:ebi-a-GCST90018938	Uveitis	Uveitis || ||	TRUE	igd	33000	1	1.24194e-32	0.0125002	200877562	ieu-a-292	Inflammatory bowel disease || id:ieu-a-292	TRUE	reported	igd	2	TRUE
97	rs7608910	G	A	G	A	0.131248	0.0411	0.394	0.293713	FALSE	FALSE	FALSE	ebi-a-GCST90018938	2	61204856	0.029	480742	0.1567	Uveitis || id:ebi-a-GCST90018938	Uveitis	Uveitis || ||	TRUE	igd	33000	2	8.65366e-32	0.0112	61204856	ieu-a-292	Inflammatory bowel disease || id:ieu-a-292	TRUE	reported	igd	2	TRUE
98	rs762422	A	G	A	G	-0.117658	0.0531	0.616	0.573673	FALSE	FALSE	FALSE	ebi-a-GCST90018938	21	45615638	0.0575	480742	0.356	Uveitis || id:ebi-a-GCST90018938	Uveitis	Uveitis || ||	TRUE	igd	33000	21	6.52079e-26	0.0112001	45615638	ieu-a-292	Inflammatory bowel disease || id:ieu-a-292	TRUE	reported	igd	2	TRUE
99	rs7657746	G	A	G	A	-0.0953102	-0.0057	0.247	0.172512	FALSE	FALSE	FALSE	ebi-a-GCST90018938	4	123161619	0.0383	480742	0.8818	Uveitis || id:ebi-a-GCST90018938	Uveitis	Uveitis || ||	TRUE	igd	33000	4	2.75677e-13	0.0129995	123161619	ieu-a-292	Inflammatory bowel disease || id:ieu-a-292	TRUE	reported	igd	2	TRUE
100	rs7724036	T	C	T	C	0.203757	0.0383	0.0944	0.169976	FALSE	FALSE	FALSE	ebi-a-GCST90018938	5	150284808	0.0446	480742	0.39	Uveitis || id:ebi-a-GCST90018938	Uveitis	Uveitis || ||	TRUE	igd	33000	5	1.02802e-26	0.0190013	150284808	ieu-a-292	Inflammatory bowel disease || id:ieu-a-292	TRUE	reported	igd	2	TRUE
101	rs7749278	C	T	C	T	0.0881757	0.0039	0.468	0.480606	FALSE	FALSE	FALSE	ebi-a-GCST90018938	6	167435325	0.0278	480742	0.8888	Uveitis || id:ebi-a-GCST90018938	Uveitis	Uveitis || ||	TRUE	igd	33000	6	8.45279e-16	0.0110001	167435325	ieu-a-292	Inflammatory bowel disease || id:ieu-a-292	TRUE	reported	igd	2	TRUE
102	rs7788750	T	C	T	C	0.162969	0.1289	0.0459	0.0423508	FALSE	FALSE	FALSE	ebi-a-GCST90018938	7	98739231	0.0686	480742	0.06017	Uveitis || id:ebi-a-GCST90018938	Uveitis	Uveitis || ||	TRUE	igd	33000	7	4.43997e-10	0.0261014	98739231	ieu-a-292	Inflammatory bowel disease || id:ieu-a-292	TRUE	reported	igd	2	TRUE
103	rs7911264	C	T	C	T	0.06145	0.0267	0.519	0.583272	FALSE	FALSE	FALSE	ebi-a-GCST90018938	10	94436851	0.0278	480742	0.3379	Uveitis || id:ebi-a-GCST90018938	Uveitis	Uveitis || ||	TRUE	igd	33000	10	2.98298e-08	0.0111	94436851	ieu-a-292	Inflammatory bowel disease || id:ieu-a-292	TRUE	reported	igd	2	TRUE
104	rs798502	C	A	C	A	-0.0741794	0.002	0.291	0.316823	FALSE	FALSE	FALSE	ebi-a-GCST90018938	7	2789880	0.0291	480742	0.9444	Uveitis || id:ebi-a-GCST90018938	Uveitis	Uveitis || ||	TRUE	igd	33000	7	1.22899e-09	0.0121997	2789880	ieu-a-292	Inflammatory bowel disease || id:ieu-a-292	TRUE	reported	igd	2	TRUE
105	rs8005161	T	C	T	C	0.144966	0.0477	0.0887	0.112894	FALSE	FALSE	FALSE	ebi-a-GCST90018938	14	88472595	0.0489	480742	0.3296	Uveitis || id:ebi-a-GCST90018938	Uveitis	Uveitis || ||	TRUE	igd	33000	14	2.34909e-14	0.0190003	88472595	ieu-a-292	Inflammatory bowel disease || id:ieu-a-292	TRUE	reported	igd	2	TRUE
106	rs8062405	G	A	G	A	0.099268	0.054	0.376	0.33586	FALSE	FALSE	FALSE	ebi-a-GCST90018938	16	28837906	0.0283	480742	0.0562497	Uveitis || id:ebi-a-GCST90018938	Uveitis	Uveitis || ||	TRUE	igd	33000	16	1.09094e-18	0.0113002	28837906	ieu-a-292	Inflammatory bowel disease || id:ieu-a-292	TRUE	reported	igd	2	TRUE
107	rs8107703	A	G	A	G	-0.162166	-0.1082	0.946	0.947486	FALSE	FALSE	FALSE	ebi-a-GCST90018938	19	10701259	0.0611	480742	0.0767308	Uveitis || id:ebi-a-GCST90018938	Uveitis	Uveitis || ||	TRUE	igd	33000	19	1.193e-10	0.0252	10701259	ieu-a-292	Inflammatory bowel disease || id:ieu-a-292	TRUE	reported	igd	2	TRUE
108	rs907611	A	G	A	G	0.076961	0.0439	0.315	0.300481	FALSE	FALSE	FALSE	ebi-a-GCST90018938	11	1874072	0.0297	480742	0.1403	Uveitis || id:ebi-a-GCST90018938	Uveitis	Uveitis || ||	TRUE	igd	33000	11	2.69898e-10	0.0120997	1874072	ieu-a-292	Inflammatory bowel disease || id:ieu-a-292	TRUE	reported	igd	2	TRUE
109	rs913678	C	T	C	T	-0.064851	-0.0228	0.338	0.416538	FALSE	FALSE	FALSE	ebi-a-GCST90018938	20	48955424	0.0291	480742	0.4331	Uveitis || id:ebi-a-GCST90018938	Uveitis	Uveitis || ||	TRUE	igd	33000	20	4.59198e-08	0.0118001	48955424	ieu-a-292	Inflammatory bowel disease || id:ieu-a-292	TRUE	reported	igd	2	TRUE
110	rs9170	A	G	A	G	0.108854	-0.0021	0.122	0.114721	FALSE	FALSE	FALSE	ebi-a-GCST90018938	2	43450138	0.0513	480742	0.9679	Uveitis || id:ebi-a-GCST90018938	Uveitis	Uveitis || ||	TRUE	igd	33000	2	3.07468e-11	0.0163992	43450138	ieu-a-292	Inflammatory bowel disease || id:ieu-a-292	TRUE	reported	igd	2	TRUE
111	rs921720	G	A	G	A	0.0882849	-0.0011	0.609	0.591313	FALSE	FALSE	FALSE	ebi-a-GCST90018938	8	126534671	0.0301	480742	0.9707	Uveitis || id:ebi-a-GCST90018938	Uveitis	Uveitis || ||	TRUE	igd	33000	8	6.70656e-15	0.0113002	126534671	ieu-a-292	Inflammatory bowel disease || id:ieu-a-292	TRUE	reported	igd	2	TRUE
112	rs941823	C	T	C	T	0.0804511	0.014	0.758	0.781908	FALSE	FALSE	FALSE	ebi-a-GCST90018938	13	41013977	0.0316	480742	0.6582	Uveitis || id:ebi-a-GCST90018938	Uveitis	Uveitis || ||	TRUE	igd	33000	13	3.83698e-10	0.0128002	41013977	ieu-a-292	Inflammatory bowel disease || id:ieu-a-292	TRUE	reported	igd	2	TRUE
113	rs9557195	C	T	C	T	-0.10075	-0.0334	0.228	0.148573	FALSE	FALSE	FALSE	ebi-a-GCST90018938	13	99956622	0.0399	480742	0.4026	Uveitis || id:ebi-a-GCST90018938	Uveitis	Uveitis || ||	TRUE	igd	33000	13	2.36701e-14	0.0133003	99956622	ieu-a-292	Inflammatory bowel disease || id:ieu-a-292	TRUE	reported	igd	2	TRUE
114	rs9646268	G	A	G	A	-0.0861777	-0.0626	0.263	0.200089	FALSE	FALSE	FALSE	ebi-a-GCST90018938	16	11727552	0.0353	480742	0.0762606	Uveitis || id:ebi-a-GCST90018938	Uveitis	Uveitis || ||	TRUE	igd	33000	16	6.28637e-11	0.0132006	11727552	ieu-a-292	Inflammatory bowel disease || id:ieu-a-292	TRUE	reported	igd	2	TRUE

## Sheet: IBD&PSC
The detailed information of SNPs identified as IVs in the replication practice. (exposure: IBD outcome: PSC)
	SNP	effect_allele.exposure	other_allele.exposure	effect_allele.outcome	other_allele.outcome	beta.exposure	beta.outcome	eaf.exposure	eaf.outcome	remove	palindromic	ambiguous	id.outcome	chr	pos	se.outcome	samplesize.outcome	pval.outcome	outcome	originalname.outcome	outcome.deprecated	mr_keep.outcome	data_source.outcome	proxy.outcome	target_snp.outcome	proxy_snp.outcome	target_a1.outcome	target_a2.outcome	proxy_a1.outcome	proxy_a2.outcome	samplesize.exposure	chr.exposure	pval.exposure	se.exposure	pos.exposure	id.exposure	exposure	mr_keep.exposure	pval_origin.exposure	data_source.exposure	action	mr_keep
1	rs1042058	C	T	C	T	0.0709591	0.0401818	0.592	0.6	FALSE	FALSE	FALSE	ieu-a-1112	10	30728101	0.031	14890	0.178728	Primary sclerosing cholangitis || id:ieu-a-1112	Primary sclerosing cholangitis	Primary sclerosing cholangitis || ||	TRUE	igd	NA	NA	NA	NA	NA	NA	NA	33000	10	2.09498e-10	0.0111998	30728101	ieu-a-292	Inflammatory bowel disease || id:ieu-a-292	TRUE	reported	igd	2	TRUE
2	rs1050152	T	C	T	C	0.144966	0.0119286	0.426	0.43	FALSE	FALSE	FALSE	ieu-a-1112	5	131676320	0.034	14890	0.732625	Primary sclerosing cholangitis || id:ieu-a-1112	Primary sclerosing cholangitis	Primary sclerosing cholangitis || ||	TRUE	igd	NA	NA	NA	NA	NA	NA	NA	33000	5	4.13809e-39	0.0111013	131676320	ieu-a-292	Inflammatory bowel disease || id:ieu-a-292	TRUE	reported	igd	2	TRUE
3	rs10516487	A	G	A	G	0.064851	0.0506931	0.308	0.3	FALSE	FALSE	FALSE	ieu-a-1112	4	102752201	0.032	14890	0.105258	Primary sclerosing cholangitis || id:ieu-a-1112	Primary sclerosing cholangitis	Primary sclerosing cholangitis || ||	TRUE	igd	TRUE	rs10516487	rs34029191	A	G	G	A	33000	4	4.43997e-08	0.0118001	102751076	ieu-a-292	Inflammatory bowel disease || id:ieu-a-292	TRUE	reported	igd	2	TRUE
4	rs10521318	T	C	T	C	-0.127265	0.0667236	0.0846	0.09	FALSE	FALSE	FALSE	ieu-a-1112	16	86011337	0.06	14890	0.253321	Primary sclerosing cholangitis || id:ieu-a-1112	Primary sclerosing cholangitis	Primary sclerosing cholangitis || ||	TRUE	igd	NA	NA	NA	NA	NA	NA	NA	33000	16	1.40799e-09	0.0210002	86011337	ieu-a-292	Inflammatory bowel disease || id:ieu-a-292	TRUE	reported	igd	2	TRUE
5	rs1062158	T	C	T	C	0.0806579	0.0198026	0.629	0.62	FALSE	FALSE	FALSE	ieu-a-1112	5	141523000	0.031	14890	0.516199	Primary sclerosing cholangitis || id:ieu-a-1112	Primary sclerosing cholangitis	Primary sclerosing cholangitis || ||	TRUE	igd	NA	NA	NA	NA	NA	NA	NA	33000	5	1.21199e-12	0.0113986	141523000	ieu-a-292	Inflammatory bowel disease || id:ieu-a-292	TRUE	reported	igd	2	TRUE
6	rs10758669	A	C	A	C	-0.161343	-0.0573251	0.651	0.65	FALSE	FALSE	FALSE	ieu-a-1112	9	4981602	0.036	14890	0.104203	Primary sclerosing cholangitis || id:ieu-a-1112	Primary sclerosing cholangitis	Primary sclerosing cholangitis || ||	TRUE	igd	NA	NA	NA	NA	NA	NA	NA	33000	9	7.88134e-45	0.0114999	4981602	ieu-a-292	Inflammatory bowel disease || id:ieu-a-292	TRUE	reported	igd	2	TRUE
7	rs10781499	A	G	A	G	0.176471	0.079735	0.412	0.43	FALSE	FALSE	FALSE	ieu-a-1112	9	139266405	0.035	14890	0.0220323	Primary sclerosing cholangitis || id:ieu-a-1112	Primary sclerosing cholangitis	Primary sclerosing cholangitis || ||	TRUE	igd	NA	NA	NA	NA	NA	NA	NA	33000	9	4.38026e-56	0.0111996	139266405	ieu-a-292	Inflammatory bowel disease || id:ieu-a-292	TRUE	reported	igd	2	TRUE
8	rs10800309	G	A	G	A	-0.139762	-0.0421012	0.668	0.67	FALSE	FALSE	FALSE	ieu-a-1112	1	161472158	0.036	14890	0.235018	Primary sclerosing cholangitis || id:ieu-a-1112	Primary sclerosing cholangitis	Primary sclerosing cholangitis || ||	TRUE	igd	NA	NA	NA	NA	NA	NA	NA	33000	1	2.56389e-33	0.0116006	161472158	ieu-a-292	Inflammatory bowel disease || id:ieu-a-292	TRUE	reported	igd	2	TRUE
9	rs108499	T	C	T	C	0.0667236	0.0158733	0.317	0.33	FALSE	FALSE	FALSE	ieu-a-1112	11	61547237	0.036	14890	0.653474	Primary sclerosing cholangitis || id:ieu-a-1112	Primary sclerosing cholangitis	Primary sclerosing cholangitis || ||	TRUE	igd	NA	NA	NA	NA	NA	NA	NA	33000	11	1.56899e-08	0.0117995	61547237	ieu-a-292	Inflammatory bowel disease || id:ieu-a-292	TRUE	reported	igd	2	TRUE
10	rs11209026	A	G	A	G	-0.70948	-0.136278	0.067	0.06	FALSE	FALSE	FALSE	ieu-a-1112	1	67705958	0.063	14890	0.0256543	Primary sclerosing cholangitis || id:ieu-a-1112	Primary sclerosing cholangitis	Primary sclerosing cholangitis || ||	TRUE	igd	NA	NA	NA	NA	NA	NA	NA	33000	1	8.12831e-161	0.0262998	67705958	ieu-a-292	Inflammatory bowel disease || id:ieu-a-292	TRUE	reported	igd	2	TRUE
11	rs11230563	T	C	T	C	-0.0827296	-0.0305292	0.346	0.34	FALSE	FALSE	FALSE	ieu-a-1112	11	60776209	0.032	14890	0.324343	Primary sclerosing cholangitis || id:ieu-a-1112	Primary sclerosing cholangitis	Primary sclerosing cholangitis || ||	TRUE	igd	NA	NA	NA	NA	NA	NA	NA	33000	11	9.03233e-13	0.0116002	60776209	ieu-a-292	Inflammatory bowel disease || id:ieu-a-292	TRUE	reported	igd	2	TRUE
12	rs11564126	G	A	G	A	0.341786	-0.0188218	0.031	0.02	FALSE	FALSE	FALSE	ieu-a-1112	12	40820001	0.103	14890	0.848988	Primary sclerosing cholangitis || id:ieu-a-1112	Primary sclerosing cholangitis	Primary sclerosing cholangitis || ||	TRUE	igd	NA	NA	NA	NA	NA	NA	NA	33000	12	1.66802e-23	0.0342001	40820001	ieu-a-292	Inflammatory bowel disease || id:ieu-a-292	TRUE	reported	igd	2	TRUE
13	rs11597483	G	A	G	A	0.112497	0.0610951	0.346	0.35	FALSE	FALSE	FALSE	ieu-a-1112	10	35285117	0.031	14890	0.0469353	Primary sclerosing cholangitis || id:ieu-a-1112	Primary sclerosing cholangitis	Primary sclerosing cholangitis || ||	TRUE	igd	NA	NA	NA	NA	NA	NA	NA	33000	10	5.23721e-23	0.0113999	35285117	ieu-a-292	Inflammatory bowel disease || id:ieu-a-292	TRUE	reported	igd	2	TRUE
14	rs11672983	A	G	A	G	0.0676586	0.0870947	0.392	0.39	FALSE	FALSE	FALSE	ieu-a-1112	19	55383051	0.036	14890	0.0130858	Primary sclerosing cholangitis || id:ieu-a-1112	Primary sclerosing cholangitis	Primary sclerosing cholangitis || ||	TRUE	igd	NA	NA	NA	NA	NA	NA	NA	33000	19	2.48399e-09	0.0112999	55383051	ieu-a-292	Inflammatory bowel disease || id:ieu-a-292	TRUE	reported	igd	2	TRUE
15	rs11742570	C	T	C	T	0.183442	0.0962189	0.605	0.61	FALSE	FALSE	FALSE	ieu-a-1112	5	40410584	0.031	14890	0.00143519	Primary sclerosing cholangitis || id:ieu-a-1112	Primary sclerosing cholangitis	Primary sclerosing cholangitis || ||	TRUE	igd	NA	NA	NA	NA	NA	NA	NA	33000	5	3.46338e-59	0.0113	40410584	ieu-a-292	Inflammatory bowel disease || id:ieu-a-292	TRUE	reported	igd	2	TRUE
16	rs11879191	A	G	A	G	-0.121151	-0.0629748	0.203	0.2	FALSE	FALSE	FALSE	ieu-a-1112	19	10512911	0.044	14890	0.141457	Primary sclerosing cholangitis || id:ieu-a-1112	Primary sclerosing cholangitis	Primary sclerosing cholangitis || ||	TRUE	igd	NA	NA	NA	NA	NA	NA	NA	33000	19	2.0361e-18	0.0138001	10512911	ieu-a-292	Inflammatory bowel disease || id:ieu-a-292	TRUE	reported	igd	2	TRUE
17	rs12142199	A	G	A	G	-0.0977231	0.0582689	0.811	0.8	FALSE	FALSE	FALSE	ieu-a-1112	1	1249187	0.043	14890	0.173567	Primary sclerosing cholangitis || id:ieu-a-1112	Primary sclerosing cholangitis	Primary sclerosing cholangitis || ||	TRUE	igd	NA	NA	NA	NA	NA	NA	NA	33000	1	7.58578e-11	0.0150002	1249187	ieu-a-292	Inflammatory bowel disease || id:ieu-a-292	TRUE	reported	igd	2	TRUE
18	rs1250550	A	C	A	C	-0.096621	-0.0148886	0.324	0.34	FALSE	FALSE	FALSE	ieu-a-1112	10	81067040	0.036	14890	0.674408	Primary sclerosing cholangitis || id:ieu-a-1112	Primary sclerosing cholangitis	Primary sclerosing cholangitis || ||	TRUE	igd	TRUE	rs1250550	rs1250554	A	C	T	C	33000	10	1.19289e-15	0.0120998	81060317	ieu-a-292	Inflammatory bowel disease || id:ieu-a-292	TRUE	reported	igd	2	TRUE
19	rs12654812	A	G	A	G	0.0676586	-0.0382587	0.335	0.36	FALSE	FALSE	FALSE	ieu-a-1112	5	176794191	0.035	14890	0.26994	Primary sclerosing cholangitis || id:ieu-a-1112	Primary sclerosing cholangitis	Primary sclerosing cholangitis || ||	TRUE	igd	NA	NA	NA	NA	NA	NA	NA	33000	5	1.67598e-08	0.0119982	176794191	ieu-a-292	Inflammatory bowel disease || id:ieu-a-292	TRUE	reported	igd	2	TRUE
20	rs12722515	A	C	A	C	-0.090253	-0.0962189	0.151	0.15	FALSE	FALSE	FALSE	ieu-a-1112	10	6081230	0.043	14890	0.0221728	Primary sclerosing cholangitis || id:ieu-a-1112	Primary sclerosing cholangitis	Primary sclerosing cholangitis || ||	TRUE	igd	NA	NA	NA	NA	NA	NA	NA	33000	10	5.82197e-09	0.0155	6081230	ieu-a-292	Inflammatory bowel disease || id:ieu-a-292	TRUE	reported	igd	2	TRUE
21	rs1292053	G	A	G	A	0.0697789	0.0148886	0.446	0.44	FALSE	FALSE	FALSE	ieu-a-1112	17	57963537	0.031	14890	0.62919	Primary sclerosing cholangitis || id:ieu-a-1112	Primary sclerosing cholangitis	Primary sclerosing cholangitis || ||	TRUE	igd	NA	NA	NA	NA	NA	NA	NA	33000	17	1.76701e-10	0.0109	57963537	ieu-a-292	Inflammatory bowel disease || id:ieu-a-292	TRUE	reported	igd	2	TRUE
22	rs12942547	G	A	G	A	-0.107957	0.0178399	0.42	0.41	FALSE	FALSE	FALSE	ieu-a-1112	17	40527544	0.03	14890	0.556866	Primary sclerosing cholangitis || id:ieu-a-1112	Primary sclerosing cholangitis	Primary sclerosing cholangitis || ||	TRUE	igd	NA	NA	NA	NA	NA	NA	NA	33000	17	5.50554e-22	0.0111994	40527544	ieu-a-292	Inflammatory bowel disease || id:ieu-a-292	TRUE	reported	igd	2	TRUE
23	rs12946510	T	C	T	C	0.142367	0.001998	0.465	0.46	FALSE	FALSE	FALSE	ieu-a-1112	17	37912377	0.035	14890	0.944622	Primary sclerosing cholangitis || id:ieu-a-1112	Primary sclerosing cholangitis	Primary sclerosing cholangitis || ||	TRUE	igd	NA	NA	NA	NA	NA	NA	NA	33000	17	4.1011e-38	0.0109997	37912377	ieu-a-292	Inflammatory bowel disease || id:ieu-a-292	TRUE	reported	igd	2	TRUE
24	rs13009506	T	G	T	G	0.136278	0.0392207	0.523	0.52	FALSE	FALSE	FALSE	ieu-a-1112	2	234183368	0.029	14890	0.177695	Primary sclerosing cholangitis || id:ieu-a-1112	Primary sclerosing cholangitis	Primary sclerosing cholangitis || ||	TRUE	igd	TRUE	rs13009506	rs2241880	G	T	A	G	33000	2	3.47216e-35	0.0110001	234175706	ieu-a-292	Inflammatory bowel disease || id:ieu-a-292	TRUE	reported	igd	2	TRUE
25	rs13019081	C	A	C	A	-0.0962189	-0.0506931	0.375	0.39	FALSE	FALSE	FALSE	ieu-a-1112	2	102960584	0.031	14890	0.0963319	Primary sclerosing cholangitis || id:ieu-a-1112	Primary sclerosing cholangitis	Primary sclerosing cholangitis || ||	TRUE	igd	TRUE	rs13019081	rs12712142	C	A	A	C	33000	2	2.99916e-17	0.0113014	102950822	ieu-a-292	Inflammatory bowel disease || id:ieu-a-292	TRUE	reported	igd	2	TRUE
26	rs13387729	G	A	G	A	0.0863207	-0.00995033	0.42	0.42	FALSE	FALSE	FALSE	ieu-a-1112	2	25076126	0.034	14890	0.766992	Primary sclerosing cholangitis || id:ieu-a-1112	Primary sclerosing cholangitis	Primary sclerosing cholangitis || ||	TRUE	igd	NA	NA	NA	NA	NA	NA	NA	33000	2	9.40156e-15	0.0110998	25076126	ieu-a-292	Inflammatory bowel disease || id:ieu-a-292	TRUE	reported	igd	2	TRUE
27	rs1363907	A	G	A	G	0.0760347	-0.0324672	0.411	0.42	FALSE	FALSE	FALSE	ieu-a-1112	5	96252803	0.03	14890	0.262742	Primary sclerosing cholangitis || id:ieu-a-1112	Primary sclerosing cholangitis	Primary sclerosing cholangitis || ||	TRUE	igd	NA	NA	NA	NA	NA	NA	NA	33000	5	8.71164e-12	0.0112009	96252803	ieu-a-292	Inflammatory bowel disease || id:ieu-a-292	TRUE	reported	igd	2	TRUE
28	rs1456896	T	C	T	C	0.0889262	-0.0158733	0.688	0.69	FALSE	FALSE	FALSE	ieu-a-1112	7	50304461	0.032	14890	0.629132	Primary sclerosing cholangitis || id:ieu-a-1112	Primary sclerosing cholangitis	Primary sclerosing cholangitis || ||	TRUE	igd	NA	NA	NA	NA	NA	NA	NA	33000	7	9.75439e-14	0.0118998	50304461	ieu-a-292	Inflammatory bowel disease || id:ieu-a-292	TRUE	reported	igd	2	TRUE
29	rs1516976	C	T	C	T	-0.0962189	0.0168571	0.134	0.13	FALSE	FALSE	FALSE	ieu-a-1112	8	129551311	0.043	14890	0.686174	Primary sclerosing cholangitis || id:ieu-a-1112	Primary sclerosing cholangitis	Primary sclerosing cholangitis || ||	TRUE	igd	TRUE	rs1516976	rs17807628	C	T	C	T	33000	8	5.76899e-09	0.0166008	129548258	ieu-a-292	Inflammatory bowel disease || id:ieu-a-292	TRUE	reported	igd	2	TRUE
30	rs1517352	C	A	C	A	0.0749391	0.0276152	0.6	0.62	FALSE	FALSE	FALSE	ieu-a-1112	2	191931464	0.032	14890	0.381795	Primary sclerosing cholangitis || id:ieu-a-1112	Primary sclerosing cholangitis	Primary sclerosing cholangitis || ||	TRUE	igd	NA	NA	NA	NA	NA	NA	NA	33000	2	3.28171e-11	0.0112999	191931464	ieu-a-292	Inflammatory bowel disease || id:ieu-a-292	TRUE	reported	igd	2	TRUE
31	rs1558744	A	G	A	G	0.110647	0.0148886	0.399	0.41	FALSE	FALSE	FALSE	ieu-a-1112	12	68504592	0.03	14890	0.627756	Primary sclerosing cholangitis || id:ieu-a-1112	Primary sclerosing cholangitis	Primary sclerosing cholangitis || ||	TRUE	igd	NA	NA	NA	NA	NA	NA	NA	33000	12	2.63027e-23	0.0111989	68504592	ieu-a-292	Inflammatory bowel disease || id:ieu-a-292	TRUE	reported	igd	2	TRUE
32	rs1569723	A	C	A	C	-0.0811016	0.0158733	0.741	0.75	FALSE	FALSE	FALSE	ieu-a-1112	20	44742064	0.034	14890	0.636022	Primary sclerosing cholangitis || id:ieu-a-1112	Primary sclerosing cholangitis	Primary sclerosing cholangitis || ||	TRUE	igd	NA	NA	NA	NA	NA	NA	NA	33000	20	6.54938e-11	0.0124	44742064	ieu-a-292	Inflammatory bowel disease || id:ieu-a-292	TRUE	reported	igd	2	TRUE
33	rs17085007	C	T	C	T	0.104805	0.0657877	0.183	0.18	FALSE	FALSE	FALSE	ieu-a-1112	13	27531267	0.039	14890	0.0831955	Primary sclerosing cholangitis || id:ieu-a-1112	Primary sclerosing cholangitis	Primary sclerosing cholangitis || ||	TRUE	igd	NA	NA	NA	NA	NA	NA	NA	33000	13	3.75405e-13	0.0143999	27531267	ieu-a-292	Inflammatory bowel disease || id:ieu-a-292	TRUE	reported	igd	2	TRUE
34	rs17119	A	G	A	G	0.0934903	-0.0440169	0.786	0.8	FALSE	FALSE	FALSE	ieu-a-1112	6	14719496	0.038	14890	0.245412	Primary sclerosing cholangitis || id:ieu-a-1112	Primary sclerosing cholangitis	Primary sclerosing cholangitis || ||	TRUE	igd	NA	NA	NA	NA	NA	NA	NA	33000	6	3.07468e-11	0.0141008	14719496	ieu-a-292	Inflammatory bowel disease || id:ieu-a-292	TRUE	reported	igd	2	TRUE
35	rs17293632	T	C	T	C	0.0998453	0.0305292	0.235	0.24	FALSE	FALSE	FALSE	ieu-a-1112	15	67442596	0.041	14890	0.453701	Primary sclerosing cholangitis || id:ieu-a-1112	Primary sclerosing cholangitis	Primary sclerosing cholangitis || ||	TRUE	igd	NA	NA	NA	NA	NA	NA	NA	33000	15	5.91562e-15	0.0127007	67442596	ieu-a-292	Inflammatory bowel disease || id:ieu-a-292	TRUE	reported	igd	2	TRUE
36	rs17396847	A	G	A	G	-0.0877389	0.0129162	0.385	0.38	FALSE	FALSE	FALSE	ieu-a-1112	1	20144332	0.035	14890	0.697162	Primary sclerosing cholangitis || id:ieu-a-1112	Primary sclerosing cholangitis	Primary sclerosing cholangitis || ||	TRUE	igd	NA	NA	NA	NA	NA	NA	NA	33000	1	1.69317e-13	0.0119002	20144332	ieu-a-292	Inflammatory bowel disease || id:ieu-a-292	TRUE	reported	igd	2	TRUE
37	rs17835641	C	G	C	G	-0.0682788	-0.0372958	0.523	0.52	FALSE	TRUE	TRUE	ieu-a-1112	14	69274566	0.031	14890	0.224916	Primary sclerosing cholangitis || id:ieu-a-1112	Primary sclerosing cholangitis	Primary sclerosing cholangitis || ||	TRUE	igd	NA	NA	NA	NA	NA	NA	NA	33000	14	4.88304e-10	0.0110002	69274566	ieu-a-292	Inflammatory bowel disease || id:ieu-a-292	TRUE	reported	igd	2	FALSE
39	rs1893217	G	A	G	A	0.155952	0.114221	0.157	0.17	FALSE	FALSE	FALSE	ieu-a-1112	18	12809340	0.04	14890	0.00350445	Primary sclerosing cholangitis || id:ieu-a-1112	Primary sclerosing cholangitis	Primary sclerosing cholangitis || ||	TRUE	igd	NA	NA	NA	NA	NA	NA	NA	33000	18	3.04509e-26	0.0147	12809340	ieu-a-292	Inflammatory bowel disease || id:ieu-a-292	TRUE	reported	igd	2	TRUE
40	rs2024092	A	G	A	G	0.108854	-0.0723207	0.215	0.21	FALSE	FALSE	FALSE	ieu-a-1112	19	1124031	0.044	14890	0.0880177	Primary sclerosing cholangitis || id:ieu-a-1112	Primary sclerosing cholangitis	Primary sclerosing cholangitis || ||	TRUE	igd	NA	NA	NA	NA	NA	NA	NA	33000	19	1.22999e-15	0.0136	1124031	ieu-a-292	Inflammatory bowel disease || id:ieu-a-292	TRUE	reported	igd	2	TRUE
41	rs2155219	T	G	T	G	0.138892	-0.0129162	0.509	0.51	FALSE	FALSE	FALSE	ieu-a-1112	11	76299194	0.034	14890	0.692268	Primary sclerosing cholangitis || id:ieu-a-1112	Primary sclerosing cholangitis	Primary sclerosing cholangitis || ||	TRUE	igd	NA	NA	NA	NA	NA	NA	NA	33000	11	4.23643e-36	0.0111002	76299194	ieu-a-292	Inflammatory bowel disease || id:ieu-a-292	TRUE	reported	igd	2	TRUE
42	rs2266959	T	G	T	G	0.113329	0.08158	0.186	0.2	FALSE	FALSE	FALSE	ieu-a-1112	22	21922904	0.042	14890	0.0466638	Primary sclerosing cholangitis || id:ieu-a-1112	Primary sclerosing cholangitis	Primary sclerosing cholangitis || ||	TRUE	igd	NA	NA	NA	NA	NA	NA	NA	33000	22	1.39316e-16	0.0136987	21922904	ieu-a-292	Inflammatory bowel disease || id:ieu-a-292	TRUE	reported	igd	2	TRUE
43	rs2382817	C	A	C	A	-0.076961	-0.0907544	0.592	0.59	FALSE	FALSE	FALSE	ieu-a-1112	2	219152937	0.03	14890	0.0018791	Primary sclerosing cholangitis || id:ieu-a-1112	Primary sclerosing cholangitis	Primary sclerosing cholangitis || ||	TRUE	igd	TRUE	rs2382817	rs6727301	A	C	T	G	33000	2	3.70425e-12	0.0110984	219151218	ieu-a-292	Inflammatory bowel disease || id:ieu-a-292	TRUE	reported	igd	2	TRUE
44	rs2412970	G	A	G	A	0.0832729	-0.0217615	0.457	0.46	FALSE	FALSE	FALSE	ieu-a-1112	22	30503171	0.031	14890	0.473192	Primary sclerosing cholangitis || id:ieu-a-1112	Primary sclerosing cholangitis	Primary sclerosing cholangitis || ||	TRUE	igd	TRUE	rs2412970	rs6006356	G	A	A	G	33000	22	2.70023e-14	0.0109	30486826	ieu-a-292	Inflammatory bowel disease || id:ieu-a-292	TRUE	reported	igd	2	TRUE
45	rs2413583	T	C	T	C	-0.181762	-0.0421012	0.167	0.17	FALSE	FALSE	FALSE	ieu-a-1112	22	39659773	0.041	14890	0.295477	Primary sclerosing cholangitis || id:ieu-a-1112	Primary sclerosing cholangitis	Primary sclerosing cholangitis || ||	TRUE	igd	NA	NA	NA	NA	NA	NA	NA	33000	22	4.40352e-33	0.0151999	39659773	ieu-a-292	Inflammatory bowel disease || id:ieu-a-292	TRUE	reported	igd	2	TRUE
46	rs243323	G	A	G	A	-0.0934903	-0.0989399	0.311	0.3	FALSE	FALSE	FALSE	ieu-a-1112	16	11361202	0.033	14890	0.00259143	Primary sclerosing cholangitis || id:ieu-a-1112	Primary sclerosing cholangitis	Primary sclerosing cholangitis || ||	TRUE	igd	NA	NA	NA	NA	NA	NA	NA	33000	16	6.12068e-15	0.0119989	11361202	ieu-a-292	Inflammatory bowel disease || id:ieu-a-292	TRUE	reported	igd	2	TRUE
47	rs2488389	A	G	A	G	0.0907544	-0.0372958	0.22	0.22	FALSE	FALSE	FALSE	ieu-a-1112	1	197631141	0.036	14890	0.295796	Primary sclerosing cholangitis || id:ieu-a-1112	Primary sclerosing cholangitis	Primary sclerosing cholangitis || ||	TRUE	igd	NA	NA	NA	NA	NA	NA	NA	33000	1	5.21555e-12	0.0132009	197631141	ieu-a-292	Inflammatory bowel disease || id:ieu-a-292	TRUE	reported	igd	2	TRUE
48	rs259964	G	A	G	A	-0.0788112	-0.0852598	0.536	0.54	FALSE	FALSE	FALSE	ieu-a-1112	20	57829301	0.034	14890	0.0112021	Primary sclerosing cholangitis || id:ieu-a-1112	Primary sclerosing cholangitis	Primary sclerosing cholangitis || ||	TRUE	igd	TRUE	rs259964	rs259956	A	G	T	C	33000	20	1.01298e-12	0.0111015	57824309	ieu-a-292	Inflammatory bowel disease || id:ieu-a-292	TRUE	reported	igd	2	TRUE
49	rs2823286	A	G	A	G	-0.140988	-0.0198026	0.292	0.29	FALSE	FALSE	FALSE	ieu-a-1112	21	16817938	0.039	14890	0.608739	Primary sclerosing cholangitis || id:ieu-a-1112	Primary sclerosing cholangitis	Primary sclerosing cholangitis || ||	TRUE	igd	NA	NA	NA	NA	NA	NA	NA	33000	21	9.27684e-30	0.0124002	16817938	ieu-a-292	Inflammatory bowel disease || id:ieu-a-292	TRUE	reported	igd	2	TRUE
50	rs2930047	C	T	C	T	0.0649653	-0.0178399	0.382	0.37	FALSE	FALSE	FALSE	ieu-a-1112	5	10695526	0.032	14890	0.574001	Primary sclerosing cholangitis || id:ieu-a-1112	Primary sclerosing cholangitis	Primary sclerosing cholangitis || ||	TRUE	igd	NA	NA	NA	NA	NA	NA	NA	33000	5	1.027e-08	0.0113	10695526	ieu-a-292	Inflammatory bowel disease || id:ieu-a-292	TRUE	reported	igd	2	TRUE
51	rs3024505	A	G	A	G	0.198031	0.0158733	0.16	0.16	FALSE	FALSE	FALSE	ieu-a-1112	1	206939904	0.047	14890	0.734669	Primary sclerosing cholangitis || id:ieu-a-1112	Primary sclerosing cholangitis	Primary sclerosing cholangitis || ||	TRUE	igd	NA	NA	NA	NA	NA	NA	NA	33000	1	6.66346e-42	0.014601	206939904	ieu-a-292	Inflammatory bowel disease || id:ieu-a-292	TRUE	reported	igd	2	TRUE
52	rs3091316	A	G	A	G	-0.113393	-0.0478373	0.278	0.27	FALSE	FALSE	FALSE	ieu-a-1112	17	32593974	0.034	14890	0.154556	Primary sclerosing cholangitis || id:ieu-a-1112	Primary sclerosing cholangitis	Primary sclerosing cholangitis || ||	TRUE	igd	NA	NA	NA	NA	NA	NA	NA	33000	17	5.25654e-20	0.0123999	32593974	ieu-a-292	Inflammatory bowel disease || id:ieu-a-292	TRUE	reported	igd	2	TRUE
53	rs35675666	T	G	T	G	-0.122055	-0.0198026	0.162	0.17	FALSE	FALSE	FALSE	ieu-a-1112	1	8021973	0.04	14890	0.614277	Primary sclerosing cholangitis || id:ieu-a-1112	Primary sclerosing cholangitis	Primary sclerosing cholangitis || ||	TRUE	igd	NA	NA	NA	NA	NA	NA	NA	33000	1	1.12305e-15	0.0152001	8021973	ieu-a-292	Inflammatory bowel disease || id:ieu-a-292	TRUE	reported	igd	2	TRUE
54	rs3764147	G	A	G	A	0.0923346	-0.0256677	0.248	0.23	FALSE	FALSE	FALSE	ieu-a-1112	13	44457925	0.036	14890	0.472177	Primary sclerosing cholangitis || id:ieu-a-1112	Primary sclerosing cholangitis	Primary sclerosing cholangitis || ||	TRUE	igd	NA	NA	NA	NA	NA	NA	NA	33000	13	5.63119e-13	0.0128002	44457925	ieu-a-292	Inflammatory bowel disease || id:ieu-a-292	TRUE	reported	igd	2	TRUE
55	rs3851228	T	A	T	A	0.158644	0.0861777	0.073	0.07	FALSE	TRUE	FALSE	ieu-a-1112	6	111848191	0.061	14890	0.144999	Primary sclerosing cholangitis || id:ieu-a-1112	Primary sclerosing cholangitis	Primary sclerosing cholangitis || ||	TRUE	igd	NA	NA	NA	NA	NA	NA	NA	33000	6	1.07696e-13	0.0213	111848191	ieu-a-292	Inflammatory bowel disease || id:ieu-a-292	TRUE	reported	igd	2	TRUE
56	rs4072037	T	C	T	C	0.0685928	-0.00895974	0.523	0.53	FALSE	FALSE	FALSE	ieu-a-1112	1	155162067	0.035	14890	0.788562	Primary sclerosing cholangitis || id:ieu-a-1112	Primary sclerosing cholangitis	Primary sclerosing cholangitis || ||	TRUE	igd	NA	NA	NA	NA	NA	NA	NA	33000	1	6.86894e-10	0.0111988	155162067	ieu-a-292	Inflammatory bowel disease || id:ieu-a-292	TRUE	reported	igd	2	TRUE
57	rs4380874	C	T	C	T	-0.0944007	-0.0667236	0.595	0.6	FALSE	FALSE	FALSE	ieu-a-1112	7	107480315	0.036	14890	0.0609958	Primary sclerosing cholangitis || id:ieu-a-1112	Primary sclerosing cholangitis	Primary sclerosing cholangitis || ||	TRUE	igd	NA	NA	NA	NA	NA	NA	NA	33000	7	7.12525e-17	0.0112988	107480315	ieu-a-292	Inflammatory bowel disease || id:ieu-a-292	TRUE	reported	igd	2	TRUE
59	rs4626115	T	C	T	C	0.105261	0.00399202	0.138	0.14	FALSE	FALSE	FALSE	ieu-a-1112	3	18772770	0.045	14890	0.92694	Primary sclerosing cholangitis || id:ieu-a-1112	Primary sclerosing cholangitis	Primary sclerosing cholangitis || ||	TRUE	igd	NA	NA	NA	NA	NA	NA	NA	33000	3	1.10002e-11	0.0154989	18772770	ieu-a-292	Inflammatory bowel disease || id:ieu-a-292	TRUE	reported	igd	2	TRUE
60	rs4656958	G	A	G	A	0.0691357	0.0544882	0.686	0.66	FALSE	FALSE	FALSE	ieu-a-1112	1	160858077	0.033	14890	0.0894788	Primary sclerosing cholangitis || id:ieu-a-1112	Primary sclerosing cholangitis	Primary sclerosing cholangitis || ||	TRUE	igd	TRUE	rs4656958	rs6694415	A	G	G	A	33000	1	6.79908e-09	0.0119	160856964	ieu-a-292	Inflammatory bowel disease || id:ieu-a-292	TRUE	reported	igd	2	TRUE
61	rs4743820	T	C	T	C	0.0704585	-0.0246926	0.702	0.7	FALSE	FALSE	FALSE	ieu-a-1112	9	93929884	0.032	14890	0.435633	Primary sclerosing cholangitis || id:ieu-a-1112	Primary sclerosing cholangitis	Primary sclerosing cholangitis || ||	TRUE	igd	TRUE	rs4743820	rs10761110	C	T	A	G	33000	9	6.45402e-09	0.0122	93928416	ieu-a-292	Inflammatory bowel disease || id:ieu-a-292	TRUE	reported	igd	2	TRUE
62	rs4921227	G	A	G	A	0.147572	0.00498754	0.329	0.33	FALSE	FALSE	FALSE	ieu-a-1112	5	158849837	0.031	14890	0.872189	Primary sclerosing cholangitis || id:ieu-a-1112	Primary sclerosing cholangitis	Primary sclerosing cholangitis || ||	TRUE	igd	NA	NA	NA	NA	NA	NA	NA	33000	5	6.18586e-37	0.0115998	158849837	ieu-a-292	Inflammatory bowel disease || id:ieu-a-292	TRUE	reported	igd	2	TRUE
64	rs559928	C	T	C	T	0.0948603	0.0198026	0.821	0.82	FALSE	FALSE	FALSE	ieu-a-1112	11	64150370	0.04	14890	0.610249	Primary sclerosing cholangitis || id:ieu-a-1112	Primary sclerosing cholangitis	Primary sclerosing cholangitis || ||	TRUE	igd	NA	NA	NA	NA	NA	NA	NA	33000	11	4.18697e-11	0.0143999	64150370	ieu-a-292	Inflammatory bowel disease || id:ieu-a-292	TRUE	reported	igd	2	TRUE
65	rs6062504	G	A	G	A	0.1207	-0.0478373	0.684	0.69	FALSE	FALSE	FALSE	ieu-a-1112	20	62348907	0.036	14890	0.17649	Primary sclerosing cholangitis || id:ieu-a-1112	Primary sclerosing cholangitis	Primary sclerosing cholangitis || ||	TRUE	igd	NA	NA	NA	NA	NA	NA	NA	33000	20	1.09194e-23	0.0120002	62348907	ieu-a-292	Inflammatory bowel disease || id:ieu-a-292	TRUE	reported	igd	2	TRUE
66	rs6142618	G	A	G	A	0.0681718	-0.0237165	0.564	0.58	FALSE	FALSE	FALSE	ieu-a-1112	20	30725648	0.029	14890	0.407452	Primary sclerosing cholangitis || id:ieu-a-1112	Primary sclerosing cholangitis	Primary sclerosing cholangitis || ||	TRUE	igd	NA	NA	NA	NA	NA	NA	NA	33000	20	6.05299e-10	0.0110001	30725648	ieu-a-292	Inflammatory bowel disease || id:ieu-a-292	TRUE	reported	igd	2	TRUE
67	rs6426833	A	G	A	G	0.122218	-0.0207825	0.542	0.55	FALSE	FALSE	FALSE	ieu-a-1112	1	20171860	0.031	14890	0.495005	Primary sclerosing cholangitis || id:ieu-a-1112	Primary sclerosing cholangitis	Primary sclerosing cholangitis || ||	TRUE	igd	NA	NA	NA	NA	NA	NA	NA	33000	1	2.01883e-28	0.0110001	20171860	ieu-a-292	Inflammatory bowel disease || id:ieu-a-292	TRUE	reported	igd	2	TRUE
68	rs6588248	G	T	G	T	0.0827296	-0.0324672	0.537	0.53	FALSE	FALSE	FALSE	ieu-a-1112	1	67652984	0.029	14890	0.252602	Primary sclerosing cholangitis || id:ieu-a-1112	Primary sclerosing cholangitis	Primary sclerosing cholangitis || ||	TRUE	igd	NA	NA	NA	NA	NA	NA	NA	33000	1	4.97852e-14	0.0110002	67652984	ieu-a-292	Inflammatory bowel disease || id:ieu-a-292	TRUE	reported	igd	2	TRUE
69	rs6673002	G	T	G	T	-0.0898407	0.0778865	0.151	0.14	FALSE	FALSE	FALSE	ieu-a-1112	1	151746202	0.044	14890	0.0722437	Primary sclerosing cholangitis || id:ieu-a-1112	Primary sclerosing cholangitis	Primary sclerosing cholangitis || ||	TRUE	igd	TRUE	rs6673002	rs6683364	G	T	A	T	33000	1	1.11199e-08	0.0157	151743275	ieu-a-292	Inflammatory bowel disease || id:ieu-a-292	TRUE	reported	igd	2	TRUE
70	rs6724516	A	G	A	G	0.079735	0.0843411	0.72	0.74	FALSE	FALSE	FALSE	ieu-a-1112	2	241591644	0.04	14890	0.0298339	Primary sclerosing cholangitis || id:ieu-a-1112	Primary sclerosing cholangitis	Primary sclerosing cholangitis || ||	TRUE	igd	TRUE	rs6724516	rs6437356	G	A	G	A	33000	2	2.229e-10	0.0126007	241586810	ieu-a-292	Inflammatory bowel disease || id:ieu-a-292	TRUE	reported	igd	2	TRUE
72	rs683078	C	T	C	T	-0.0657877	0.0188218	0.483	0.48	FALSE	FALSE	FALSE	ieu-a-1112	11	114414994	0.029	14890	0.510221	Primary sclerosing cholangitis || id:ieu-a-1112	Primary sclerosing cholangitis	Primary sclerosing cholangitis || ||	TRUE	igd	NA	NA	NA	NA	NA	NA	NA	33000	11	2.427e-09	0.011001	114414994	ieu-a-292	Inflammatory bowel disease || id:ieu-a-292	TRUE	reported	igd	2	TRUE
73	rs6879495	T	C	T	C	0.0778865	0.00796817	0.531	0.53	FALSE	FALSE	FALSE	ieu-a-1112	5	39979460	0.03	14890	0.783854	Primary sclerosing cholangitis || id:ieu-a-1112	Primary sclerosing cholangitis	Primary sclerosing cholangitis || ||	TRUE	igd	NA	NA	NA	NA	NA	NA	NA	33000	5	2.4598e-12	0.0110999	39979460	ieu-a-292	Inflammatory bowel disease || id:ieu-a-292	TRUE	reported	igd	2	TRUE
74	rs6908425	C	T	C	T	0.0980539	-0.0449734	0.782	0.78	FALSE	FALSE	FALSE	ieu-a-1112	6	20728731	0.037	14890	0.210797	Primary sclerosing cholangitis || id:ieu-a-1112	Primary sclerosing cholangitis	Primary sclerosing cholangitis || ||	TRUE	igd	NA	NA	NA	NA	NA	NA	NA	33000	6	3.36977e-13	0.0135	20728731	ieu-a-292	Inflammatory bowel disease || id:ieu-a-292	TRUE	reported	igd	2	TRUE
75	rs6920220	A	G	A	G	0.103459	0.001998	0.206	0.21	FALSE	FALSE	FALSE	ieu-a-1112	6	138006504	0.036	14890	0.960879	Primary sclerosing cholangitis || id:ieu-a-1112	Primary sclerosing cholangitis	Primary sclerosing cholangitis || ||	TRUE	igd	NA	NA	NA	NA	NA	NA	NA	33000	6	1.00902e-14	0.0134	138006504	ieu-a-292	Inflammatory bowel disease || id:ieu-a-292	TRUE	reported	igd	2	TRUE
76	rs7097656	C	T	C	T	0.105916	-0.0276152	0.802	0.8	FALSE	FALSE	FALSE	ieu-a-1112	10	82250831	0.037	14890	0.446981	Primary sclerosing cholangitis || id:ieu-a-1112	Primary sclerosing cholangitis	Primary sclerosing cholangitis || ||	TRUE	igd	NA	NA	NA	NA	NA	NA	NA	33000	10	2.0488e-14	0.0139	82250831	ieu-a-292	Inflammatory bowel disease || id:ieu-a-292	TRUE	reported	igd	2	TRUE
77	rs7200798	A	G	A	G	0.0629748	0.0305292	0.527	0.54	FALSE	FALSE	FALSE	ieu-a-1112	16	23853860	0.035	14890	0.369781	Primary sclerosing cholangitis || id:ieu-a-1112	Primary sclerosing cholangitis	Primary sclerosing cholangitis || ||	TRUE	igd	NA	NA	NA	NA	NA	NA	NA	33000	16	1.27101e-08	0.0110009	23853860	ieu-a-292	Inflammatory bowel disease || id:ieu-a-292	TRUE	reported	igd	2	TRUE
78	rs7214193	G	A	G	A	-0.0741794	0.001998	0.223	0.22	FALSE	FALSE	FALSE	ieu-a-1112	17	70641865	0.038	14890	0.967228	Primary sclerosing cholangitis || id:ieu-a-1112	Primary sclerosing cholangitis	Primary sclerosing cholangitis || ||	TRUE	igd	NA	NA	NA	NA	NA	NA	NA	33000	17	1.595e-08	0.0132013	70641865	ieu-a-292	Inflammatory bowel disease || id:ieu-a-292	TRUE	reported	igd	2	TRUE
79	rs7240004	G	A	G	A	-0.0667236	-0.0129162	0.384	0.38	FALSE	FALSE	FALSE	ieu-a-1112	18	46395022	0.035	14890	0.694648	Primary sclerosing cholangitis || id:ieu-a-1112	Primary sclerosing cholangitis	Primary sclerosing cholangitis || ||	TRUE	igd	NA	NA	NA	NA	NA	NA	NA	33000	18	9.80596e-09	0.0115991	46395022	ieu-a-292	Inflammatory bowel disease || id:ieu-a-292	TRUE	reported	igd	2	TRUE
82	rs7554511	A	C	A	C	-0.148732	-0.0468836	0.275	0.28	FALSE	FALSE	FALSE	ieu-a-1112	1	200877562	0.035	14890	0.172448	Primary sclerosing cholangitis || id:ieu-a-1112	Primary sclerosing cholangitis	Primary sclerosing cholangitis || ||	TRUE	igd	NA	NA	NA	NA	NA	NA	NA	33000	1	1.24194e-32	0.0125002	200877562	ieu-a-292	Inflammatory bowel disease || id:ieu-a-292	TRUE	reported	igd	2	TRUE
84	rs762422	A	G	A	G	-0.117658	-0.0989399	0.616	0.6	FALSE	FALSE	FALSE	ieu-a-1112	21	45615741	0.035	14890	0.00372692	Primary sclerosing cholangitis || id:ieu-a-1112	Primary sclerosing cholangitis	Primary sclerosing cholangitis || ||	TRUE	igd	TRUE	rs762422	rs7282490	G	A	G	A	33000	21	6.52079e-26	0.0112001	45615638	ieu-a-292	Inflammatory bowel disease || id:ieu-a-292	TRUE	reported	igd	2	TRUE
85	rs7724036	T	C	T	C	0.203757	-0.0620354	0.0944	0.09	FALSE	FALSE	FALSE	ieu-a-1112	5	150284808	0.055	14890	0.251801	Primary sclerosing cholangitis || id:ieu-a-1112	Primary sclerosing cholangitis	Primary sclerosing cholangitis || ||	TRUE	igd	NA	NA	NA	NA	NA	NA	NA	33000	5	1.02802e-26	0.0190013	150284808	ieu-a-292	Inflammatory bowel disease || id:ieu-a-292	TRUE	reported	igd	2	TRUE
86	rs7749278	C	T	C	T	0.0881757	0.0119286	0.468	0.42	FALSE	FALSE	FALSE	ieu-a-1112	6	167499092	0.031	14890	0.690868	Primary sclerosing cholangitis || id:ieu-a-1112	Primary sclerosing cholangitis	Primary sclerosing cholangitis || ||	TRUE	igd	TRUE	rs7749278	rs9459871	C	T	A	G	33000	6	8.45279e-16	0.0110001	167435325	ieu-a-292	Inflammatory bowel disease || id:ieu-a-292	TRUE	reported	igd	2	TRUE
87	rs7788750	T	C	T	C	0.162969	0.0535408	0.0459	0.04	FALSE	FALSE	FALSE	ieu-a-1112	7	98739231	0.084	14890	0.507685	Primary sclerosing cholangitis || id:ieu-a-1112	Primary sclerosing cholangitis	Primary sclerosing cholangitis || ||	TRUE	igd	NA	NA	NA	NA	NA	NA	NA	33000	7	4.43997e-10	0.0261014	98739231	ieu-a-292	Inflammatory bowel disease || id:ieu-a-292	TRUE	reported	igd	2	TRUE
88	rs7911264	C	T	C	T	0.06145	0.0723207	0.519	0.52	FALSE	FALSE	FALSE	ieu-a-1112	10	94436851	0.029	14890	0.0119256	Primary sclerosing cholangitis || id:ieu-a-1112	Primary sclerosing cholangitis	Primary sclerosing cholangitis || ||	TRUE	igd	NA	NA	NA	NA	NA	NA	NA	33000	10	2.98298e-08	0.0111	94436851	ieu-a-292	Inflammatory bowel disease || id:ieu-a-292	TRUE	reported	igd	2	TRUE
89	rs798502	C	A	C	A	-0.0741794	0.0139029	0.291	0.3	FALSE	FALSE	FALSE	ieu-a-1112	7	2795882	0.032	14890	0.653165	Primary sclerosing cholangitis || id:ieu-a-1112	Primary sclerosing cholangitis	Primary sclerosing cholangitis || ||	TRUE	igd	TRUE	rs798502	rs798498	C	A	G	T	33000	7	1.22899e-09	0.0121997	2789880	ieu-a-292	Inflammatory bowel disease || id:ieu-a-292	TRUE	reported	igd	2	TRUE
90	rs8005161	T	C	T	C	0.144966	0.0305292	0.0887	0.09	FALSE	FALSE	FALSE	ieu-a-1112	14	88478827	0.053	14890	0.560547	Primary sclerosing cholangitis || id:ieu-a-1112	Primary sclerosing cholangitis	Primary sclerosing cholangitis || ||	TRUE	igd	TRUE	rs8005161	rs12434101	T	C	C	T	33000	14	2.34909e-14	0.0190003	88472595	ieu-a-292	Inflammatory bowel disease || id:ieu-a-292	TRUE	reported	igd	2	TRUE
91	rs8062405	G	A	G	A	0.099268	0.0516432	0.376	0.4	FALSE	FALSE	FALSE	ieu-a-1112	16	28839425	0.031	14890	0.0927086	Primary sclerosing cholangitis || id:ieu-a-1112	Primary sclerosing cholangitis	Primary sclerosing cholangitis || ||	TRUE	igd	TRUE	rs8062405	rs78613234	G	A	C	T	33000	16	1.09094e-18	0.0113002	28837906	ieu-a-292	Inflammatory bowel disease || id:ieu-a-292	TRUE	reported	igd	2	TRUE
92	rs8107703	A	G	A	G	-0.162166	0.0305292	0.946	0.95	FALSE	FALSE	FALSE	ieu-a-1112	19	10701259	0.08	14890	0.686904	Primary sclerosing cholangitis || id:ieu-a-1112	Primary sclerosing cholangitis	Primary sclerosing cholangitis || ||	TRUE	igd	NA	NA	NA	NA	NA	NA	NA	33000	19	1.193e-10	0.0252	10701259	ieu-a-292	Inflammatory bowel disease || id:ieu-a-292	TRUE	reported	igd	2	TRUE
93	rs907611	A	G	A	G	0.076961	-0.0372958	0.315	0.32	FALSE	FALSE	FALSE	ieu-a-1112	11	1874072	0.037	14890	0.302978	Primary sclerosing cholangitis || id:ieu-a-1112	Primary sclerosing cholangitis	Primary sclerosing cholangitis || ||	TRUE	igd	NA	NA	NA	NA	NA	NA	NA	33000	11	2.69898e-10	0.0120997	1874072	ieu-a-292	Inflammatory bowel disease || id:ieu-a-292	TRUE	reported	igd	2	TRUE
94	rs913678	C	T	C	T	-0.064851	-0.00498754	0.338	0.34	FALSE	FALSE	FALSE	ieu-a-1112	20	48955595	0.036	14890	0.894131	Primary sclerosing cholangitis || id:ieu-a-1112	Primary sclerosing cholangitis	Primary sclerosing cholangitis || ||	TRUE	igd	TRUE	rs913678	rs6063502	C	T	G	A	33000	20	4.59198e-08	0.0118001	48955424	ieu-a-292	Inflammatory bowel disease || id:ieu-a-292	TRUE	reported	igd	2	TRUE
95	rs9170	A	G	A	G	0.108854	0.0314987	0.122	0.13	FALSE	FALSE	FALSE	ieu-a-1112	2	43450138	0.044	14890	0.471835	Primary sclerosing cholangitis || id:ieu-a-1112	Primary sclerosing cholangitis	Primary sclerosing cholangitis || ||	TRUE	igd	NA	NA	NA	NA	NA	NA	NA	33000	2	3.07468e-11	0.0163992	43450138	ieu-a-292	Inflammatory bowel disease || id:ieu-a-292	TRUE	reported	igd	2	TRUE
96	rs921720	G	A	G	A	0.0882849	0.0889262	0.609	0.62	FALSE	FALSE	FALSE	ieu-a-1112	8	126534671	0.031	14890	0.00333119	Primary sclerosing cholangitis || id:ieu-a-1112	Primary sclerosing cholangitis	Primary sclerosing cholangitis || ||	TRUE	igd	NA	NA	NA	NA	NA	NA	NA	33000	8	6.70656e-15	0.0113002	126534671	ieu-a-292	Inflammatory bowel disease || id:ieu-a-292	TRUE	reported	igd	2	TRUE
97	rs941823	C	T	C	T	0.0804511	-0.00299551	0.758	0.76	FALSE	FALSE	FALSE	ieu-a-1112	13	41013977	0.037	14890	0.932187	Primary sclerosing cholangitis || id:ieu-a-1112	Primary sclerosing cholangitis	Primary sclerosing cholangitis || ||	TRUE	igd	NA	NA	NA	NA	NA	NA	NA	33000	13	3.83698e-10	0.0128002	41013977	ieu-a-292	Inflammatory bowel disease || id:ieu-a-292	TRUE	reported	igd	2	TRUE

## Sheet: IBD&SpA
The detailed information of SNPs identified as IVs in the replication practice. (exposure: IBD outcome: SpA)
	SNP	effect_allele.exposure	other_allele.exposure	effect_allele.outcome	other_allele.outcome	beta.exposure	beta.outcome	eaf.exposure	eaf.outcome	remove	palindromic	ambiguous	id.outcome	chr	pos	se.outcome	samplesize.outcome	pval.outcome	outcome	originalname.outcome	outcome.deprecated	mr_keep.outcome	data_source.outcome	samplesize.exposure	chr.exposure	pval.exposure	se.exposure	pos.exposure	id.exposure	exposure	mr_keep.exposure	pval_origin.exposure	data_source.exposure	action	mr_keep
1	rs1042058	C	T	C	T	0.0709591	0.0435	0.592	0.6128	FALSE	FALSE	FALSE	finn-b-SPONDYLOARTHRITIS	10	30728101	0.0275	NA	0.1133	Spondyloarthritis || id:finn-b-SPONDYLOARTHRITIS	Spondyloarthritis	Spondyloarthritis || ||	TRUE	igd	33000	10	2.09498e-10	0.0111998	30728101	ieu-a-292	Inflammatory bowel disease || id:ieu-a-292	TRUE	reported	igd	2	TRUE
2	rs1050152	T	C	T	C	0.144966	0.0588	0.426	0.3158	FALSE	FALSE	FALSE	finn-b-SPONDYLOARTHRITIS	5	131676320	0.0288	NA	0.0415499	Spondyloarthritis || id:finn-b-SPONDYLOARTHRITIS	Spondyloarthritis	Spondyloarthritis || ||	TRUE	igd	33000	5	4.13809e-39	0.0111013	131676320	ieu-a-292	Inflammatory bowel disease || id:ieu-a-292	TRUE	reported	igd	2	TRUE
3	rs10516487	A	G	A	G	0.064851	-0.0147	0.308	0.3092	FALSE	FALSE	FALSE	finn-b-SPONDYLOARTHRITIS	4	102751076	0.029	NA	0.612999	Spondyloarthritis || id:finn-b-SPONDYLOARTHRITIS	Spondyloarthritis	Spondyloarthritis || ||	TRUE	igd	33000	4	4.43997e-08	0.0118001	102751076	ieu-a-292	Inflammatory bowel disease || id:ieu-a-292	TRUE	reported	igd	2	TRUE
4	rs10521318	T	C	T	C	-0.127265	0.0164	0.0846	0.131	FALSE	FALSE	FALSE	finn-b-SPONDYLOARTHRITIS	16	86011337	0.0399	NA	0.681201	Spondyloarthritis || id:finn-b-SPONDYLOARTHRITIS	Spondyloarthritis	Spondyloarthritis || ||	TRUE	igd	33000	16	1.40799e-09	0.0210002	86011337	ieu-a-292	Inflammatory bowel disease || id:ieu-a-292	TRUE	reported	igd	2	TRUE
5	rs1062158	T	C	T	C	0.0806579	0.0542	0.629	0.6556	FALSE	FALSE	FALSE	finn-b-SPONDYLOARTHRITIS	5	141523000	0.0282	NA	0.0546298	Spondyloarthritis || id:finn-b-SPONDYLOARTHRITIS	Spondyloarthritis	Spondyloarthritis || ||	TRUE	igd	33000	5	1.21199e-12	0.0113986	141523000	ieu-a-292	Inflammatory bowel disease || id:ieu-a-292	TRUE	reported	igd	2	TRUE
6	rs10758669	A	C	A	C	-0.161343	-0.0398	0.651	0.6422	FALSE	FALSE	FALSE	finn-b-SPONDYLOARTHRITIS	9	4981602	0.0279	NA	0.1535	Spondyloarthritis || id:finn-b-SPONDYLOARTHRITIS	Spondyloarthritis	Spondyloarthritis || ||	TRUE	igd	33000	9	7.88134e-45	0.0114999	4981602	ieu-a-292	Inflammatory bowel disease || id:ieu-a-292	TRUE	reported	igd	2	TRUE
7	rs10761659	G	A	G	A	0.156537	0.0974	0.543	0.5281	FALSE	FALSE	FALSE	finn-b-SPONDYLOARTHRITIS	10	64445564	0.0268	NA	0.0002791	Spondyloarthritis || id:finn-b-SPONDYLOARTHRITIS	Spondyloarthritis	Spondyloarthritis || ||	TRUE	igd	33000	10	8.46837e-45	0.0111	64445564	ieu-a-292	Inflammatory bowel disease || id:ieu-a-292	TRUE	reported	igd	2	TRUE
8	rs10781499	A	G	A	G	0.176471	0.0522	0.412	0.4168	FALSE	FALSE	FALSE	finn-b-SPONDYLOARTHRITIS	9	139266405	0.0271	NA	0.0539498	Spondyloarthritis || id:finn-b-SPONDYLOARTHRITIS	Spondyloarthritis	Spondyloarthritis || ||	TRUE	igd	33000	9	4.38026e-56	0.0111996	139266405	ieu-a-292	Inflammatory bowel disease || id:ieu-a-292	TRUE	reported	igd	2	TRUE
9	rs10800309	G	A	G	A	-0.139762	-0.0592	0.668	0.6286	FALSE	FALSE	FALSE	finn-b-SPONDYLOARTHRITIS	1	161472158	0.0278	NA	0.0329003	Spondyloarthritis || id:finn-b-SPONDYLOARTHRITIS	Spondyloarthritis	Spondyloarthritis || ||	TRUE	igd	33000	1	2.56389e-33	0.0116006	161472158	ieu-a-292	Inflammatory bowel disease || id:ieu-a-292	TRUE	reported	igd	2	TRUE
10	rs108499	T	C	T	C	0.0667236	0.0227	0.317	0.3452	FALSE	FALSE	FALSE	finn-b-SPONDYLOARTHRITIS	11	61547237	0.0282	NA	0.4211	Spondyloarthritis || id:finn-b-SPONDYLOARTHRITIS	Spondyloarthritis	Spondyloarthritis || ||	TRUE	igd	33000	11	1.56899e-08	0.0117995	61547237	ieu-a-292	Inflammatory bowel disease || id:ieu-a-292	TRUE	reported	igd	2	TRUE
11	rs11209026	A	G	A	G	-0.70948	-0.1112	0.067	0.04654	FALSE	FALSE	FALSE	finn-b-SPONDYLOARTHRITIS	1	67705958	0.0637	NA	0.0808798	Spondyloarthritis || id:finn-b-SPONDYLOARTHRITIS	Spondyloarthritis	Spondyloarthritis || ||	TRUE	igd	33000	1	8.12831e-161	0.0262998	67705958	ieu-a-292	Inflammatory bowel disease || id:ieu-a-292	TRUE	reported	igd	2	TRUE
12	rs11230563	T	C	T	C	-0.0827296	-0.0038	0.346	0.249	FALSE	FALSE	FALSE	finn-b-SPONDYLOARTHRITIS	11	60776209	0.0312	NA	0.9037	Spondyloarthritis || id:finn-b-SPONDYLOARTHRITIS	Spondyloarthritis	Spondyloarthritis || ||	TRUE	igd	33000	11	9.03233e-13	0.0116002	60776209	ieu-a-292	Inflammatory bowel disease || id:ieu-a-292	TRUE	reported	igd	2	TRUE
13	rs11564126	G	A	G	A	0.341786	0.0347	0.031	0.0269	FALSE	FALSE	FALSE	finn-b-SPONDYLOARTHRITIS	12	40820001	0.0826	NA	0.6747	Spondyloarthritis || id:finn-b-SPONDYLOARTHRITIS	Spondyloarthritis	Spondyloarthritis || ||	TRUE	igd	33000	12	1.66802e-23	0.0342001	40820001	ieu-a-292	Inflammatory bowel disease || id:ieu-a-292	TRUE	reported	igd	2	TRUE
14	rs11597483	G	A	G	A	0.112497	0.0037	0.346	0.3729	FALSE	FALSE	FALSE	finn-b-SPONDYLOARTHRITIS	10	35285117	0.0277	NA	0.8931	Spondyloarthritis || id:finn-b-SPONDYLOARTHRITIS	Spondyloarthritis	Spondyloarthritis || ||	TRUE	igd	33000	10	5.23721e-23	0.0113999	35285117	ieu-a-292	Inflammatory bowel disease || id:ieu-a-292	TRUE	reported	igd	2	TRUE
15	rs11672983	A	G	A	G	0.0676586	-0.033	0.392	0.4397	FALSE	FALSE	FALSE	finn-b-SPONDYLOARTHRITIS	19	55383051	0.027	NA	0.2217	Spondyloarthritis || id:finn-b-SPONDYLOARTHRITIS	Spondyloarthritis	Spondyloarthritis || ||	TRUE	igd	33000	19	2.48399e-09	0.0112999	55383051	ieu-a-292	Inflammatory bowel disease || id:ieu-a-292	TRUE	reported	igd	2	TRUE
16	rs11742570	C	T	C	T	0.183442	0.0596	0.605	0.5677	FALSE	FALSE	FALSE	finn-b-SPONDYLOARTHRITIS	5	40410584	0.0271	NA	0.0277402	Spondyloarthritis || id:finn-b-SPONDYLOARTHRITIS	Spondyloarthritis	Spondyloarthritis || ||	TRUE	igd	33000	5	3.46338e-59	0.0113	40410584	ieu-a-292	Inflammatory bowel disease || id:ieu-a-292	TRUE	reported	igd	2	TRUE
17	rs11879191	A	G	A	G	-0.121151	-0.0065	0.203	0.1726	FALSE	FALSE	FALSE	finn-b-SPONDYLOARTHRITIS	19	10512911	0.0356	NA	0.8547	Spondyloarthritis || id:finn-b-SPONDYLOARTHRITIS	Spondyloarthritis	Spondyloarthritis || ||	TRUE	igd	33000	19	2.0361e-18	0.0138001	10512911	ieu-a-292	Inflammatory bowel disease || id:ieu-a-292	TRUE	reported	igd	2	TRUE
18	rs12142199	A	G	A	G	-0.0977231	-0.069	0.811	0.7361	FALSE	FALSE	FALSE	finn-b-SPONDYLOARTHRITIS	1	1249187	0.0304	NA	0.0234202	Spondyloarthritis || id:finn-b-SPONDYLOARTHRITIS	Spondyloarthritis	Spondyloarthritis || ||	TRUE	igd	33000	1	7.58578e-11	0.0150002	1249187	ieu-a-292	Inflammatory bowel disease || id:ieu-a-292	TRUE	reported	igd	2	TRUE
19	rs1250550	A	C	A	C	-0.096621	-0.0485	0.324	0.4044	FALSE	FALSE	FALSE	finn-b-SPONDYLOARTHRITIS	10	81060317	0.0274	NA	0.0768192	Spondyloarthritis || id:finn-b-SPONDYLOARTHRITIS	Spondyloarthritis	Spondyloarthritis || ||	TRUE	igd	33000	10	1.19289e-15	0.0120998	81060317	ieu-a-292	Inflammatory bowel disease || id:ieu-a-292	TRUE	reported	igd	2	TRUE
20	rs12654812	A	G	A	G	0.0676586	0.0028	0.335	0.3643	FALSE	FALSE	FALSE	finn-b-SPONDYLOARTHRITIS	5	176794191	0.0278	NA	0.9197	Spondyloarthritis || id:finn-b-SPONDYLOARTHRITIS	Spondyloarthritis	Spondyloarthritis || ||	TRUE	igd	33000	5	1.67598e-08	0.0119982	176794191	ieu-a-292	Inflammatory bowel disease || id:ieu-a-292	TRUE	reported	igd	2	TRUE
21	rs12722515	A	C	A	C	-0.090253	-0.0203	0.151	0.1439	FALSE	FALSE	FALSE	finn-b-SPONDYLOARTHRITIS	10	6081230	0.0386	NA	0.598199	Spondyloarthritis || id:finn-b-SPONDYLOARTHRITIS	Spondyloarthritis	Spondyloarthritis || ||	TRUE	igd	33000	10	5.82197e-09	0.0155	6081230	ieu-a-292	Inflammatory bowel disease || id:ieu-a-292	TRUE	reported	igd	2	TRUE
22	rs1292053	G	A	G	A	0.0697789	-0.0012	0.446	0.4335	FALSE	FALSE	FALSE	finn-b-SPONDYLOARTHRITIS	17	57963537	0.0271	NA	0.9655	Spondyloarthritis || id:finn-b-SPONDYLOARTHRITIS	Spondyloarthritis	Spondyloarthritis || ||	TRUE	igd	33000	17	1.76701e-10	0.0109	57963537	ieu-a-292	Inflammatory bowel disease || id:ieu-a-292	TRUE	reported	igd	2	TRUE
23	rs12942547	G	A	G	A	-0.107957	-0.0399	0.42	0.4206	FALSE	FALSE	FALSE	finn-b-SPONDYLOARTHRITIS	17	40527544	0.0271	NA	0.1412	Spondyloarthritis || id:finn-b-SPONDYLOARTHRITIS	Spondyloarthritis	Spondyloarthritis || ||	TRUE	igd	33000	17	5.50554e-22	0.0111994	40527544	ieu-a-292	Inflammatory bowel disease || id:ieu-a-292	TRUE	reported	igd	2	TRUE
24	rs12946510	T	C	T	C	0.142367	0.0254	0.465	0.5177	FALSE	FALSE	FALSE	finn-b-SPONDYLOARTHRITIS	17	37912377	0.0269	NA	0.3442	Spondyloarthritis || id:finn-b-SPONDYLOARTHRITIS	Spondyloarthritis	Spondyloarthritis || ||	TRUE	igd	33000	17	4.1011e-38	0.0109997	37912377	ieu-a-292	Inflammatory bowel disease || id:ieu-a-292	TRUE	reported	igd	2	TRUE
25	rs13009506	T	G	T	G	0.136278	-0.0122	0.523	0.439	FALSE	FALSE	FALSE	finn-b-SPONDYLOARTHRITIS	2	234175706	0.027	NA	0.6505	Spondyloarthritis || id:finn-b-SPONDYLOARTHRITIS	Spondyloarthritis	Spondyloarthritis || ||	TRUE	igd	33000	2	3.47216e-35	0.0110001	234175706	ieu-a-292	Inflammatory bowel disease || id:ieu-a-292	TRUE	reported	igd	2	TRUE
26	rs13019081	C	A	C	A	-0.0962189	-0.06	0.375	0.3283	FALSE	FALSE	FALSE	finn-b-SPONDYLOARTHRITIS	2	102950822	0.0285	NA	0.0354601	Spondyloarthritis || id:finn-b-SPONDYLOARTHRITIS	Spondyloarthritis	Spondyloarthritis || ||	TRUE	igd	33000	2	2.99916e-17	0.0113014	102950822	ieu-a-292	Inflammatory bowel disease || id:ieu-a-292	TRUE	reported	igd	2	TRUE
27	rs13387729	G	A	G	A	0.0863207	0.0032	0.42	0.4007	FALSE	FALSE	FALSE	finn-b-SPONDYLOARTHRITIS	2	25076126	0.0273	NA	0.9068	Spondyloarthritis || id:finn-b-SPONDYLOARTHRITIS	Spondyloarthritis	Spondyloarthritis || ||	TRUE	igd	33000	2	9.40156e-15	0.0110998	25076126	ieu-a-292	Inflammatory bowel disease || id:ieu-a-292	TRUE	reported	igd	2	TRUE
28	rs1363907	A	G	A	G	0.0760347	-0.0061	0.411	0.3787	FALSE	FALSE	FALSE	finn-b-SPONDYLOARTHRITIS	5	96252803	0.0276	NA	0.8255	Spondyloarthritis || id:finn-b-SPONDYLOARTHRITIS	Spondyloarthritis	Spondyloarthritis || ||	TRUE	igd	33000	5	8.71164e-12	0.0112009	96252803	ieu-a-292	Inflammatory bowel disease || id:ieu-a-292	TRUE	reported	igd	2	TRUE
29	rs1456896	T	C	T	C	0.0889262	0.0411	0.688	0.711	FALSE	FALSE	FALSE	finn-b-SPONDYLOARTHRITIS	7	50304461	0.0295	NA	0.1646	Spondyloarthritis || id:finn-b-SPONDYLOARTHRITIS	Spondyloarthritis	Spondyloarthritis || ||	TRUE	igd	33000	7	9.75439e-14	0.0118998	50304461	ieu-a-292	Inflammatory bowel disease || id:ieu-a-292	TRUE	reported	igd	2	TRUE
30	rs1516976	C	T	C	T	-0.0962189	-0.0538	0.134	0.1168	FALSE	FALSE	FALSE	finn-b-SPONDYLOARTHRITIS	8	129548258	0.0419	NA	0.1988	Spondyloarthritis || id:finn-b-SPONDYLOARTHRITIS	Spondyloarthritis	Spondyloarthritis || ||	TRUE	igd	33000	8	5.76899e-09	0.0166008	129548258	ieu-a-292	Inflammatory bowel disease || id:ieu-a-292	TRUE	reported	igd	2	TRUE
31	rs1517352	C	A	C	A	0.0749391	-0.0128	0.6	0.6241	FALSE	FALSE	FALSE	finn-b-SPONDYLOARTHRITIS	2	191931464	0.0277	NA	0.6443	Spondyloarthritis || id:finn-b-SPONDYLOARTHRITIS	Spondyloarthritis	Spondyloarthritis || ||	TRUE	igd	33000	2	3.28171e-11	0.0112999	191931464	ieu-a-292	Inflammatory bowel disease || id:ieu-a-292	TRUE	reported	igd	2	TRUE
32	rs1558744	A	G	A	G	0.110647	0.0089	0.399	0.3751	FALSE	FALSE	FALSE	finn-b-SPONDYLOARTHRITIS	12	68504592	0.0277	NA	0.7465	Spondyloarthritis || id:finn-b-SPONDYLOARTHRITIS	Spondyloarthritis	Spondyloarthritis || ||	TRUE	igd	33000	12	2.63027e-23	0.0111989	68504592	ieu-a-292	Inflammatory bowel disease || id:ieu-a-292	TRUE	reported	igd	2	TRUE
33	rs1569723	A	C	A	C	-0.0811016	0.006	0.741	0.7288	FALSE	FALSE	FALSE	finn-b-SPONDYLOARTHRITIS	20	44742064	0.0302	NA	0.8423	Spondyloarthritis || id:finn-b-SPONDYLOARTHRITIS	Spondyloarthritis	Spondyloarthritis || ||	TRUE	igd	33000	20	6.54938e-11	0.0124	44742064	ieu-a-292	Inflammatory bowel disease || id:ieu-a-292	TRUE	reported	igd	2	TRUE
34	rs17085007	C	T	C	T	0.104805	0.0116	0.183	0.1797	FALSE	FALSE	FALSE	finn-b-SPONDYLOARTHRITIS	13	27531267	0.0349	NA	0.7403	Spondyloarthritis || id:finn-b-SPONDYLOARTHRITIS	Spondyloarthritis	Spondyloarthritis || ||	TRUE	igd	33000	13	3.75405e-13	0.0143999	27531267	ieu-a-292	Inflammatory bowel disease || id:ieu-a-292	TRUE	reported	igd	2	TRUE
35	rs17119	A	G	A	G	0.0934903	-0.0108	0.786	0.8867	FALSE	FALSE	FALSE	finn-b-SPONDYLOARTHRITIS	6	14719496	0.0432	NA	0.8024	Spondyloarthritis || id:finn-b-SPONDYLOARTHRITIS	Spondyloarthritis	Spondyloarthritis || ||	TRUE	igd	33000	6	3.07468e-11	0.0141008	14719496	ieu-a-292	Inflammatory bowel disease || id:ieu-a-292	TRUE	reported	igd	2	TRUE
36	rs17293632	T	C	T	C	0.0998453	0.0579	0.235	0.2622	FALSE	FALSE	FALSE	finn-b-SPONDYLOARTHRITIS	15	67442596	0.0304	NA	0.05671	Spondyloarthritis || id:finn-b-SPONDYLOARTHRITIS	Spondyloarthritis	Spondyloarthritis || ||	TRUE	igd	33000	15	5.91562e-15	0.0127007	67442596	ieu-a-292	Inflammatory bowel disease || id:ieu-a-292	TRUE	reported	igd	2	TRUE
37	rs17396847	A	G	A	G	-0.0877389	0.0087	0.385	0.3407	FALSE	FALSE	FALSE	finn-b-SPONDYLOARTHRITIS	1	20144332	0.0282	NA	0.758799	Spondyloarthritis || id:finn-b-SPONDYLOARTHRITIS	Spondyloarthritis	Spondyloarthritis || ||	TRUE	igd	33000	1	1.69317e-13	0.0119002	20144332	ieu-a-292	Inflammatory bowel disease || id:ieu-a-292	TRUE	reported	igd	2	TRUE
38	rs17694108	A	G	A	G	0.10075	0.0144	0.282	0.348	FALSE	FALSE	FALSE	finn-b-SPONDYLOARTHRITIS	19	33731551	0.0282	NA	0.6102	Spondyloarthritis || id:finn-b-SPONDYLOARTHRITIS	Spondyloarthritis	Spondyloarthritis || ||	TRUE	igd	33000	19	5.84655e-15	0.012899	33731551	ieu-a-292	Inflammatory bowel disease || id:ieu-a-292	TRUE	reported	igd	2	TRUE
39	rs17835641	C	G	C	G	-0.0682788	0.0122	0.523	0.5091	FALSE	TRUE	TRUE	finn-b-SPONDYLOARTHRITIS	14	69274566	0.0268	NA	0.647301	Spondyloarthritis || id:finn-b-SPONDYLOARTHRITIS	Spondyloarthritis	Spondyloarthritis || ||	TRUE	igd	33000	14	4.88304e-10	0.0110002	69274566	ieu-a-292	Inflammatory bowel disease || id:ieu-a-292	TRUE	reported	igd	2	FALSE
40	rs1847472	A	C	A	C	-0.0704225	0.002	0.345	0.2516	FALSE	FALSE	FALSE	finn-b-SPONDYLOARTHRITIS	6	90973159	0.0308	NA	0.9484	Spondyloarthritis || id:finn-b-SPONDYLOARTHRITIS	Spondyloarthritis	Spondyloarthritis || ||	TRUE	igd	33000	6	1.096e-09	0.0116001	90973159	ieu-a-292	Inflammatory bowel disease || id:ieu-a-292	TRUE	reported	igd	2	TRUE
41	rs1872691	A	G	A	G	-0.12579	0.0001	0.18	0.1627	FALSE	FALSE	FALSE	finn-b-SPONDYLOARTHRITIS	16	50350210	0.0363	NA	0.9979	Spondyloarthritis || id:finn-b-SPONDYLOARTHRITIS	Spondyloarthritis	Spondyloarthritis || ||	TRUE	igd	33000	16	5.58727e-18	0.0146	50350210	ieu-a-292	Inflammatory bowel disease || id:ieu-a-292	TRUE	reported	igd	2	TRUE
42	rs1893217	G	A	G	A	0.155952	-0.0323	0.157	0.1575	FALSE	FALSE	FALSE	finn-b-SPONDYLOARTHRITIS	18	12809340	0.0368	NA	0.3803	Spondyloarthritis || id:finn-b-SPONDYLOARTHRITIS	Spondyloarthritis	Spondyloarthritis || ||	TRUE	igd	33000	18	3.04509e-26	0.0147	12809340	ieu-a-292	Inflammatory bowel disease || id:ieu-a-292	TRUE	reported	igd	2	TRUE
43	rs1991866	C	G	C	G	-0.0672088	-0.0093	0.578	0.5926	FALSE	TRUE	TRUE	finn-b-SPONDYLOARTHRITIS	8	130624105	0.0274	NA	0.734401	Spondyloarthritis || id:finn-b-SPONDYLOARTHRITIS	Spondyloarthritis	Spondyloarthritis || ||	TRUE	igd	33000	8	1.64699e-09	0.0111999	130624105	ieu-a-292	Inflammatory bowel disease || id:ieu-a-292	TRUE	reported	igd	2	FALSE
44	rs2024092	A	G	A	G	0.108854	0.0263	0.215	0.2321	FALSE	FALSE	FALSE	finn-b-SPONDYLOARTHRITIS	19	1124031	0.0318	NA	0.4077	Spondyloarthritis || id:finn-b-SPONDYLOARTHRITIS	Spondyloarthritis	Spondyloarthritis || ||	TRUE	igd	33000	19	1.22999e-15	0.0136	1124031	ieu-a-292	Inflammatory bowel disease || id:ieu-a-292	TRUE	reported	igd	2	TRUE
45	rs2155219	T	G	T	G	0.138892	0.0195	0.509	0.4372	FALSE	FALSE	FALSE	finn-b-SPONDYLOARTHRITIS	11	76299194	0.027	NA	0.4697	Spondyloarthritis || id:finn-b-SPONDYLOARTHRITIS	Spondyloarthritis	Spondyloarthritis || ||	TRUE	igd	33000	11	4.23643e-36	0.0111002	76299194	ieu-a-292	Inflammatory bowel disease || id:ieu-a-292	TRUE	reported	igd	2	TRUE
46	rs2266959	T	G	T	G	0.113329	-0.0016	0.186	0.2947	FALSE	FALSE	FALSE	finn-b-SPONDYLOARTHRITIS	22	21922904	0.0294	NA	0.9566	Spondyloarthritis || id:finn-b-SPONDYLOARTHRITIS	Spondyloarthritis	Spondyloarthritis || ||	TRUE	igd	33000	22	1.39316e-16	0.0136987	21922904	ieu-a-292	Inflammatory bowel disease || id:ieu-a-292	TRUE	reported	igd	2	TRUE
47	rs2382817	C	A	C	A	-0.076961	-0.0152	0.592	0.6926	FALSE	FALSE	FALSE	finn-b-SPONDYLOARTHRITIS	2	219151218	0.0291	NA	0.6023	Spondyloarthritis || id:finn-b-SPONDYLOARTHRITIS	Spondyloarthritis	Spondyloarthritis || ||	TRUE	igd	33000	2	3.70425e-12	0.0110984	219151218	ieu-a-292	Inflammatory bowel disease || id:ieu-a-292	TRUE	reported	igd	2	TRUE
48	rs2412970	G	A	G	A	0.0832729	0.0315	0.457	0.5196	FALSE	FALSE	FALSE	finn-b-SPONDYLOARTHRITIS	22	30486826	0.0268	NA	0.2398	Spondyloarthritis || id:finn-b-SPONDYLOARTHRITIS	Spondyloarthritis	Spondyloarthritis || ||	TRUE	igd	33000	22	2.70023e-14	0.0109	30486826	ieu-a-292	Inflammatory bowel disease || id:ieu-a-292	TRUE	reported	igd	2	TRUE
49	rs2413583	T	C	T	C	-0.181762	-0.0445	0.167	0.1168	FALSE	FALSE	FALSE	finn-b-SPONDYLOARTHRITIS	22	39659773	0.0421	NA	0.2905	Spondyloarthritis || id:finn-b-SPONDYLOARTHRITIS	Spondyloarthritis	Spondyloarthritis || ||	TRUE	igd	33000	22	4.40352e-33	0.0151999	39659773	ieu-a-292	Inflammatory bowel disease || id:ieu-a-292	TRUE	reported	igd	2	TRUE
50	rs243323	G	A	G	A	-0.0934903	-0.0316	0.311	0.3025	FALSE	FALSE	FALSE	finn-b-SPONDYLOARTHRITIS	16	11361202	0.0291	NA	0.2785	Spondyloarthritis || id:finn-b-SPONDYLOARTHRITIS	Spondyloarthritis	Spondyloarthritis || ||	TRUE	igd	33000	16	6.12068e-15	0.0119989	11361202	ieu-a-292	Inflammatory bowel disease || id:ieu-a-292	TRUE	reported	igd	2	TRUE
51	rs2488389	A	G	A	G	0.0907544	0.0083	0.22	0.1619	FALSE	FALSE	FALSE	finn-b-SPONDYLOARTHRITIS	1	197631141	0.0364	NA	0.8196	Spondyloarthritis || id:finn-b-SPONDYLOARTHRITIS	Spondyloarthritis	Spondyloarthritis || ||	TRUE	igd	33000	1	5.21555e-12	0.0132009	197631141	ieu-a-292	Inflammatory bowel disease || id:ieu-a-292	TRUE	reported	igd	2	TRUE
52	rs259964	G	A	G	A	-0.0788112	0.0068	0.536	0.5775	FALSE	FALSE	FALSE	finn-b-SPONDYLOARTHRITIS	20	57824309	0.0272	NA	0.8033	Spondyloarthritis || id:finn-b-SPONDYLOARTHRITIS	Spondyloarthritis	Spondyloarthritis || ||	TRUE	igd	33000	20	1.01298e-12	0.0111015	57824309	ieu-a-292	Inflammatory bowel disease || id:ieu-a-292	TRUE	reported	igd	2	TRUE
53	rs2816954	A	T	A	T	0.0934903	-0.05	0.849	0.8129	FALSE	TRUE	FALSE	finn-b-SPONDYLOARTHRITIS	1	200105746	0.0344	NA	0.1463	Spondyloarthritis || id:finn-b-SPONDYLOARTHRITIS	Spondyloarthritis	Spondyloarthritis || ||	TRUE	igd	33000	1	2.40497e-08	0.0166995	200105746	ieu-a-292	Inflammatory bowel disease || id:ieu-a-292	TRUE	reported	igd	2	TRUE
54	rs2823286	A	G	A	G	-0.140988	-0.0042	0.292	0.2338	FALSE	FALSE	FALSE	finn-b-SPONDYLOARTHRITIS	21	16817938	0.0318	NA	0.8955	Spondyloarthritis || id:finn-b-SPONDYLOARTHRITIS	Spondyloarthritis	Spondyloarthritis || ||	TRUE	igd	33000	21	9.27684e-30	0.0124002	16817938	ieu-a-292	Inflammatory bowel disease || id:ieu-a-292	TRUE	reported	igd	2	TRUE
55	rs2836878	A	G	A	G	-0.177095	-0.0443	0.267	0.2475	FALSE	FALSE	FALSE	finn-b-SPONDYLOARTHRITIS	21	40465534	0.0311	NA	0.1548	Spondyloarthritis || id:finn-b-SPONDYLOARTHRITIS	Spondyloarthritis	Spondyloarthritis || ||	TRUE	igd	33000	21	7.2711e-43	0.0128999	40465534	ieu-a-292	Inflammatory bowel disease || id:ieu-a-292	TRUE	reported	igd	2	TRUE
56	rs2930047	C	T	C	T	0.0649653	0.0276	0.382	0.298	FALSE	FALSE	FALSE	finn-b-SPONDYLOARTHRITIS	5	10695526	0.0293	NA	0.3453	Spondyloarthritis || id:finn-b-SPONDYLOARTHRITIS	Spondyloarthritis	Spondyloarthritis || ||	TRUE	igd	33000	5	1.027e-08	0.0113	10695526	ieu-a-292	Inflammatory bowel disease || id:ieu-a-292	TRUE	reported	igd	2	TRUE
57	rs2950835	G	A	G	A	-0.0676586	0.004	0.527	0.6057	FALSE	FALSE	FALSE	finn-b-SPONDYLOARTHRITIS	2	27750545	0.0275	NA	0.8832	Spondyloarthritis || id:finn-b-SPONDYLOARTHRITIS	Spondyloarthritis	Spondyloarthritis || ||	TRUE	igd	33000	2	1.438e-09	0.0110997	27750545	ieu-a-292	Inflammatory bowel disease || id:ieu-a-292	TRUE	reported	igd	2	TRUE
58	rs3024505	A	G	A	G	0.198031	0.1064	0.16	0.1566	FALSE	FALSE	FALSE	finn-b-SPONDYLOARTHRITIS	1	206939904	0.0367	NA	0.00376496	Spondyloarthritis || id:finn-b-SPONDYLOARTHRITIS	Spondyloarthritis	Spondyloarthritis || ||	TRUE	igd	33000	1	6.66346e-42	0.014601	206939904	ieu-a-292	Inflammatory bowel disease || id:ieu-a-292	TRUE	reported	igd	2	TRUE
59	rs3091316	A	G	A	G	-0.113393	-0.0023	0.278	0.3355	FALSE	FALSE	FALSE	finn-b-SPONDYLOARTHRITIS	17	32593974	0.0283	NA	0.9362	Spondyloarthritis || id:finn-b-SPONDYLOARTHRITIS	Spondyloarthritis	Spondyloarthritis || ||	TRUE	igd	33000	17	5.25654e-20	0.0123999	32593974	ieu-a-292	Inflammatory bowel disease || id:ieu-a-292	TRUE	reported	igd	2	TRUE
60	rs3197999	A	G	A	G	0.170586	-0.0067	0.296	0.392	FALSE	FALSE	FALSE	finn-b-SPONDYLOARTHRITIS	3	49721532	0.0275	NA	0.8089	Spondyloarthritis || id:finn-b-SPONDYLOARTHRITIS	Spondyloarthritis	Spondyloarthritis || ||	TRUE	igd	33000	3	1.00693e-47	0.0118012	49721532	ieu-a-292	Inflammatory bowel disease || id:ieu-a-292	TRUE	reported	igd	2	TRUE
61	rs35675666	T	G	T	G	-0.122055	-0.0236	0.162	0.2641	FALSE	FALSE	FALSE	finn-b-SPONDYLOARTHRITIS	1	8021973	0.0304	NA	0.4379	Spondyloarthritis || id:finn-b-SPONDYLOARTHRITIS	Spondyloarthritis	Spondyloarthritis || ||	TRUE	igd	33000	1	1.12305e-15	0.0152001	8021973	ieu-a-292	Inflammatory bowel disease || id:ieu-a-292	TRUE	reported	igd	2	TRUE
62	rs3764147	G	A	G	A	0.0923346	0.0177	0.248	0.2018	FALSE	FALSE	FALSE	finn-b-SPONDYLOARTHRITIS	13	44457925	0.0333	NA	0.596	Spondyloarthritis || id:finn-b-SPONDYLOARTHRITIS	Spondyloarthritis	Spondyloarthritis || ||	TRUE	igd	33000	13	5.63119e-13	0.0128002	44457925	ieu-a-292	Inflammatory bowel disease || id:ieu-a-292	TRUE	reported	igd	2	TRUE
63	rs3851228	T	A	T	A	0.158644	0.0074	0.073	0.06328	FALSE	TRUE	FALSE	finn-b-SPONDYLOARTHRITIS	6	111848191	0.0553	NA	0.8933	Spondyloarthritis || id:finn-b-SPONDYLOARTHRITIS	Spondyloarthritis	Spondyloarthritis || ||	TRUE	igd	33000	6	1.07696e-13	0.0213	111848191	ieu-a-292	Inflammatory bowel disease || id:ieu-a-292	TRUE	reported	igd	2	TRUE
64	rs4072037	T	C	T	C	0.0685928	0.0254	0.523	0.5583	FALSE	FALSE	FALSE	finn-b-SPONDYLOARTHRITIS	1	155162067	0.027	NA	0.3477	Spondyloarthritis || id:finn-b-SPONDYLOARTHRITIS	Spondyloarthritis	Spondyloarthritis || ||	TRUE	igd	33000	1	6.86894e-10	0.0111988	155162067	ieu-a-292	Inflammatory bowel disease || id:ieu-a-292	TRUE	reported	igd	2	TRUE
65	rs4246905	C	T	C	T	0.148268	0.0366	0.709	0.7994	FALSE	FALSE	FALSE	finn-b-SPONDYLOARTHRITIS	9	117553249	0.0335	NA	0.2738	Spondyloarthritis || id:finn-b-SPONDYLOARTHRITIS	Spondyloarthritis	Spondyloarthritis || ||	TRUE	igd	33000	9	2.80414e-32	0.0125	117553249	ieu-a-292	Inflammatory bowel disease || id:ieu-a-292	TRUE	reported	igd	2	TRUE
66	rs4380874	C	T	C	T	-0.0944007	-0.0338	0.595	0.6147	FALSE	FALSE	FALSE	finn-b-SPONDYLOARTHRITIS	7	107480315	0.0275	NA	0.2197	Spondyloarthritis || id:finn-b-SPONDYLOARTHRITIS	Spondyloarthritis	Spondyloarthritis || ||	TRUE	igd	33000	7	7.12525e-17	0.0112988	107480315	ieu-a-292	Inflammatory bowel disease || id:ieu-a-292	TRUE	reported	igd	2	TRUE
67	rs4409764	G	T	G	T	-0.171429	-0.1034	0.509	0.53	FALSE	FALSE	FALSE	finn-b-SPONDYLOARTHRITIS	10	101284237	0.0268	NA	0.000113099	Spondyloarthritis || id:finn-b-SPONDYLOARTHRITIS	Spondyloarthritis	Spondyloarthritis || ||	TRUE	igd	33000	10	1.02896e-54	0.0110006	101284237	ieu-a-292	Inflammatory bowel disease || id:ieu-a-292	TRUE	reported	igd	2	TRUE
68	rs4626115	T	C	T	C	0.105261	0.0344	0.138	0.1166	FALSE	FALSE	FALSE	finn-b-SPONDYLOARTHRITIS	3	18772770	0.0417	NA	0.4088	Spondyloarthritis || id:finn-b-SPONDYLOARTHRITIS	Spondyloarthritis	Spondyloarthritis || ||	TRUE	igd	33000	3	1.10002e-11	0.0154989	18772770	ieu-a-292	Inflammatory bowel disease || id:ieu-a-292	TRUE	reported	igd	2	TRUE
69	rs4656958	G	A	G	A	0.0691357	0.009	0.686	0.6789	FALSE	FALSE	FALSE	finn-b-SPONDYLOARTHRITIS	1	160856964	0.0286	NA	0.7538	Spondyloarthritis || id:finn-b-SPONDYLOARTHRITIS	Spondyloarthritis	Spondyloarthritis || ||	TRUE	igd	33000	1	6.79908e-09	0.0119	160856964	ieu-a-292	Inflammatory bowel disease || id:ieu-a-292	TRUE	reported	igd	2	TRUE
70	rs4743820	T	C	T	C	0.0704585	0.0327	0.702	0.6658	FALSE	FALSE	FALSE	finn-b-SPONDYLOARTHRITIS	9	93928416	0.0284	NA	0.2497	Spondyloarthritis || id:finn-b-SPONDYLOARTHRITIS	Spondyloarthritis	Spondyloarthritis || ||	TRUE	igd	33000	9	6.45402e-09	0.0122	93928416	ieu-a-292	Inflammatory bowel disease || id:ieu-a-292	TRUE	reported	igd	2	TRUE
71	rs4921227	G	A	G	A	0.147572	-0.0039	0.329	0.3097	FALSE	FALSE	FALSE	finn-b-SPONDYLOARTHRITIS	5	158849837	0.029	NA	0.8922	Spondyloarthritis || id:finn-b-SPONDYLOARTHRITIS	Spondyloarthritis	Spondyloarthritis || ||	TRUE	igd	33000	5	6.18586e-37	0.0115998	158849837	ieu-a-292	Inflammatory bowel disease || id:ieu-a-292	TRUE	reported	igd	2	TRUE
72	rs516246	T	C	T	C	0.0657877	0.014	0.483	0.3746	FALSE	FALSE	FALSE	finn-b-SPONDYLOARTHRITIS	19	49206172	0.0276	NA	0.611699	Spondyloarthritis || id:finn-b-SPONDYLOARTHRITIS	Spondyloarthritis	Spondyloarthritis || ||	TRUE	igd	33000	19	4.32603e-09	0.0111993	49206172	ieu-a-292	Inflammatory bowel disease || id:ieu-a-292	TRUE	reported	igd	2	TRUE
73	rs559928	C	T	C	T	0.0948603	0.0056	0.821	0.801	FALSE	FALSE	FALSE	finn-b-SPONDYLOARTHRITIS	11	64150370	0.0335	NA	0.8674	Spondyloarthritis || id:finn-b-SPONDYLOARTHRITIS	Spondyloarthritis	Spondyloarthritis || ||	TRUE	igd	33000	11	4.18697e-11	0.0143999	64150370	ieu-a-292	Inflammatory bowel disease || id:ieu-a-292	TRUE	reported	igd	2	TRUE
74	rs5743289	T	C	T	C	0.242946	-0.0642	0.179	0.06974	FALSE	FALSE	FALSE	finn-b-SPONDYLOARTHRITIS	16	50756774	0.0533	NA	0.2285	Spondyloarthritis || id:finn-b-SPONDYLOARTHRITIS	Spondyloarthritis	Spondyloarthritis || ||	TRUE	igd	33000	16	2.90202e-69	0.0137998	50756774	ieu-a-292	Inflammatory bowel disease || id:ieu-a-292	TRUE	reported	igd	2	TRUE
75	rs6017342	C	A	C	A	0.119572	0.0168	0.53	0.5565	FALSE	FALSE	FALSE	finn-b-SPONDYLOARTHRITIS	20	43065028	0.0271	NA	0.5337	Spondyloarthritis || id:finn-b-SPONDYLOARTHRITIS	Spondyloarthritis	Spondyloarthritis || ||	TRUE	igd	33000	20	1.42692e-21	0.0125	43065028	ieu-a-292	Inflammatory bowel disease || id:ieu-a-292	TRUE	reported	igd	2	TRUE
76	rs6062504	G	A	G	A	0.1207	0.0657	0.684	0.7387	FALSE	FALSE	FALSE	finn-b-SPONDYLOARTHRITIS	20	62348907	0.0305	NA	0.0312299	Spondyloarthritis || id:finn-b-SPONDYLOARTHRITIS	Spondyloarthritis	Spondyloarthritis || ||	TRUE	igd	33000	20	1.09194e-23	0.0120002	62348907	ieu-a-292	Inflammatory bowel disease || id:ieu-a-292	TRUE	reported	igd	2	TRUE
77	rs6142618	G	A	G	A	0.0681718	0.0546	0.564	0.6454	FALSE	FALSE	FALSE	finn-b-SPONDYLOARTHRITIS	20	30725648	0.0281	NA	0.0519804	Spondyloarthritis || id:finn-b-SPONDYLOARTHRITIS	Spondyloarthritis	Spondyloarthritis || ||	TRUE	igd	33000	20	6.05299e-10	0.0110001	30725648	ieu-a-292	Inflammatory bowel disease || id:ieu-a-292	TRUE	reported	igd	2	TRUE
78	rs6426833	A	G	A	G	0.122218	-0.015	0.542	0.5081	FALSE	FALSE	FALSE	finn-b-SPONDYLOARTHRITIS	1	20171860	0.0268	NA	0.5749	Spondyloarthritis || id:finn-b-SPONDYLOARTHRITIS	Spondyloarthritis	Spondyloarthritis || ||	TRUE	igd	33000	1	2.01883e-28	0.0110001	20171860	ieu-a-292	Inflammatory bowel disease || id:ieu-a-292	TRUE	reported	igd	2	TRUE
79	rs6588248	G	T	G	T	0.0827296	0.0103	0.537	0.4992	FALSE	FALSE	FALSE	finn-b-SPONDYLOARTHRITIS	1	67652984	0.0268	NA	0.699301	Spondyloarthritis || id:finn-b-SPONDYLOARTHRITIS	Spondyloarthritis	Spondyloarthritis || ||	TRUE	igd	33000	1	4.97852e-14	0.0110002	67652984	ieu-a-292	Inflammatory bowel disease || id:ieu-a-292	TRUE	reported	igd	2	TRUE
80	rs6592362	G	A	G	A	-0.0704585	0.0266	0.752	0.642	FALSE	FALSE	FALSE	finn-b-SPONDYLOARTHRITIS	11	87125438	0.0281	NA	0.3444	Spondyloarthritis || id:finn-b-SPONDYLOARTHRITIS	Spondyloarthritis	Spondyloarthritis || ||	TRUE	igd	33000	11	2.32402e-08	0.0125993	87125438	ieu-a-292	Inflammatory bowel disease || id:ieu-a-292	TRUE	reported	igd	2	TRUE
81	rs6673002	G	T	G	T	-0.0898407	0.0336	0.151	0.1625	FALSE	FALSE	FALSE	finn-b-SPONDYLOARTHRITIS	1	151743275	0.0363	NA	0.3547	Spondyloarthritis || id:finn-b-SPONDYLOARTHRITIS	Spondyloarthritis	Spondyloarthritis || ||	TRUE	igd	33000	1	1.11199e-08	0.0157	151743275	ieu-a-292	Inflammatory bowel disease || id:ieu-a-292	TRUE	reported	igd	2	TRUE
82	rs6724516	A	G	A	G	0.079735	0.0525	0.72	0.8324	FALSE	FALSE	FALSE	finn-b-SPONDYLOARTHRITIS	2	241586810	0.0358	NA	0.1425	Spondyloarthritis || id:finn-b-SPONDYLOARTHRITIS	Spondyloarthritis	Spondyloarthritis || ||	TRUE	igd	33000	2	2.229e-10	0.0126007	241586810	ieu-a-292	Inflammatory bowel disease || id:ieu-a-292	TRUE	reported	igd	2	TRUE
83	rs6740462	A	C	A	C	0.0704585	0.0056	0.739	0.6255	FALSE	FALSE	FALSE	finn-b-SPONDYLOARTHRITIS	2	65667272	0.0277	NA	0.8399	Spondyloarthritis || id:finn-b-SPONDYLOARTHRITIS	Spondyloarthritis	Spondyloarthritis || ||	TRUE	igd	33000	2	2.35099e-08	0.0125993	65667272	ieu-a-292	Inflammatory bowel disease || id:ieu-a-292	TRUE	reported	igd	2	TRUE
84	rs683078	C	T	C	T	-0.0657877	-0.0269	0.483	0.4916	FALSE	FALSE	FALSE	finn-b-SPONDYLOARTHRITIS	11	114414994	0.0268	NA	0.3148	Spondyloarthritis || id:finn-b-SPONDYLOARTHRITIS	Spondyloarthritis	Spondyloarthritis || ||	TRUE	igd	33000	11	2.427e-09	0.011001	114414994	ieu-a-292	Inflammatory bowel disease || id:ieu-a-292	TRUE	reported	igd	2	TRUE
85	rs6879495	T	C	T	C	0.0778865	0.0609	0.531	0.4923	FALSE	FALSE	FALSE	finn-b-SPONDYLOARTHRITIS	5	39979460	0.0268	NA	0.02311	Spondyloarthritis || id:finn-b-SPONDYLOARTHRITIS	Spondyloarthritis	Spondyloarthritis || ||	TRUE	igd	33000	5	2.4598e-12	0.0110999	39979460	ieu-a-292	Inflammatory bowel disease || id:ieu-a-292	TRUE	reported	igd	2	TRUE
86	rs6908425	C	T	C	T	0.0980539	-0.0432	0.782	0.7362	FALSE	FALSE	FALSE	finn-b-SPONDYLOARTHRITIS	6	20728731	0.0304	NA	0.1543	Spondyloarthritis || id:finn-b-SPONDYLOARTHRITIS	Spondyloarthritis	Spondyloarthritis || ||	TRUE	igd	33000	6	3.36977e-13	0.0135	20728731	ieu-a-292	Inflammatory bowel disease || id:ieu-a-292	TRUE	reported	igd	2	TRUE
87	rs6911490	C	T	C	T	-0.119559	0.0157	0.792	0.7892	FALSE	FALSE	FALSE	finn-b-SPONDYLOARTHRITIS	6	106522027	0.0332	NA	0.6362	Spondyloarthritis || id:finn-b-SPONDYLOARTHRITIS	Spondyloarthritis	Spondyloarthritis || ||	TRUE	igd	33000	6	3.80365e-18	0.0137991	106522027	ieu-a-292	Inflammatory bowel disease || id:ieu-a-292	TRUE	reported	igd	2	TRUE
88	rs6920220	A	G	A	G	0.103459	-0.0064	0.206	0.1884	FALSE	FALSE	FALSE	finn-b-SPONDYLOARTHRITIS	6	138006504	0.0342	NA	0.8514	Spondyloarthritis || id:finn-b-SPONDYLOARTHRITIS	Spondyloarthritis	Spondyloarthritis || ||	TRUE	igd	33000	6	1.00902e-14	0.0134	138006504	ieu-a-292	Inflammatory bowel disease || id:ieu-a-292	TRUE	reported	igd	2	TRUE
89	rs7097656	C	T	C	T	0.105916	-0.019	0.802	0.7774	FALSE	FALSE	FALSE	finn-b-SPONDYLOARTHRITIS	10	82250831	0.0322	NA	0.5556	Spondyloarthritis || id:finn-b-SPONDYLOARTHRITIS	Spondyloarthritis	Spondyloarthritis || ||	TRUE	igd	33000	10	2.0488e-14	0.0139	82250831	ieu-a-292	Inflammatory bowel disease || id:ieu-a-292	TRUE	reported	igd	2	TRUE
90	rs7200798	A	G	A	G	0.0629748	-0.0036	0.527	0.6266	FALSE	FALSE	FALSE	finn-b-SPONDYLOARTHRITIS	16	23853860	0.0278	NA	0.8982	Spondyloarthritis || id:finn-b-SPONDYLOARTHRITIS	Spondyloarthritis	Spondyloarthritis || ||	TRUE	igd	33000	16	1.27101e-08	0.0110009	23853860	ieu-a-292	Inflammatory bowel disease || id:ieu-a-292	TRUE	reported	igd	2	TRUE
91	rs7214193	G	A	G	A	-0.0741794	0.0037	0.223	0.1905	FALSE	FALSE	FALSE	finn-b-SPONDYLOARTHRITIS	17	70641865	0.0341	NA	0.9145	Spondyloarthritis || id:finn-b-SPONDYLOARTHRITIS	Spondyloarthritis	Spondyloarthritis || ||	TRUE	igd	33000	17	1.595e-08	0.0132013	70641865	ieu-a-292	Inflammatory bowel disease || id:ieu-a-292	TRUE	reported	igd	2	TRUE
92	rs7240004	G	A	G	A	-0.0667236	0.0469	0.384	0.3784	FALSE	FALSE	FALSE	finn-b-SPONDYLOARTHRITIS	18	46395022	0.0277	NA	0.0908992	Spondyloarthritis || id:finn-b-SPONDYLOARTHRITIS	Spondyloarthritis	Spondyloarthritis || ||	TRUE	igd	33000	18	9.80596e-09	0.0115991	46395022	ieu-a-292	Inflammatory bowel disease || id:ieu-a-292	TRUE	reported	igd	2	TRUE
93	rs727088	A	G	A	G	-0.0653922	0.0049	0.516	0.5608	FALSE	FALSE	FALSE	finn-b-SPONDYLOARTHRITIS	18	67530439	0.027	NA	0.8566	Spondyloarthritis || id:finn-b-SPONDYLOARTHRITIS	Spondyloarthritis	Spondyloarthritis || ||	TRUE	igd	33000	18	4.649e-09	0.0111999	67530439	ieu-a-292	Inflammatory bowel disease || id:ieu-a-292	TRUE	reported	igd	2	TRUE
94	rs7495132	T	C	T	C	-0.119572	-0.0083	0.109	0.09781	FALSE	FALSE	FALSE	finn-b-SPONDYLOARTHRITIS	15	91172901	0.045	NA	0.853	Spondyloarthritis || id:finn-b-SPONDYLOARTHRITIS	Spondyloarthritis	Spondyloarthritis || ||	TRUE	igd	33000	15	9.482e-11	0.0185	91172901	ieu-a-292	Inflammatory bowel disease || id:ieu-a-292	TRUE	reported	igd	2	TRUE
95	rs7554511	A	C	A	C	-0.148732	-0.1012	0.275	0.213	FALSE	FALSE	FALSE	finn-b-SPONDYLOARTHRITIS	1	200877562	0.0328	NA	0.00201799	Spondyloarthritis || id:finn-b-SPONDYLOARTHRITIS	Spondyloarthritis	Spondyloarthritis || ||	TRUE	igd	33000	1	1.24194e-32	0.0125002	200877562	ieu-a-292	Inflammatory bowel disease || id:ieu-a-292	TRUE	reported	igd	2	TRUE
96	rs7608910	G	A	G	A	0.131248	0.0426	0.394	0.3678	FALSE	FALSE	FALSE	finn-b-SPONDYLOARTHRITIS	2	61204856	0.0277	NA	0.1239	Spondyloarthritis || id:finn-b-SPONDYLOARTHRITIS	Spondyloarthritis	Spondyloarthritis || ||	TRUE	igd	33000	2	8.65366e-32	0.0112	61204856	ieu-a-292	Inflammatory bowel disease || id:ieu-a-292	TRUE	reported	igd	2	TRUE
97	rs7657746	G	A	G	A	-0.0953102	0.0267	0.247	0.141	FALSE	FALSE	FALSE	finn-b-SPONDYLOARTHRITIS	4	123161619	0.0386	NA	0.4883	Spondyloarthritis || id:finn-b-SPONDYLOARTHRITIS	Spondyloarthritis	Spondyloarthritis || ||	TRUE	igd	33000	4	2.75677e-13	0.0129995	123161619	ieu-a-292	Inflammatory bowel disease || id:ieu-a-292	TRUE	reported	igd	2	TRUE
98	rs7724036	T	C	T	C	0.203757	0.0292	0.0944	0.1028	FALSE	FALSE	FALSE	finn-b-SPONDYLOARTHRITIS	5	150284808	0.0442	NA	0.5085	Spondyloarthritis || id:finn-b-SPONDYLOARTHRITIS	Spondyloarthritis	Spondyloarthritis || ||	TRUE	igd	33000	5	1.02802e-26	0.0190013	150284808	ieu-a-292	Inflammatory bowel disease || id:ieu-a-292	TRUE	reported	igd	2	TRUE
99	rs7749278	C	T	C	T	0.0881757	0.0031	0.468	0.4304	FALSE	FALSE	FALSE	finn-b-SPONDYLOARTHRITIS	6	167435325	0.0271	NA	0.9091	Spondyloarthritis || id:finn-b-SPONDYLOARTHRITIS	Spondyloarthritis	Spondyloarthritis || ||	TRUE	igd	33000	6	8.45279e-16	0.0110001	167435325	ieu-a-292	Inflammatory bowel disease || id:ieu-a-292	TRUE	reported	igd	2	TRUE
100	rs7788750	T	C	T	C	0.162969	0.0505	0.0459	0.04442	FALSE	FALSE	FALSE	finn-b-SPONDYLOARTHRITIS	7	98739231	0.0651	NA	0.4375	Spondyloarthritis || id:finn-b-SPONDYLOARTHRITIS	Spondyloarthritis	Spondyloarthritis || ||	TRUE	igd	33000	7	4.43997e-10	0.0261014	98739231	ieu-a-292	Inflammatory bowel disease || id:ieu-a-292	TRUE	reported	igd	2	TRUE
101	rs7911264	C	T	C	T	0.06145	0.0142	0.519	0.5323	FALSE	FALSE	FALSE	finn-b-SPONDYLOARTHRITIS	10	94436851	0.0268	NA	0.597601	Spondyloarthritis || id:finn-b-SPONDYLOARTHRITIS	Spondyloarthritis	Spondyloarthritis || ||	TRUE	igd	33000	10	2.98298e-08	0.0111	94436851	ieu-a-292	Inflammatory bowel disease || id:ieu-a-292	TRUE	reported	igd	2	TRUE
102	rs798502	C	A	C	A	-0.0741794	-0.033	0.291	0.353	FALSE	FALSE	FALSE	finn-b-SPONDYLOARTHRITIS	7	2789880	0.028	NA	0.2389	Spondyloarthritis || id:finn-b-SPONDYLOARTHRITIS	Spondyloarthritis	Spondyloarthritis || ||	TRUE	igd	33000	7	1.22899e-09	0.0121997	2789880	ieu-a-292	Inflammatory bowel disease || id:ieu-a-292	TRUE	reported	igd	2	TRUE
103	rs8005161	T	C	T	C	0.144966	0.0165	0.0887	0.08091	FALSE	FALSE	FALSE	finn-b-SPONDYLOARTHRITIS	14	88472595	0.049	NA	0.7363	Spondyloarthritis || id:finn-b-SPONDYLOARTHRITIS	Spondyloarthritis	Spondyloarthritis || ||	TRUE	igd	33000	14	2.34909e-14	0.0190003	88472595	ieu-a-292	Inflammatory bowel disease || id:ieu-a-292	TRUE	reported	igd	2	TRUE
104	rs8062405	G	A	G	A	0.099268	0.0625	0.376	0.4092	FALSE	FALSE	FALSE	finn-b-SPONDYLOARTHRITIS	16	28837906	0.0272	NA	0.0214501	Spondyloarthritis || id:finn-b-SPONDYLOARTHRITIS	Spondyloarthritis	Spondyloarthritis || ||	TRUE	igd	33000	16	1.09094e-18	0.0113002	28837906	ieu-a-292	Inflammatory bowel disease || id:ieu-a-292	TRUE	reported	igd	2	TRUE
105	rs8107703	A	G	A	G	-0.162166	0.0041	0.946	0.9416	FALSE	FALSE	FALSE	finn-b-SPONDYLOARTHRITIS	19	10701259	0.057	NA	0.9426	Spondyloarthritis || id:finn-b-SPONDYLOARTHRITIS	Spondyloarthritis	Spondyloarthritis || ||	TRUE	igd	33000	19	1.193e-10	0.0252	10701259	ieu-a-292	Inflammatory bowel disease || id:ieu-a-292	TRUE	reported	igd	2	TRUE
106	rs907611	A	G	A	G	0.076961	0.0063	0.315	0.322	FALSE	FALSE	FALSE	finn-b-SPONDYLOARTHRITIS	11	1874072	0.0287	NA	0.8261	Spondyloarthritis || id:finn-b-SPONDYLOARTHRITIS	Spondyloarthritis	Spondyloarthritis || ||	TRUE	igd	33000	11	2.69898e-10	0.0120997	1874072	ieu-a-292	Inflammatory bowel disease || id:ieu-a-292	TRUE	reported	igd	2	TRUE
107	rs913678	C	T	C	T	-0.064851	-0.0327	0.338	0.35	FALSE	FALSE	FALSE	finn-b-SPONDYLOARTHRITIS	20	48955424	0.0282	NA	0.2459	Spondyloarthritis || id:finn-b-SPONDYLOARTHRITIS	Spondyloarthritis	Spondyloarthritis || ||	TRUE	igd	33000	20	4.59198e-08	0.0118001	48955424	ieu-a-292	Inflammatory bowel disease || id:ieu-a-292	TRUE	reported	igd	2	TRUE
108	rs9170	A	G	A	G	0.108854	0.0237	0.122	0.07247	FALSE	FALSE	FALSE	finn-b-SPONDYLOARTHRITIS	2	43450138	0.0517	NA	0.647	Spondyloarthritis || id:finn-b-SPONDYLOARTHRITIS	Spondyloarthritis	Spondyloarthritis || ||	TRUE	igd	33000	2	3.07468e-11	0.0163992	43450138	ieu-a-292	Inflammatory bowel disease || id:ieu-a-292	TRUE	reported	igd	2	TRUE
109	rs921720	G	A	G	A	0.0882849	-0.0363	0.609	0.7217	FALSE	FALSE	FALSE	finn-b-SPONDYLOARTHRITIS	8	126534671	0.0299	NA	0.2251	Spondyloarthritis || id:finn-b-SPONDYLOARTHRITIS	Spondyloarthritis	Spondyloarthritis || ||	TRUE	igd	33000	8	6.70656e-15	0.0113002	126534671	ieu-a-292	Inflammatory bowel disease || id:ieu-a-292	TRUE	reported	igd	2	TRUE
110	rs941823	C	T	C	T	0.0804511	-0.0333	0.758	0.7285	FALSE	FALSE	FALSE	finn-b-SPONDYLOARTHRITIS	13	41013977	0.0301	NA	0.2684	Spondyloarthritis || id:finn-b-SPONDYLOARTHRITIS	Spondyloarthritis	Spondyloarthritis || ||	TRUE	igd	33000	13	3.83698e-10	0.0128002	41013977	ieu-a-292	Inflammatory bowel disease || id:ieu-a-292	TRUE	reported	igd	2	TRUE
111	rs9557195	C	T	C	T	-0.10075	-0.0534	0.228	0.1331	FALSE	FALSE	FALSE	finn-b-SPONDYLOARTHRITIS	13	99956622	0.0397	NA	0.1783	Spondyloarthritis || id:finn-b-SPONDYLOARTHRITIS	Spondyloarthritis	Spondyloarthritis || ||	TRUE	igd	33000	13	2.36701e-14	0.0133003	99956622	ieu-a-292	Inflammatory bowel disease || id:ieu-a-292	TRUE	reported	igd	2	TRUE
112	rs9646268	G	A	G	A	-0.0861777	-0.0061	0.263	0.1845	FALSE	FALSE	FALSE	finn-b-SPONDYLOARTHRITIS	16	11727552	0.0349	NA	0.8603	Spondyloarthritis || id:finn-b-SPONDYLOARTHRITIS	Spondyloarthritis	Spondyloarthritis || ||	TRUE	igd	33000	16	6.28637e-11	0.0132006	11727552	ieu-a-292	Inflammatory bowel disease || id:ieu-a-292	TRUE	reported	igd	2	TRUE
