# Supplementary material for: The causal impact of genetically predicted inflammatory bowel disease on extraintestinal manifestations: a mendelian randomization study
Source: BMC Gastroenterol. 2025 Mar 4;25:135. doi: 10.1186/s12876-024-03566-4 (PMC11881308; doi:10.1186/s12876-024-03566-4)
Supplement: Supplementary file 10 — Supplementary Material 10 [file 12876_2024_3566_MOESM10_ESM.xlsx]

## Sheet: UC&EN
The detailed information of SNPs identified as IVs in the replication practice. (exposure: UC outcome: EN)
	SNP	effect_allele.exposure	other_allele.exposure	effect_allele.outcome	other_allele.outcome	beta.exposure	beta.outcome	eaf.exposure	eaf.outcome	remove	palindromic	ambiguous	id.outcome	chr	pos	se.outcome	samplesize.outcome	pval.outcome	outcome	originalname.outcome	outcome.deprecated	mr_keep.outcome	data_source.outcome	proxy.outcome	target_snp.outcome	proxy_snp.outcome	target_a1.outcome	target_a2.outcome	proxy_a1.outcome	proxy_a2.outcome	samplesize.exposure	se.exposure	chr.exposure	pval.exposure	pos.exposure	id.exposure	exposure	mr_keep.exposure	pval_origin.exposure	data_source.exposure	action	mr_keep
1	rs1016883	A	G	A	G	-0.0954102	-0.0366	0.183	0.2085	FALSE	FALSE	FALSE	finn-b-L12_ERYTHEMANODOSUM	2	198881668	0.0839	NA	0.6627	Erythema nodosum || id:finn-b-L12_ERYTHEMANODOSUM	Erythema nodosum	Erythema nodosum || ||	TRUE	igd	NA	NA	NA	NA	NA	NA	NA	33000	0.0229402	2	2.87303e-08	198881668	ieu-a-968	Ulcerative colitis || id:ieu-a-968	TRUE	reported	igd	2	TRUE
2	rs1026916	G	A	G	A	0.0887219	0.0902	0.646	0.6178	FALSE	FALSE	FALSE	finn-b-L12_ERYTHEMANODOSUM	17	40529835	0.0702	NA	0.1987	Erythema nodosum || id:finn-b-L12_ERYTHEMANODOSUM	Erythema nodosum	Erythema nodosum || ||	TRUE	igd	NA	NA	NA	NA	NA	NA	NA	33000	0.0188099	17	2.79383e-11	40529835	ieu-a-968	Ulcerative colitis || id:ieu-a-968	TRUE	reported	igd	2	TRUE
3	rs1050152	T	C	T	C	0.0806579	0.0812	0.426	0.3167	FALSE	FALSE	FALSE	finn-b-L12_ERYTHEMANODOSUM	5	131676320	0.0732	NA	0.2673	Erythema nodosum || id:finn-b-L12_ERYTHEMANODOSUM	Erythema nodosum	Erythema nodosum || ||	TRUE	igd	NA	NA	NA	NA	NA	NA	NA	33000	0.0179099	5	9.46891e-11	131676320	ieu-a-968	Ulcerative colitis || id:ieu-a-968	TRUE	reported	igd	2	TRUE
4	rs10758669	A	C	A	C	-0.155293	-0.1345	0.651	0.6419	FALSE	FALSE	FALSE	finn-b-L12_ERYTHEMANODOSUM	9	4981602	0.071	NA	0.0582693	Erythema nodosum || id:finn-b-L12_ERYTHEMANODOSUM	Erythema nodosum	Erythema nodosum || ||	TRUE	igd	NA	NA	NA	NA	NA	NA	NA	33000	0.0183899	9	6.96466e-29	4981602	ieu-a-968	Ulcerative colitis || id:ieu-a-968	TRUE	reported	igd	2	TRUE
5	rs10761659	G	A	G	A	0.118333	-0.0151	0.543	0.5288	FALSE	FALSE	FALSE	finn-b-L12_ERYTHEMANODOSUM	10	64445564	0.0681	NA	0.824	Erythema nodosum || id:finn-b-L12_ERYTHEMANODOSUM	Erythema nodosum	Erythema nodosum || ||	TRUE	igd	NA	NA	NA	NA	NA	NA	NA	33000	0.01784	10	4.94652e-17	64445564	ieu-a-968	Ulcerative colitis || id:ieu-a-968	TRUE	reported	igd	2	TRUE
6	rs10781499	A	G	A	G	0.149282	0.0019	0.412	0.4176	FALSE	FALSE	FALSE	finn-b-L12_ERYTHEMANODOSUM	9	139266405	0.0689	NA	0.9776	Erythema nodosum || id:finn-b-L12_ERYTHEMANODOSUM	Erythema nodosum	Erythema nodosum || ||	TRUE	igd	NA	NA	NA	NA	NA	NA	NA	33000	0.0179194	9	3.90122e-28	139266405	ieu-a-968	Ulcerative colitis || id:ieu-a-968	TRUE	reported	igd	2	TRUE
7	rs10797432	T	C	T	C	-0.0754781	-0.0144	0.478	0.4773	FALSE	FALSE	FALSE	finn-b-L12_ERYTHEMANODOSUM	1	2501338	0.0682	NA	0.8331	Erythema nodosum || id:finn-b-L12_ERYTHEMANODOSUM	Erythema nodosum	Erythema nodosum || ||	TRUE	igd	NA	NA	NA	NA	NA	NA	NA	33000	0.0177399	1	2.62422e-12	2501338	ieu-a-968	Ulcerative colitis || id:ieu-a-968	TRUE	reported	igd	2	TRUE
8	rs11041476	A	G	A	G	0.0778865	0.1247	0.317	0.3224	FALSE	FALSE	FALSE	finn-b-L12_ERYTHEMANODOSUM	11	1875067	0.0728	NA	0.0867501	Erythema nodosum || id:finn-b-L12_ERYTHEMANODOSUM	Erythema nodosum	Erythema nodosum || ||	TRUE	igd	NA	NA	NA	NA	NA	NA	NA	33000	0.0189903	11	6.98602e-10	1875067	ieu-a-968	Ulcerative colitis || id:ieu-a-968	TRUE	reported	igd	2	TRUE
9	rs11150589	C	T	C	T	-0.0861777	-0.0174	0.537	0.5648	FALSE	FALSE	FALSE	finn-b-L12_ERYTHEMANODOSUM	16	30482494	0.0693	NA	0.802	Erythema nodosum || id:finn-b-L12_ERYTHEMANODOSUM	Erythema nodosum	Erythema nodosum || ||	TRUE	igd	NA	NA	NA	NA	NA	NA	NA	33000	0.0177412	16	6.03698e-10	30482494	ieu-a-968	Ulcerative colitis || id:ieu-a-968	TRUE	reported	igd	2	TRUE
10	rs11168249	C	T	C	T	0.0760347	-0.0389	0.467	0.5096	FALSE	FALSE	FALSE	finn-b-L12_ERYTHEMANODOSUM	12	48208368	0.0686	NA	0.5712	Erythema nodosum || id:finn-b-L12_ERYTHEMANODOSUM	Erythema nodosum	Erythema nodosum || ||	TRUE	igd	NA	NA	NA	NA	NA	NA	NA	33000	0.0177399	12	7.78108e-09	48208368	ieu-a-968	Ulcerative colitis || id:ieu-a-968	TRUE	reported	igd	2	TRUE
11	rs11209026	A	G	A	G	-0.520203	-0.0909	0.067	0.04599	FALSE	FALSE	FALSE	finn-b-L12_ERYTHEMANODOSUM	1	67705958	0.1635	NA	0.5783	Erythema nodosum || id:finn-b-L12_ERYTHEMANODOSUM	Erythema nodosum	Erythema nodosum || ||	TRUE	igd	NA	NA	NA	NA	NA	NA	NA	33000	0.0411802	1	3.20184e-62	67705958	ieu-a-968	Ulcerative colitis || id:ieu-a-968	TRUE	reported	igd	2	TRUE
12	rs11597483	G	A	G	A	0.0639133	-0.0373	0.346	0.3731	FALSE	FALSE	FALSE	finn-b-L12_ERYTHEMANODOSUM	10	35285117	0.0703	NA	0.596	Erythema nodosum || id:finn-b-L12_ERYTHEMANODOSUM	Erythema nodosum	Erythema nodosum || ||	TRUE	igd	NA	NA	NA	NA	NA	NA	NA	33000	0.0184	10	3.67502e-09	35285117	ieu-a-968	Ulcerative colitis || id:ieu-a-968	TRUE	reported	igd	2	TRUE
13	rs11612508	G	A	G	A	0.08158	0.1775	0.267	0.3878	FALSE	FALSE	FALSE	finn-b-L12_ERYTHEMANODOSUM	12	12657513	0.0702	NA	0.0113999	Erythema nodosum || id:finn-b-L12_ERYTHEMANODOSUM	Erythema nodosum	Erythema nodosum || ||	TRUE	igd	NA	NA	NA	NA	NA	NA	NA	33000	0.0195902	12	1.06199e-08	12657513	ieu-a-968	Ulcerative colitis || id:ieu-a-968	TRUE	reported	igd	2	TRUE
14	rs11672983	A	G	A	G	0.0934903	-0.099	0.392	0.4397	FALSE	FALSE	FALSE	finn-b-L12_ERYTHEMANODOSUM	19	55383051	0.0685	NA	0.1488	Erythema nodosum || id:finn-b-L12_ERYTHEMANODOSUM	Erythema nodosum	Erythema nodosum || ||	TRUE	igd	NA	NA	NA	NA	NA	NA	NA	33000	0.0184084	19	6.49681e-11	55383051	ieu-a-968	Ulcerative colitis || id:ieu-a-968	TRUE	reported	igd	2	TRUE
15	rs11739663	C	T	C	T	-0.0692429	-0.0655	0.24	0.1532	FALSE	FALSE	FALSE	finn-b-L12_ERYTHEMANODOSUM	5	594083	0.0945	NA	0.4883	Erythema nodosum || id:finn-b-L12_ERYTHEMANODOSUM	Erythema nodosum	Erythema nodosum || ||	TRUE	igd	NA	NA	NA	NA	NA	NA	NA	33000	0.021279	5	1.81201e-08	594083	ieu-a-968	Ulcerative colitis || id:ieu-a-968	TRUE	reported	igd	2	TRUE
16	rs12103	C	T	C	T	-0.105261	-0.0894	0.818	0.7357	FALSE	FALSE	FALSE	finn-b-L12_ERYTHEMANODOSUM	1	1249187	0.0774	NA	0.2486	Erythema nodosum || id:finn-b-L12_ERYTHEMANODOSUM	Erythema nodosum	Erythema nodosum || ||	TRUE	igd	TRUE	rs12103	rs12142199	T	C	G	A	33000	0.0226005	1	2.73401e-10	1247494	ieu-a-968	Ulcerative colitis || id:ieu-a-968	TRUE	reported	igd	2	TRUE
17	rs12720356	C	A	C	A	0.126633	-0.1456	0.094	0.08225	FALSE	FALSE	FALSE	finn-b-L12_ERYTHEMANODOSUM	19	10469975	0.1235	NA	0.2385	Erythema nodosum || id:finn-b-L12_ERYTHEMANODOSUM	Erythema nodosum	Erythema nodosum || ||	TRUE	igd	NA	NA	NA	NA	NA	NA	NA	33000	0.0308199	19	3.96798e-10	10469975	ieu-a-968	Ulcerative colitis || id:ieu-a-968	TRUE	reported	igd	2	TRUE
18	rs12933316	T	G	T	G	0.10436	0.0596	0.48	0.4707	FALSE	FALSE	FALSE	finn-b-L12_ERYTHEMANODOSUM	16	11699720	0.0683	NA	0.3826	Erythema nodosum || id:finn-b-L12_ERYTHEMANODOSUM	Erythema nodosum	Erythema nodosum || ||	TRUE	igd	NA	NA	NA	NA	NA	NA	NA	33000	0.0177593	16	8.52315e-11	11699720	ieu-a-968	Ulcerative colitis || id:ieu-a-968	TRUE	reported	igd	2	TRUE
19	rs12946510	T	C	T	C	0.151003	0.0131	0.465	0.519	FALSE	FALSE	FALSE	finn-b-L12_ERYTHEMANODOSUM	17	37912377	0.0684	NA	0.8476	Erythema nodosum || id:finn-b-L12_ERYTHEMANODOSUM	Erythema nodosum	Erythema nodosum || ||	TRUE	igd	NA	NA	NA	NA	NA	NA	NA	33000	0.0177702	17	3.38532e-26	37912377	ieu-a-968	Ulcerative colitis || id:ieu-a-968	TRUE	reported	igd	2	TRUE
20	rs1422878	T	C	T	C	0.142367	0.1022	0.354	0.3333	FALSE	FALSE	FALSE	finn-b-L12_ERYTHEMANODOSUM	5	158839217	0.0724	NA	0.1579	Erythema nodosum || id:finn-b-L12_ERYTHEMANODOSUM	Erythema nodosum	Erythema nodosum || ||	TRUE	igd	NA	NA	NA	NA	NA	NA	NA	33000	0.01855	5	5.40381e-19	158839217	ieu-a-968	Ulcerative colitis || id:ieu-a-968	TRUE	reported	igd	2	TRUE
21	rs1512973	A	G	A	G	-0.0922249	-0.0147	0.332	0.2161	FALSE	FALSE	FALSE	finn-b-L12_ERYTHEMANODOSUM	4	123506056	0.0831	NA	0.8596	Erythema nodosum || id:finn-b-L12_ERYTHEMANODOSUM	Erythema nodosum	Erythema nodosum || ||	TRUE	igd	NA	NA	NA	NA	NA	NA	NA	33000	0.0190601	4	2.49201e-10	123506056	ieu-a-968	Ulcerative colitis || id:ieu-a-968	TRUE	reported	igd	2	TRUE
22	rs17085007	C	T	C	T	0.153579	-0.1544	0.183	0.1798	FALSE	FALSE	FALSE	finn-b-L12_ERYTHEMANODOSUM	13	27531267	0.0886	NA	0.0814198	Erythema nodosum || id:finn-b-L12_ERYTHEMANODOSUM	Erythema nodosum	Erythema nodosum || ||	TRUE	igd	NA	NA	NA	NA	NA	NA	NA	33000	0.0227301	13	2.78805e-19	27531267	ieu-a-968	Ulcerative colitis || id:ieu-a-968	TRUE	reported	igd	2	TRUE
23	rs17229285	T	C	T	C	-0.111157	0.1264	0.504	0.4528	FALSE	FALSE	FALSE	finn-b-L12_ERYTHEMANODOSUM	2	199523122	0.0683	NA	0.0644703	Erythema nodosum || id:finn-b-L12_ERYTHEMANODOSUM	Erythema nodosum	Erythema nodosum || ||	TRUE	igd	NA	NA	NA	NA	NA	NA	NA	33000	0.0177299	2	1.72504e-13	199523122	ieu-a-968	Ulcerative colitis || id:ieu-a-968	TRUE	reported	igd	2	TRUE
24	rs1728785	C	A	C	A	0.0731085	0.0405	0.767	0.8199	FALSE	FALSE	FALSE	finn-b-L12_ERYTHEMANODOSUM	16	68591230	0.0887	NA	0.6484	Erythema nodosum || id:finn-b-L12_ERYTHEMANODOSUM	Erythema nodosum	Erythema nodosum || ||	TRUE	igd	NA	NA	NA	NA	NA	NA	NA	33000	0.02134	16	3.70997e-08	68591230	ieu-a-968	Ulcerative colitis || id:ieu-a-968	TRUE	reported	igd	2	TRUE
25	rs17396847	A	G	A	G	-0.182842	-0.0041	0.385	0.3405	FALSE	FALSE	FALSE	finn-b-L12_ERYTHEMANODOSUM	1	20144332	0.0719	NA	0.9545	Erythema nodosum || id:finn-b-L12_ERYTHEMANODOSUM	Erythema nodosum	Erythema nodosum || ||	TRUE	igd	NA	NA	NA	NA	NA	NA	NA	33000	0.01869	1	6.4121e-26	20144332	ieu-a-968	Ulcerative colitis || id:ieu-a-968	TRUE	reported	igd	2	TRUE
26	rs17539176	G	A	G	A	0.162969	-0.1614	0.07	0.06554	FALSE	FALSE	FALSE	finn-b-L12_ERYTHEMANODOSUM	6	111777219	0.1381	NA	0.2427	Erythema nodosum || id:finn-b-L12_ERYTHEMANODOSUM	Erythema nodosum	Erythema nodosum || ||	TRUE	igd	NA	NA	NA	NA	NA	NA	NA	33000	0.0349101	6	1.53993e-11	111777219	ieu-a-968	Ulcerative colitis || id:ieu-a-968	TRUE	reported	igd	2	TRUE
27	rs17694108	A	G	A	G	0.103459	0.0713	0.282	0.3483	FALSE	FALSE	FALSE	finn-b-L12_ERYTHEMANODOSUM	19	33731551	0.0716	NA	0.3195	Erythema nodosum || id:finn-b-L12_ERYTHEMANODOSUM	Erythema nodosum	Erythema nodosum || ||	TRUE	igd	NA	NA	NA	NA	NA	NA	NA	33000	0.0196304	19	8.15831e-13	33731551	ieu-a-968	Ulcerative colitis || id:ieu-a-968	TRUE	reported	igd	2	TRUE
28	rs1801274	G	A	G	A	-0.175783	-0.0719	0.491	0.5026	FALSE	FALSE	FALSE	finn-b-L12_ERYTHEMANODOSUM	1	161479745	0.068	NA	0.2903	Erythema nodosum || id:finn-b-L12_ERYTHEMANODOSUM	Erythema nodosum	Erythema nodosum || ||	TRUE	igd	NA	NA	NA	NA	NA	NA	NA	33000	0.0179791	1	2.1208e-38	161479745	ieu-a-968	Ulcerative colitis || id:ieu-a-968	TRUE	reported	igd	2	TRUE
30	rs2111485	G	A	G	A	-0.08158	0.0072	0.596	0.5824	FALSE	FALSE	FALSE	finn-b-L12_ERYTHEMANODOSUM	2	163110536	0.0691	NA	0.917	Erythema nodosum || id:finn-b-L12_ERYTHEMANODOSUM	Erythema nodosum	Erythema nodosum || ||	TRUE	igd	NA	NA	NA	NA	NA	NA	NA	33000	0.0180579	2	1.93099e-08	163110536	ieu-a-968	Ulcerative colitis || id:ieu-a-968	TRUE	reported	igd	2	TRUE
31	rs2155219	T	G	T	G	0.100373	-0.0539	0.509	0.4381	FALSE	FALSE	FALSE	finn-b-L12_ERYTHEMANODOSUM	11	76299194	0.0685	NA	0.4315	Erythema nodosum || id:finn-b-L12_ERYTHEMANODOSUM	Erythema nodosum	Erythema nodosum || ||	TRUE	igd	NA	NA	NA	NA	NA	NA	NA	33000	0.0178602	11	1.78608e-15	76299194	ieu-a-968	Ulcerative colitis || id:ieu-a-968	TRUE	reported	igd	2	TRUE
32	rs2310173	G	T	G	T	-0.0907544	0.0344	0.535	0.6849	FALSE	FALSE	FALSE	finn-b-L12_ERYTHEMANODOSUM	2	102663628	0.0738	NA	0.641599	Erythema nodosum || id:finn-b-L12_ERYTHEMANODOSUM	Erythema nodosum	Erythema nodosum || ||	TRUE	igd	NA	NA	NA	NA	NA	NA	NA	33000	0.0177115	2	3.89493e-13	102663628	ieu-a-968	Ulcerative colitis || id:ieu-a-968	TRUE	reported	igd	2	TRUE
33	rs2413583	T	C	T	C	-0.145026	-0.1625	0.167	0.1166	FALSE	FALSE	FALSE	finn-b-L12_ERYTHEMANODOSUM	22	39659773	0.1067	NA	0.1278	Erythema nodosum || id:finn-b-L12_ERYTHEMANODOSUM	Erythema nodosum	Erythema nodosum || ||	TRUE	igd	NA	NA	NA	NA	NA	NA	NA	33000	0.02443	22	1.15904e-13	39659773	ieu-a-968	Ulcerative colitis || id:ieu-a-968	TRUE	reported	igd	2	TRUE
34	rs2472649	G	A	G	A	0.115299	0.2042	0.824	0.8518	FALSE	FALSE	FALSE	finn-b-L12_ERYTHEMANODOSUM	4	74857708	0.0961	NA	0.0337	Erythema nodosum || id:finn-b-L12_ERYTHEMANODOSUM	Erythema nodosum	Erythema nodosum || ||	TRUE	igd	NA	NA	NA	NA	NA	NA	NA	33000	0.0290401	4	2.57199e-08	74857708	ieu-a-968	Ulcerative colitis || id:ieu-a-968	TRUE	reported	igd	2	TRUE
35	rs2651244	A	G	A	G	-0.0713886	-0.0336	0.401	0.4387	FALSE	FALSE	FALSE	finn-b-L12_ERYTHEMANODOSUM	1	70995562	0.0685	NA	0.6243	Erythema nodosum || id:finn-b-L12_ERYTHEMANODOSUM	Erythema nodosum	Erythema nodosum || ||	TRUE	igd	NA	NA	NA	NA	NA	NA	NA	33000	0.01817	1	2.29097e-08	70995562	ieu-a-968	Ulcerative colitis || id:ieu-a-968	TRUE	reported	igd	2	TRUE
36	rs2816954	A	T	A	T	0.207024	0.1936	0.849	0.813	FALSE	TRUE	FALSE	finn-b-L12_ERYTHEMANODOSUM	1	200105746	0.088	NA	0.0278599	Erythema nodosum || id:finn-b-L12_ERYTHEMANODOSUM	Erythema nodosum	Erythema nodosum || ||	TRUE	igd	NA	NA	NA	NA	NA	NA	NA	33000	0.0293203	1	4.15719e-15	200105746	ieu-a-968	Ulcerative colitis || id:ieu-a-968	TRUE	reported	igd	2	TRUE
37	rs2823272	A	T	A	T	-0.138458	-0.0445	0.305	0.2565	FALSE	TRUE	FALSE	finn-b-L12_ERYTHEMANODOSUM	21	16798586	0.0787	NA	0.572	Erythema nodosum || id:finn-b-L12_ERYTHEMANODOSUM	Erythema nodosum	Erythema nodosum || ||	TRUE	igd	NA	NA	NA	NA	NA	NA	NA	33000	0.01973	21	5.89522e-15	16798586	ieu-a-968	Ulcerative colitis || id:ieu-a-968	TRUE	reported	igd	2	TRUE
38	rs2836878	A	G	A	G	-0.236102	-0.0562	0.267	0.247	FALSE	FALSE	FALSE	finn-b-L12_ERYTHEMANODOSUM	21	40465534	0.079	NA	0.4766	Erythema nodosum || id:finn-b-L12_ERYTHEMANODOSUM	Erythema nodosum	Erythema nodosum || ||	TRUE	igd	NA	NA	NA	NA	NA	NA	NA	33000	0.02072	21	4.61849e-48	40465534	ieu-a-968	Ulcerative colitis || id:ieu-a-968	TRUE	reported	igd	2	TRUE
39	rs28374715	G	A	G	A	-0.0794762	-0.0858	0.262	0.2637	FALSE	FALSE	FALSE	finn-b-L12_ERYTHEMANODOSUM	15	41563950	0.0776	NA	0.2685	Erythema nodosum || id:finn-b-L12_ERYTHEMANODOSUM	Erythema nodosum	Erythema nodosum || ||	TRUE	igd	NA	NA	NA	NA	NA	NA	NA	33000	0.0204009	15	2.43299e-08	41563950	ieu-a-968	Ulcerative colitis || id:ieu-a-968	TRUE	reported	igd	2	TRUE
40	rs3024505	A	G	A	G	0.244514	0.059	0.16	0.1572	FALSE	FALSE	FALSE	finn-b-L12_ERYTHEMANODOSUM	1	206939904	0.0936	NA	0.5286	Erythema nodosum || id:finn-b-L12_ERYTHEMANODOSUM	Erythema nodosum	Erythema nodosum || ||	TRUE	igd	NA	NA	NA	NA	NA	NA	NA	33000	0.0232807	1	6.94065e-41	206939904	ieu-a-968	Ulcerative colitis || id:ieu-a-968	TRUE	reported	igd	2	TRUE
41	rs3197999	A	G	A	G	0.18648	0.0524	0.296	0.3929	FALSE	FALSE	FALSE	finn-b-L12_ERYTHEMANODOSUM	3	49721532	0.0701	NA	0.4549	Erythema nodosum || id:finn-b-L12_ERYTHEMANODOSUM	Erythema nodosum	Erythema nodosum || ||	TRUE	igd	NA	NA	NA	NA	NA	NA	NA	33000	0.019089	3	5.59629e-36	49721532	ieu-a-968	Ulcerative colitis || id:ieu-a-968	TRUE	reported	igd	2	TRUE
42	rs3742704	C	A	C	A	0.130151	0.0738	0.091	0.08109	FALSE	FALSE	FALSE	finn-b-L12_ERYTHEMANODOSUM	14	88477882	0.1246	NA	0.553701	Erythema nodosum || id:finn-b-L12_ERYTHEMANODOSUM	Erythema nodosum	Erythema nodosum || ||	TRUE	igd	NA	NA	NA	NA	NA	NA	NA	33000	0.03071	14	1.55299e-08	88477882	ieu-a-968	Ulcerative colitis || id:ieu-a-968	TRUE	reported	igd	2	TRUE
43	rs3749171	T	C	T	C	0.154436	-0.0961	0.167	0.245	FALSE	FALSE	FALSE	finn-b-L12_ERYTHEMANODOSUM	2	241569692	0.0792	NA	0.2249	Erythema nodosum || id:finn-b-L12_ERYTHEMANODOSUM	Erythema nodosum	Erythema nodosum || ||	TRUE	igd	NA	NA	NA	NA	NA	NA	NA	33000	0.0228707	2	3.06902e-21	241569692	ieu-a-968	Ulcerative colitis || id:ieu-a-968	TRUE	reported	igd	2	TRUE
44	rs3774959	A	G	A	G	0.111541	-0.0925	0.358	0.3733	FALSE	FALSE	FALSE	finn-b-L12_ERYTHEMANODOSUM	4	103511114	0.0703	NA	0.1883	Erythema nodosum || id:finn-b-L12_ERYTHEMANODOSUM	Erythema nodosum	Erythema nodosum || ||	TRUE	igd	NA	NA	NA	NA	NA	NA	NA	33000	0.0187201	4	3.66185e-12	103511114	ieu-a-968	Ulcerative colitis || id:ieu-a-968	TRUE	reported	igd	2	TRUE
45	rs4263839	G	A	G	A	0.140297	0.1331	0.685	0.7077	FALSE	FALSE	FALSE	finn-b-L12_ERYTHEMANODOSUM	9	117566440	0.0747	NA	0.07491	Erythema nodosum || id:finn-b-L12_ERYTHEMANODOSUM	Erythema nodosum	Erythema nodosum || ||	TRUE	igd	NA	NA	NA	NA	NA	NA	NA	33000	0.0192401	9	5.44127e-18	117566440	ieu-a-968	Ulcerative colitis || id:ieu-a-968	TRUE	reported	igd	2	TRUE
46	rs4380874	C	T	C	T	-0.128393	-0.0898	0.595	0.614	FALSE	FALSE	FALSE	finn-b-L12_ERYTHEMANODOSUM	7	107480315	0.07	NA	0.1998	Erythema nodosum || id:finn-b-L12_ERYTHEMANODOSUM	Erythema nodosum	Erythema nodosum || ||	TRUE	igd	NA	NA	NA	NA	NA	NA	NA	33000	0.01795	7	2.0649e-26	107480315	ieu-a-968	Ulcerative colitis || id:ieu-a-968	TRUE	reported	igd	2	TRUE
47	rs4722672	T	C	T	C	-0.0870947	0.0383	0.817	0.7928	FALSE	FALSE	FALSE	finn-b-L12_ERYTHEMANODOSUM	7	27231762	0.0848	NA	0.651799	Erythema nodosum || id:finn-b-L12_ERYTHEMANODOSUM	Erythema nodosum	Erythema nodosum || ||	TRUE	igd	NA	NA	NA	NA	NA	NA	NA	33000	0.0225499	7	2.06101e-08	27231762	ieu-a-968	Ulcerative colitis || id:ieu-a-968	TRUE	reported	igd	2	TRUE
48	rs4728142	A	G	A	G	0.0989399	-0.0152	0.444	0.4198	FALSE	FALSE	FALSE	finn-b-L12_ERYTHEMANODOSUM	7	128573967	0.0691	NA	0.8264	Erythema nodosum || id:finn-b-L12_ERYTHEMANODOSUM	Erythema nodosum	Erythema nodosum || ||	TRUE	igd	NA	NA	NA	NA	NA	NA	NA	33000	0.017842	7	4.37119e-14	128573967	ieu-a-968	Ulcerative colitis || id:ieu-a-968	TRUE	reported	igd	2	TRUE
49	rs4743820	T	C	T	C	0.0790432	-0.0145	0.702	0.6659	FALSE	FALSE	FALSE	finn-b-L12_ERYTHEMANODOSUM	9	93928416	0.0723	NA	0.841	Erythema nodosum || id:finn-b-L12_ERYTHEMANODOSUM	Erythema nodosum	Erythema nodosum || ||	TRUE	igd	NA	NA	NA	NA	NA	NA	NA	33000	0.0196702	9	3.60197e-09	93928416	ieu-a-968	Ulcerative colitis || id:ieu-a-968	TRUE	reported	igd	2	TRUE
50	rs483905	A	G	A	G	0.0544882	-0.0542	0.292	0.2156	FALSE	FALSE	FALSE	finn-b-L12_ERYTHEMANODOSUM	11	96023427	0.0826	NA	0.512201	Erythema nodosum || id:finn-b-L12_ERYTHEMANODOSUM	Erythema nodosum	Erythema nodosum || ||	TRUE	igd	NA	NA	NA	NA	NA	NA	NA	33000	0.0191909	11	1.20501e-08	96023427	ieu-a-968	Ulcerative colitis || id:ieu-a-968	TRUE	reported	igd	2	TRUE
51	rs561722	T	C	T	C	-0.113729	-0.0985	0.337	0.3969	FALSE	FALSE	FALSE	finn-b-L12_ERYTHEMANODOSUM	11	114386830	0.0697	NA	0.1577	Erythema nodosum || id:finn-b-L12_ERYTHEMANODOSUM	Erythema nodosum	Erythema nodosum || ||	TRUE	igd	NA	NA	NA	NA	NA	NA	NA	33000	0.01914	11	5.14754e-17	114386830	ieu-a-968	Ulcerative colitis || id:ieu-a-968	TRUE	reported	igd	2	TRUE
52	rs5763634	C	T	C	T	-0.10075	0.1192	0.74	0.7147	FALSE	FALSE	FALSE	finn-b-L12_ERYTHEMANODOSUM	22	30350532	0.0756	NA	0.1149	Erythema nodosum || id:finn-b-L12_ERYTHEMANODOSUM	Erythema nodosum	Erythema nodosum || ||	TRUE	igd	NA	NA	NA	NA	NA	NA	NA	33000	0.0200892	22	2.96825e-11	30350532	ieu-a-968	Ulcerative colitis || id:ieu-a-968	TRUE	reported	igd	2	TRUE
53	rs6017342	C	A	C	A	0.205918	-0.0623	0.53	0.5573	FALSE	FALSE	FALSE	finn-b-L12_ERYTHEMANODOSUM	20	43065028	0.0688	NA	0.3658	Erythema nodosum || id:finn-b-L12_ERYTHEMANODOSUM	Erythema nodosum	Erythema nodosum || ||	TRUE	igd	NA	NA	NA	NA	NA	NA	NA	33000	0.0181899	20	1.43087e-43	43065028	ieu-a-968	Ulcerative colitis || id:ieu-a-968	TRUE	reported	igd	2	TRUE
54	rs6062504	G	A	G	A	0.0781778	0.0543	0.684	0.7393	FALSE	FALSE	FALSE	finn-b-L12_ERYTHEMANODOSUM	20	62348907	0.0774	NA	0.483	Erythema nodosum || id:finn-b-L12_ERYTHEMANODOSUM	Erythema nodosum	Erythema nodosum || ||	TRUE	igd	NA	NA	NA	NA	NA	NA	NA	33000	0.01939	20	7.49376e-11	62348907	ieu-a-968	Ulcerative colitis || id:ieu-a-968	TRUE	reported	igd	2	TRUE
55	rs6088765	G	T	G	T	0.0760347	-0.0212	0.437	0.4955	FALSE	FALSE	FALSE	finn-b-L12_ERYTHEMANODOSUM	20	33799280	0.0683	NA	0.7561	Erythema nodosum || id:finn-b-L12_ERYTHEMANODOSUM	Erythema nodosum	Erythema nodosum || ||	TRUE	igd	NA	NA	NA	NA	NA	NA	NA	33000	0.0180502	20	2.20602e-08	33799280	ieu-a-968	Ulcerative colitis || id:ieu-a-968	TRUE	reported	igd	2	TRUE
56	rs6426833	A	G	A	G	0.235343	-0.0015	0.542	0.5086	FALSE	FALSE	FALSE	finn-b-L12_ERYTHEMANODOSUM	1	20171860	0.0682	NA	0.9828	Erythema nodosum || id:finn-b-L12_ERYTHEMANODOSUM	Erythema nodosum	Erythema nodosum || ||	TRUE	igd	NA	NA	NA	NA	NA	NA	NA	33000	0.0180098	1	2.39221e-68	20171860	ieu-a-968	Ulcerative colitis || id:ieu-a-968	TRUE	reported	igd	2	TRUE
57	rs6437359	G	A	G	A	-0.0843411	0.0632	0.735	0.6851	FALSE	FALSE	FALSE	finn-b-L12_ERYTHEMANODOSUM	2	241597384	0.0735	NA	0.3893	Erythema nodosum || id:finn-b-L12_ERYTHEMANODOSUM	Erythema nodosum	Erythema nodosum || ||	TRUE	igd	NA	NA	NA	NA	NA	NA	NA	33000	0.0211805	2	8.24309e-09	241597384	ieu-a-968	Ulcerative colitis || id:ieu-a-968	TRUE	reported	igd	2	TRUE
58	rs6584283	C	T	C	T	-0.164667	0.0159	0.523	0.5496	FALSE	FALSE	FALSE	finn-b-L12_ERYTHEMANODOSUM	10	101290301	0.0685	NA	0.817	Erythema nodosum || id:finn-b-L12_ERYTHEMANODOSUM	Erythema nodosum	Erythema nodosum || ||	TRUE	igd	NA	NA	NA	NA	NA	NA	NA	33000	0.0177887	10	1.91382e-34	101290301	ieu-a-968	Ulcerative colitis || id:ieu-a-968	TRUE	reported	igd	2	TRUE
59	rs6889364	A	G	A	G	0.115113	0.1225	0.109	0.1931	FALSE	FALSE	FALSE	finn-b-L12_ERYTHEMANODOSUM	5	40347469	0.0864	NA	0.156	Erythema nodosum || id:finn-b-L12_ERYTHEMANODOSUM	Erythema nodosum	Erythema nodosum || ||	TRUE	igd	NA	NA	NA	NA	NA	NA	NA	33000	0.0257108	5	2.68782e-11	40347469	ieu-a-968	Ulcerative colitis || id:ieu-a-968	TRUE	reported	igd	2	TRUE
60	rs6911490	C	T	C	T	-0.064851	0.0568	0.792	0.7892	FALSE	FALSE	FALSE	finn-b-L12_ERYTHEMANODOSUM	6	106522027	0.0846	NA	0.5019	Erythema nodosum || id:finn-b-L12_ERYTHEMANODOSUM	Erythema nodosum	Erythema nodosum || ||	TRUE	igd	NA	NA	NA	NA	NA	NA	NA	33000	0.0214801	6	1.45999e-08	106522027	ieu-a-968	Ulcerative colitis || id:ieu-a-968	TRUE	reported	igd	2	TRUE
61	rs6920220	A	G	A	G	0.14842	0.0564	0.206	0.1887	FALSE	FALSE	FALSE	finn-b-L12_ERYTHEMANODOSUM	6	138006504	0.0867	NA	0.5154	Erythema nodosum || id:finn-b-L12_ERYTHEMANODOSUM	Erythema nodosum	Erythema nodosum || ||	TRUE	igd	NA	NA	NA	NA	NA	NA	NA	33000	0.0215695	6	1.39991e-21	138006504	ieu-a-968	Ulcerative colitis || id:ieu-a-968	TRUE	reported	igd	2	TRUE
62	rs6927022	G	A	G	A	-0.367591	-0.0849	0.465	0.4401	FALSE	FALSE	FALSE	finn-b-L12_ERYTHEMANODOSUM	6	32612397	0.0741	NA	0.2517	Erythema nodosum || id:finn-b-L12_ERYTHEMANODOSUM	Erythema nodosum	Erythema nodosum || ||	TRUE	igd	NA	NA	NA	NA	NA	NA	NA	33000	0.0203604	6	4.70977e-133	32612397	ieu-a-968	Ulcerative colitis || id:ieu-a-968	TRUE	reported	igd	2	TRUE
63	rs7134599	A	G	A	G	0.144966	-0.0019	0.378	0.3237	FALSE	FALSE	FALSE	finn-b-L12_ERYTHEMANODOSUM	12	68500075	0.0727	NA	0.9788	Erythema nodosum || id:finn-b-L12_ERYTHEMANODOSUM	Erythema nodosum	Erythema nodosum || ||	TRUE	igd	NA	NA	NA	NA	NA	NA	NA	33000	0.0180807	12	8.5055e-32	68500075	ieu-a-968	Ulcerative colitis || id:ieu-a-968	TRUE	reported	igd	2	TRUE
64	rs7184802	A	G	A	G	-0.0864297	-0.1671	0.177	0.1632	FALSE	FALSE	FALSE	finn-b-L12_ERYTHEMANODOSUM	16	50355996	0.0921	NA	0.0696594	Erythema nodosum || id:finn-b-L12_ERYTHEMANODOSUM	Erythema nodosum	Erythema nodosum || ||	TRUE	igd	NA	NA	NA	NA	NA	NA	NA	33000	0.0232198	16	9.105e-09	50355996	ieu-a-968	Ulcerative colitis || id:ieu-a-968	TRUE	reported	igd	2	TRUE
65	rs7210086	C	A	C	A	-0.106139	0.1098	0.203	0.17	FALSE	FALSE	FALSE	finn-b-L12_ERYTHEMANODOSUM	17	70641698	0.0905	NA	0.2251	Erythema nodosum || id:finn-b-L12_ERYTHEMANODOSUM	Erythema nodosum	Erythema nodosum || ||	TRUE	igd	NA	NA	NA	NA	NA	NA	NA	33000	0.023039	17	1.88599e-09	70641698	ieu-a-968	Ulcerative colitis || id:ieu-a-968	TRUE	reported	igd	2	TRUE
67	rs7404095	C	T	C	T	0.0675297	0.0869	0.572	0.6365	FALSE	FALSE	FALSE	finn-b-L12_ERYTHEMANODOSUM	16	23864590	0.071	NA	0.2211	Erythema nodosum || id:finn-b-L12_ERYTHEMANODOSUM	Erythema nodosum	Erythema nodosum || ||	TRUE	igd	NA	NA	NA	NA	NA	NA	NA	33000	0.01797	16	1.15401e-08	23864590	ieu-a-968	Ulcerative colitis || id:ieu-a-968	TRUE	reported	igd	2	TRUE
68	rs7523335	A	G	A	G	-0.108142	-0.0182	0.178	0.2664	FALSE	FALSE	FALSE	finn-b-L12_ERYTHEMANODOSUM	1	8180210	0.0769	NA	0.813	Erythema nodosum || id:finn-b-L12_ERYTHEMANODOSUM	Erythema nodosum	Erythema nodosum || ||	TRUE	igd	NA	NA	NA	NA	NA	NA	NA	33000	0.0237201	1	2.39718e-13	8180210	ieu-a-968	Ulcerative colitis || id:ieu-a-968	TRUE	reported	igd	2	TRUE
69	rs7554511	A	C	A	C	-0.162166	-0.0582	0.275	0.2127	FALSE	FALSE	FALSE	finn-b-L12_ERYTHEMANODOSUM	1	200877562	0.0829	NA	0.4832	Erythema nodosum || id:finn-b-L12_ERYTHEMANODOSUM	Erythema nodosum	Erythema nodosum || ||	TRUE	igd	NA	NA	NA	NA	NA	NA	NA	33000	0.0202199	1	9.74092e-25	200877562	ieu-a-968	Ulcerative colitis || id:ieu-a-968	TRUE	reported	igd	2	TRUE
70	rs7608910	G	A	G	A	0.138021	-0.0518	0.394	0.3687	FALSE	FALSE	FALSE	finn-b-L12_ERYTHEMANODOSUM	2	61204856	0.0705	NA	0.4622	Erythema nodosum || id:finn-b-L12_ERYTHEMANODOSUM	Erythema nodosum	Erythema nodosum || ||	TRUE	igd	NA	NA	NA	NA	NA	NA	NA	33000	0.0180401	2	6.56599e-25	61204856	ieu-a-968	Ulcerative colitis || id:ieu-a-968	TRUE	reported	igd	2	TRUE
71	rs798502	C	A	C	A	-0.119572	0.0797	0.291	0.3523	FALSE	FALSE	FALSE	finn-b-L12_ERYTHEMANODOSUM	7	2789880	0.0715	NA	0.2648	Erythema nodosum || id:finn-b-L12_ERYTHEMANODOSUM	Erythema nodosum	Erythema nodosum || ||	TRUE	igd	NA	NA	NA	NA	NA	NA	NA	33000	0.0196697	7	6.08836e-17	2789880	ieu-a-968	Ulcerative colitis || id:ieu-a-968	TRUE	reported	igd	2	TRUE
72	rs941823	C	T	C	T	0.0969515	0.0025	0.758	0.7289	FALSE	FALSE	FALSE	finn-b-L12_ERYTHEMANODOSUM	13	41013977	0.0765	NA	0.9743	Erythema nodosum || id:finn-b-L12_ERYTHEMANODOSUM	Erythema nodosum	Erythema nodosum || ||	TRUE	igd	NA	NA	NA	NA	NA	NA	NA	33000	0.02084	13	2.95325e-11	41013977	ieu-a-968	Ulcerative colitis || id:ieu-a-968	TRUE	reported	igd	2	TRUE

## Sheet: UC&Episcleritis
The detailed information of SNPs identified as IVs in the replication practice. (exposure: UC outcome: Episcleritis)
	SNP	effect_allele.exposure	other_allele.exposure	effect_allele.outcome	other_allele.outcome	beta.exposure	beta.outcome	eaf.exposure	eaf.outcome	remove	palindromic	ambiguous	id.outcome	chr	pos	se.outcome	samplesize.outcome	pval.outcome	outcome	originalname.outcome	outcome.deprecated	mr_keep.outcome	data_source.outcome	proxy.outcome	target_snp.outcome	proxy_snp.outcome	target_a1.outcome	target_a2.outcome	proxy_a1.outcome	proxy_a2.outcome	samplesize.exposure	se.exposure	chr.exposure	pval.exposure	pos.exposure	id.exposure	exposure	mr_keep.exposure	pval_origin.exposure	data_source.exposure	action	mr_keep
1	rs1016883	A	G	A	G	-0.0954102	-0.0385	0.183	0.2083	FALSE	FALSE	FALSE	finn-b-H7_EPISCLERITIS	2	198881668	0.0679	NA	0.5708	Episcleritis || id:finn-b-H7_EPISCLERITIS	Episcleritis	Episcleritis || ||	TRUE	igd	NA	NA	NA	NA	NA	NA	NA	33000	0.0229402	2	2.87303e-08	198881668	ieu-a-968	Ulcerative colitis || id:ieu-a-968	TRUE	reported	igd	2	TRUE
2	rs1026916	G	A	G	A	0.0887219	0.0033	0.646	0.6178	FALSE	FALSE	FALSE	finn-b-H7_EPISCLERITIS	17	40529835	0.0568	NA	0.9543	Episcleritis || id:finn-b-H7_EPISCLERITIS	Episcleritis	Episcleritis || ||	TRUE	igd	NA	NA	NA	NA	NA	NA	NA	33000	0.0188099	17	2.79383e-11	40529835	ieu-a-968	Ulcerative colitis || id:ieu-a-968	TRUE	reported	igd	2	TRUE
3	rs1050152	T	C	T	C	0.0806579	0.0351	0.426	0.3164	FALSE	FALSE	FALSE	finn-b-H7_EPISCLERITIS	5	131676320	0.0594	NA	0.5551	Episcleritis || id:finn-b-H7_EPISCLERITIS	Episcleritis	Episcleritis || ||	TRUE	igd	NA	NA	NA	NA	NA	NA	NA	33000	0.0179099	5	9.46891e-11	131676320	ieu-a-968	Ulcerative colitis || id:ieu-a-968	TRUE	reported	igd	2	TRUE
4	rs10758669	A	C	A	C	-0.155293	0.0685	0.651	0.6421	FALSE	FALSE	FALSE	finn-b-H7_EPISCLERITIS	9	4981602	0.0575	NA	0.2334	Episcleritis || id:finn-b-H7_EPISCLERITIS	Episcleritis	Episcleritis || ||	TRUE	igd	NA	NA	NA	NA	NA	NA	NA	33000	0.0183899	9	6.96466e-29	4981602	ieu-a-968	Ulcerative colitis || id:ieu-a-968	TRUE	reported	igd	2	TRUE
5	rs10761659	G	A	G	A	0.118333	0.0312	0.543	0.5284	FALSE	FALSE	FALSE	finn-b-H7_EPISCLERITIS	10	64445564	0.0552	NA	0.5719	Episcleritis || id:finn-b-H7_EPISCLERITIS	Episcleritis	Episcleritis || ||	TRUE	igd	NA	NA	NA	NA	NA	NA	NA	33000	0.01784	10	4.94652e-17	64445564	ieu-a-968	Ulcerative colitis || id:ieu-a-968	TRUE	reported	igd	2	TRUE
6	rs10781499	A	G	A	G	0.149282	-0.018	0.412	0.417	FALSE	FALSE	FALSE	finn-b-H7_EPISCLERITIS	9	139266405	0.0558	NA	0.746799	Episcleritis || id:finn-b-H7_EPISCLERITIS	Episcleritis	Episcleritis || ||	TRUE	igd	NA	NA	NA	NA	NA	NA	NA	33000	0.0179194	9	3.90122e-28	139266405	ieu-a-968	Ulcerative colitis || id:ieu-a-968	TRUE	reported	igd	2	TRUE
7	rs10797432	T	C	T	C	-0.0754781	-0.0183	0.478	0.477	FALSE	FALSE	FALSE	finn-b-H7_EPISCLERITIS	1	2501338	0.0553	NA	0.7405	Episcleritis || id:finn-b-H7_EPISCLERITIS	Episcleritis	Episcleritis || ||	TRUE	igd	NA	NA	NA	NA	NA	NA	NA	33000	0.0177399	1	2.62422e-12	2501338	ieu-a-968	Ulcerative colitis || id:ieu-a-968	TRUE	reported	igd	2	TRUE
8	rs11041476	A	G	A	G	0.0778865	0.1966	0.317	0.3223	FALSE	FALSE	FALSE	finn-b-H7_EPISCLERITIS	11	1875067	0.0591	NA	0.000878294	Episcleritis || id:finn-b-H7_EPISCLERITIS	Episcleritis	Episcleritis || ||	TRUE	igd	NA	NA	NA	NA	NA	NA	NA	33000	0.0189903	11	6.98602e-10	1875067	ieu-a-968	Ulcerative colitis || id:ieu-a-968	TRUE	reported	igd	2	TRUE
9	rs11150589	C	T	C	T	-0.0861777	0.0286	0.537	0.5648	FALSE	FALSE	FALSE	finn-b-H7_EPISCLERITIS	16	30482494	0.0561	NA	0.609901	Episcleritis || id:finn-b-H7_EPISCLERITIS	Episcleritis	Episcleritis || ||	TRUE	igd	NA	NA	NA	NA	NA	NA	NA	33000	0.0177412	16	6.03698e-10	30482494	ieu-a-968	Ulcerative colitis || id:ieu-a-968	TRUE	reported	igd	2	TRUE
10	rs11168249	C	T	C	T	0.0760347	0.0248	0.467	0.5091	FALSE	FALSE	FALSE	finn-b-H7_EPISCLERITIS	12	48208368	0.0556	NA	0.655101	Episcleritis || id:finn-b-H7_EPISCLERITIS	Episcleritis	Episcleritis || ||	TRUE	igd	NA	NA	NA	NA	NA	NA	NA	33000	0.0177399	12	7.78108e-09	48208368	ieu-a-968	Ulcerative colitis || id:ieu-a-968	TRUE	reported	igd	2	TRUE
11	rs11209026	A	G	A	G	-0.520203	0.095	0.067	0.04604	FALSE	FALSE	FALSE	finn-b-H7_EPISCLERITIS	1	67705958	0.1309	NA	0.4679	Episcleritis || id:finn-b-H7_EPISCLERITIS	Episcleritis	Episcleritis || ||	TRUE	igd	NA	NA	NA	NA	NA	NA	NA	33000	0.0411802	1	3.20184e-62	67705958	ieu-a-968	Ulcerative colitis || id:ieu-a-968	TRUE	reported	igd	2	TRUE
12	rs11597483	G	A	G	A	0.0639133	-0.0788	0.346	0.3729	FALSE	FALSE	FALSE	finn-b-H7_EPISCLERITIS	10	35285117	0.057	NA	0.1666	Episcleritis || id:finn-b-H7_EPISCLERITIS	Episcleritis	Episcleritis || ||	TRUE	igd	NA	NA	NA	NA	NA	NA	NA	33000	0.0184	10	3.67502e-09	35285117	ieu-a-968	Ulcerative colitis || id:ieu-a-968	TRUE	reported	igd	2	TRUE
13	rs11612508	G	A	G	A	0.08158	-0.0897	0.267	0.388	FALSE	FALSE	FALSE	finn-b-H7_EPISCLERITIS	12	12657513	0.0568	NA	0.1143	Episcleritis || id:finn-b-H7_EPISCLERITIS	Episcleritis	Episcleritis || ||	TRUE	igd	NA	NA	NA	NA	NA	NA	NA	33000	0.0195902	12	1.06199e-08	12657513	ieu-a-968	Ulcerative colitis || id:ieu-a-968	TRUE	reported	igd	2	TRUE
14	rs11672983	A	G	A	G	0.0934903	0.0045	0.392	0.4396	FALSE	FALSE	FALSE	finn-b-H7_EPISCLERITIS	19	55383051	0.0556	NA	0.9351	Episcleritis || id:finn-b-H7_EPISCLERITIS	Episcleritis	Episcleritis || ||	TRUE	igd	NA	NA	NA	NA	NA	NA	NA	33000	0.0184084	19	6.49681e-11	55383051	ieu-a-968	Ulcerative colitis || id:ieu-a-968	TRUE	reported	igd	2	TRUE
15	rs11739663	C	T	C	T	-0.0692429	-0.0113	0.24	0.1532	FALSE	FALSE	FALSE	finn-b-H7_EPISCLERITIS	5	594083	0.0767	NA	0.8831	Episcleritis || id:finn-b-H7_EPISCLERITIS	Episcleritis	Episcleritis || ||	TRUE	igd	NA	NA	NA	NA	NA	NA	NA	33000	0.021279	5	1.81201e-08	594083	ieu-a-968	Ulcerative colitis || id:ieu-a-968	TRUE	reported	igd	2	TRUE
16	rs12103	C	T	C	T	-0.105261	-0.011	0.818	0.7359	FALSE	FALSE	FALSE	finn-b-H7_EPISCLERITIS	1	1249187	0.0628	NA	0.8615	Episcleritis || id:finn-b-H7_EPISCLERITIS	Episcleritis	Episcleritis || ||	TRUE	igd	TRUE	rs12103	rs12142199	T	C	G	A	33000	0.0226005	1	2.73401e-10	1247494	ieu-a-968	Ulcerative colitis || id:ieu-a-968	TRUE	reported	igd	2	TRUE
17	rs12720356	C	A	C	A	0.126633	-0.0792	0.094	0.08212	FALSE	FALSE	FALSE	finn-b-H7_EPISCLERITIS	19	10469975	0.1003	NA	0.4298	Episcleritis || id:finn-b-H7_EPISCLERITIS	Episcleritis	Episcleritis || ||	TRUE	igd	NA	NA	NA	NA	NA	NA	NA	33000	0.0308199	19	3.96798e-10	10469975	ieu-a-968	Ulcerative colitis || id:ieu-a-968	TRUE	reported	igd	2	TRUE
18	rs12933316	T	G	T	G	0.10436	0.0234	0.48	0.4706	FALSE	FALSE	FALSE	finn-b-H7_EPISCLERITIS	16	11699720	0.0553	NA	0.6721	Episcleritis || id:finn-b-H7_EPISCLERITIS	Episcleritis	Episcleritis || ||	TRUE	igd	NA	NA	NA	NA	NA	NA	NA	33000	0.0177593	16	8.52315e-11	11699720	ieu-a-968	Ulcerative colitis || id:ieu-a-968	TRUE	reported	igd	2	TRUE
19	rs12946510	T	C	T	C	0.151003	-0.0101	0.465	0.5188	FALSE	FALSE	FALSE	finn-b-H7_EPISCLERITIS	17	37912377	0.0554	NA	0.8554	Episcleritis || id:finn-b-H7_EPISCLERITIS	Episcleritis	Episcleritis || ||	TRUE	igd	NA	NA	NA	NA	NA	NA	NA	33000	0.0177702	17	3.38532e-26	37912377	ieu-a-968	Ulcerative colitis || id:ieu-a-968	TRUE	reported	igd	2	TRUE
20	rs1422878	T	C	T	C	0.142367	-0.0717	0.354	0.333	FALSE	FALSE	FALSE	finn-b-H7_EPISCLERITIS	5	158839217	0.0587	NA	0.2221	Episcleritis || id:finn-b-H7_EPISCLERITIS	Episcleritis	Episcleritis || ||	TRUE	igd	NA	NA	NA	NA	NA	NA	NA	33000	0.01855	5	5.40381e-19	158839217	ieu-a-968	Ulcerative colitis || id:ieu-a-968	TRUE	reported	igd	2	TRUE
21	rs1512973	A	G	A	G	-0.0922249	-0.0341	0.332	0.2159	FALSE	FALSE	FALSE	finn-b-H7_EPISCLERITIS	4	123506056	0.0673	NA	0.611999	Episcleritis || id:finn-b-H7_EPISCLERITIS	Episcleritis	Episcleritis || ||	TRUE	igd	NA	NA	NA	NA	NA	NA	NA	33000	0.0190601	4	2.49201e-10	123506056	ieu-a-968	Ulcerative colitis || id:ieu-a-968	TRUE	reported	igd	2	TRUE
22	rs17085007	C	T	C	T	0.153579	0.0041	0.183	0.1799	FALSE	FALSE	FALSE	finn-b-H7_EPISCLERITIS	13	27531267	0.0719	NA	0.9547	Episcleritis || id:finn-b-H7_EPISCLERITIS	Episcleritis	Episcleritis || ||	TRUE	igd	NA	NA	NA	NA	NA	NA	NA	33000	0.0227301	13	2.78805e-19	27531267	ieu-a-968	Ulcerative colitis || id:ieu-a-968	TRUE	reported	igd	2	TRUE
23	rs17229285	T	C	T	C	-0.111157	-0.04	0.504	0.4524	FALSE	FALSE	FALSE	finn-b-H7_EPISCLERITIS	2	199523122	0.0554	NA	0.47	Episcleritis || id:finn-b-H7_EPISCLERITIS	Episcleritis	Episcleritis || ||	TRUE	igd	NA	NA	NA	NA	NA	NA	NA	33000	0.0177299	2	1.72504e-13	199523122	ieu-a-968	Ulcerative colitis || id:ieu-a-968	TRUE	reported	igd	2	TRUE
24	rs1728785	C	A	C	A	0.0731085	0.0647	0.767	0.8203	FALSE	FALSE	FALSE	finn-b-H7_EPISCLERITIS	16	68591230	0.072	NA	0.3695	Episcleritis || id:finn-b-H7_EPISCLERITIS	Episcleritis	Episcleritis || ||	TRUE	igd	NA	NA	NA	NA	NA	NA	NA	33000	0.02134	16	3.70997e-08	68591230	ieu-a-968	Ulcerative colitis || id:ieu-a-968	TRUE	reported	igd	2	TRUE
25	rs17396847	A	G	A	G	-0.182842	-0.014	0.385	0.3405	FALSE	FALSE	FALSE	finn-b-H7_EPISCLERITIS	1	20144332	0.0583	NA	0.8102	Episcleritis || id:finn-b-H7_EPISCLERITIS	Episcleritis	Episcleritis || ||	TRUE	igd	NA	NA	NA	NA	NA	NA	NA	33000	0.01869	1	6.4121e-26	20144332	ieu-a-968	Ulcerative colitis || id:ieu-a-968	TRUE	reported	igd	2	TRUE
26	rs17539176	G	A	G	A	0.162969	0.0836	0.07	0.06554	FALSE	FALSE	FALSE	finn-b-H7_EPISCLERITIS	6	111777219	0.1118	NA	0.4545	Episcleritis || id:finn-b-H7_EPISCLERITIS	Episcleritis	Episcleritis || ||	TRUE	igd	NA	NA	NA	NA	NA	NA	NA	33000	0.0349101	6	1.53993e-11	111777219	ieu-a-968	Ulcerative colitis || id:ieu-a-968	TRUE	reported	igd	2	TRUE
27	rs17694108	A	G	A	G	0.103459	-0.0308	0.282	0.3481	FALSE	FALSE	FALSE	finn-b-H7_EPISCLERITIS	19	33731551	0.058	NA	0.595799	Episcleritis || id:finn-b-H7_EPISCLERITIS	Episcleritis	Episcleritis || ||	TRUE	igd	NA	NA	NA	NA	NA	NA	NA	33000	0.0196304	19	8.15831e-13	33731551	ieu-a-968	Ulcerative colitis || id:ieu-a-968	TRUE	reported	igd	2	TRUE
28	rs1801274	G	A	G	A	-0.175783	0.063	0.491	0.5026	FALSE	FALSE	FALSE	finn-b-H7_EPISCLERITIS	1	161479745	0.0551	NA	0.253	Episcleritis || id:finn-b-H7_EPISCLERITIS	Episcleritis	Episcleritis || ||	TRUE	igd	NA	NA	NA	NA	NA	NA	NA	33000	0.0179791	1	2.1208e-38	161479745	ieu-a-968	Ulcerative colitis || id:ieu-a-968	TRUE	reported	igd	2	TRUE
29	rs1893217	G	A	G	A	0.142367	0.062	0.157	0.1579	FALSE	FALSE	FALSE	finn-b-H7_EPISCLERITIS	18	12809340	0.0758	NA	0.4132	Episcleritis || id:finn-b-H7_EPISCLERITIS	Episcleritis	Episcleritis || ||	TRUE	igd	NA	NA	NA	NA	NA	NA	NA	33000	0.0236798	18	1.40314e-12	12809340	ieu-a-968	Ulcerative colitis || id:ieu-a-968	TRUE	reported	igd	2	TRUE
30	rs2111485	G	A	G	A	-0.08158	-0.0181	0.596	0.5823	FALSE	FALSE	FALSE	finn-b-H7_EPISCLERITIS	2	163110536	0.056	NA	0.747001	Episcleritis || id:finn-b-H7_EPISCLERITIS	Episcleritis	Episcleritis || ||	TRUE	igd	NA	NA	NA	NA	NA	NA	NA	33000	0.0180579	2	1.93099e-08	163110536	ieu-a-968	Ulcerative colitis || id:ieu-a-968	TRUE	reported	igd	2	TRUE
31	rs2155219	T	G	T	G	0.100373	0.0883	0.509	0.4379	FALSE	FALSE	FALSE	finn-b-H7_EPISCLERITIS	11	76299194	0.0556	NA	0.1121	Episcleritis || id:finn-b-H7_EPISCLERITIS	Episcleritis	Episcleritis || ||	TRUE	igd	NA	NA	NA	NA	NA	NA	NA	33000	0.0178602	11	1.78608e-15	76299194	ieu-a-968	Ulcerative colitis || id:ieu-a-968	TRUE	reported	igd	2	TRUE
32	rs2310173	G	T	G	T	-0.0907544	0.0428	0.535	0.6849	FALSE	FALSE	FALSE	finn-b-H7_EPISCLERITIS	2	102663628	0.0599	NA	0.4754	Episcleritis || id:finn-b-H7_EPISCLERITIS	Episcleritis	Episcleritis || ||	TRUE	igd	NA	NA	NA	NA	NA	NA	NA	33000	0.0177115	2	3.89493e-13	102663628	ieu-a-968	Ulcerative colitis || id:ieu-a-968	TRUE	reported	igd	2	TRUE
33	rs2413583	T	C	T	C	-0.145026	0.0274	0.167	0.1163	FALSE	FALSE	FALSE	finn-b-H7_EPISCLERITIS	22	39659773	0.0865	NA	0.751299	Episcleritis || id:finn-b-H7_EPISCLERITIS	Episcleritis	Episcleritis || ||	TRUE	igd	NA	NA	NA	NA	NA	NA	NA	33000	0.02443	22	1.15904e-13	39659773	ieu-a-968	Ulcerative colitis || id:ieu-a-968	TRUE	reported	igd	2	TRUE
34	rs2472649	G	A	G	A	0.115299	-0.076	0.824	0.8518	FALSE	FALSE	FALSE	finn-b-H7_EPISCLERITIS	4	74857708	0.0779	NA	0.3292	Episcleritis || id:finn-b-H7_EPISCLERITIS	Episcleritis	Episcleritis || ||	TRUE	igd	NA	NA	NA	NA	NA	NA	NA	33000	0.0290401	4	2.57199e-08	74857708	ieu-a-968	Ulcerative colitis || id:ieu-a-968	TRUE	reported	igd	2	TRUE
35	rs2651244	A	G	A	G	-0.0713886	-0.0637	0.401	0.4383	FALSE	FALSE	FALSE	finn-b-H7_EPISCLERITIS	1	70995562	0.0555	NA	0.2512	Episcleritis || id:finn-b-H7_EPISCLERITIS	Episcleritis	Episcleritis || ||	TRUE	igd	NA	NA	NA	NA	NA	NA	NA	33000	0.01817	1	2.29097e-08	70995562	ieu-a-968	Ulcerative colitis || id:ieu-a-968	TRUE	reported	igd	2	TRUE
36	rs2816954	A	T	A	T	0.207024	-0.064	0.849	0.8133	FALSE	TRUE	FALSE	finn-b-H7_EPISCLERITIS	1	200105746	0.0711	NA	0.3681	Episcleritis || id:finn-b-H7_EPISCLERITIS	Episcleritis	Episcleritis || ||	TRUE	igd	NA	NA	NA	NA	NA	NA	NA	33000	0.0293203	1	4.15719e-15	200105746	ieu-a-968	Ulcerative colitis || id:ieu-a-968	TRUE	reported	igd	2	TRUE
37	rs2823272	A	T	A	T	-0.138458	0.119	0.305	0.2565	FALSE	TRUE	FALSE	finn-b-H7_EPISCLERITIS	21	16798586	0.0639	NA	0.0625504	Episcleritis || id:finn-b-H7_EPISCLERITIS	Episcleritis	Episcleritis || ||	TRUE	igd	NA	NA	NA	NA	NA	NA	NA	33000	0.01973	21	5.89522e-15	16798586	ieu-a-968	Ulcerative colitis || id:ieu-a-968	TRUE	reported	igd	2	TRUE
38	rs2836878	A	G	A	G	-0.236102	0.0072	0.267	0.2474	FALSE	FALSE	FALSE	finn-b-H7_EPISCLERITIS	21	40465534	0.0641	NA	0.9103	Episcleritis || id:finn-b-H7_EPISCLERITIS	Episcleritis	Episcleritis || ||	TRUE	igd	NA	NA	NA	NA	NA	NA	NA	33000	0.02072	21	4.61849e-48	40465534	ieu-a-968	Ulcerative colitis || id:ieu-a-968	TRUE	reported	igd	2	TRUE
39	rs28374715	G	A	G	A	-0.0794762	-0.0351	0.262	0.2638	FALSE	FALSE	FALSE	finn-b-H7_EPISCLERITIS	15	41563950	0.0627	NA	0.5754	Episcleritis || id:finn-b-H7_EPISCLERITIS	Episcleritis	Episcleritis || ||	TRUE	igd	NA	NA	NA	NA	NA	NA	NA	33000	0.0204009	15	2.43299e-08	41563950	ieu-a-968	Ulcerative colitis || id:ieu-a-968	TRUE	reported	igd	2	TRUE
40	rs3024505	A	G	A	G	0.244514	-0.046	0.16	0.1571	FALSE	FALSE	FALSE	finn-b-H7_EPISCLERITIS	1	206939904	0.0758	NA	0.5439	Episcleritis || id:finn-b-H7_EPISCLERITIS	Episcleritis	Episcleritis || ||	TRUE	igd	NA	NA	NA	NA	NA	NA	NA	33000	0.0232807	1	6.94065e-41	206939904	ieu-a-968	Ulcerative colitis || id:ieu-a-968	TRUE	reported	igd	2	TRUE
41	rs3197999	A	G	A	G	0.18648	-0.0239	0.296	0.3928	FALSE	FALSE	FALSE	finn-b-H7_EPISCLERITIS	3	49721532	0.0567	NA	0.673101	Episcleritis || id:finn-b-H7_EPISCLERITIS	Episcleritis	Episcleritis || ||	TRUE	igd	NA	NA	NA	NA	NA	NA	NA	33000	0.019089	3	5.59629e-36	49721532	ieu-a-968	Ulcerative colitis || id:ieu-a-968	TRUE	reported	igd	2	TRUE
42	rs3742704	C	A	C	A	0.130151	-0.0652	0.091	0.08097	FALSE	FALSE	FALSE	finn-b-H7_EPISCLERITIS	14	88477882	0.1013	NA	0.5197	Episcleritis || id:finn-b-H7_EPISCLERITIS	Episcleritis	Episcleritis || ||	TRUE	igd	NA	NA	NA	NA	NA	NA	NA	33000	0.03071	14	1.55299e-08	88477882	ieu-a-968	Ulcerative colitis || id:ieu-a-968	TRUE	reported	igd	2	TRUE
43	rs3749171	T	C	T	C	0.154436	-0.0314	0.167	0.245	FALSE	FALSE	FALSE	finn-b-H7_EPISCLERITIS	2	241569692	0.0643	NA	0.625801	Episcleritis || id:finn-b-H7_EPISCLERITIS	Episcleritis	Episcleritis || ||	TRUE	igd	NA	NA	NA	NA	NA	NA	NA	33000	0.0228707	2	3.06902e-21	241569692	ieu-a-968	Ulcerative colitis || id:ieu-a-968	TRUE	reported	igd	2	TRUE
44	rs3774959	A	G	A	G	0.111541	0.0463	0.358	0.3736	FALSE	FALSE	FALSE	finn-b-H7_EPISCLERITIS	4	103511114	0.0569	NA	0.4166	Episcleritis || id:finn-b-H7_EPISCLERITIS	Episcleritis	Episcleritis || ||	TRUE	igd	NA	NA	NA	NA	NA	NA	NA	33000	0.0187201	4	3.66185e-12	103511114	ieu-a-968	Ulcerative colitis || id:ieu-a-968	TRUE	reported	igd	2	TRUE
45	rs4263839	G	A	G	A	0.140297	-0.0052	0.685	0.7074	FALSE	FALSE	FALSE	finn-b-H7_EPISCLERITIS	9	117566440	0.0606	NA	0.9317	Episcleritis || id:finn-b-H7_EPISCLERITIS	Episcleritis	Episcleritis || ||	TRUE	igd	NA	NA	NA	NA	NA	NA	NA	33000	0.0192401	9	5.44127e-18	117566440	ieu-a-968	Ulcerative colitis || id:ieu-a-968	TRUE	reported	igd	2	TRUE
46	rs4380874	C	T	C	T	-0.128393	-0.0965	0.595	0.6139	FALSE	FALSE	FALSE	finn-b-H7_EPISCLERITIS	7	107480315	0.0568	NA	0.0892791	Episcleritis || id:finn-b-H7_EPISCLERITIS	Episcleritis	Episcleritis || ||	TRUE	igd	NA	NA	NA	NA	NA	NA	NA	33000	0.01795	7	2.0649e-26	107480315	ieu-a-968	Ulcerative colitis || id:ieu-a-968	TRUE	reported	igd	2	TRUE
47	rs4722672	T	C	T	C	-0.0870947	-0.0826	0.817	0.7929	FALSE	FALSE	FALSE	finn-b-H7_EPISCLERITIS	7	27231762	0.0685	NA	0.2285	Episcleritis || id:finn-b-H7_EPISCLERITIS	Episcleritis	Episcleritis || ||	TRUE	igd	NA	NA	NA	NA	NA	NA	NA	33000	0.0225499	7	2.06101e-08	27231762	ieu-a-968	Ulcerative colitis || id:ieu-a-968	TRUE	reported	igd	2	TRUE
48	rs4728142	A	G	A	G	0.0989399	0.0643	0.444	0.4198	FALSE	FALSE	FALSE	finn-b-H7_EPISCLERITIS	7	128573967	0.0561	NA	0.2514	Episcleritis || id:finn-b-H7_EPISCLERITIS	Episcleritis	Episcleritis || ||	TRUE	igd	NA	NA	NA	NA	NA	NA	NA	33000	0.017842	7	4.37119e-14	128573967	ieu-a-968	Ulcerative colitis || id:ieu-a-968	TRUE	reported	igd	2	TRUE
49	rs4743820	T	C	T	C	0.0790432	-0.0472	0.702	0.6661	FALSE	FALSE	FALSE	finn-b-H7_EPISCLERITIS	9	93928416	0.0586	NA	0.4206	Episcleritis || id:finn-b-H7_EPISCLERITIS	Episcleritis	Episcleritis || ||	TRUE	igd	NA	NA	NA	NA	NA	NA	NA	33000	0.0196702	9	3.60197e-09	93928416	ieu-a-968	Ulcerative colitis || id:ieu-a-968	TRUE	reported	igd	2	TRUE
50	rs483905	A	G	A	G	0.0544882	-0.0612	0.292	0.2159	FALSE	FALSE	FALSE	finn-b-H7_EPISCLERITIS	11	96023427	0.0669	NA	0.3599	Episcleritis || id:finn-b-H7_EPISCLERITIS	Episcleritis	Episcleritis || ||	TRUE	igd	NA	NA	NA	NA	NA	NA	NA	33000	0.0191909	11	1.20501e-08	96023427	ieu-a-968	Ulcerative colitis || id:ieu-a-968	TRUE	reported	igd	2	TRUE
51	rs561722	T	C	T	C	-0.113729	-0.07	0.337	0.3968	FALSE	FALSE	FALSE	finn-b-H7_EPISCLERITIS	11	114386830	0.0565	NA	0.2148	Episcleritis || id:finn-b-H7_EPISCLERITIS	Episcleritis	Episcleritis || ||	TRUE	igd	NA	NA	NA	NA	NA	NA	NA	33000	0.01914	11	5.14754e-17	114386830	ieu-a-968	Ulcerative colitis || id:ieu-a-968	TRUE	reported	igd	2	TRUE
52	rs5763634	C	T	C	T	-0.10075	-0.0089	0.74	0.7148	FALSE	FALSE	FALSE	finn-b-H7_EPISCLERITIS	22	30350532	0.0612	NA	0.8838	Episcleritis || id:finn-b-H7_EPISCLERITIS	Episcleritis	Episcleritis || ||	TRUE	igd	NA	NA	NA	NA	NA	NA	NA	33000	0.0200892	22	2.96825e-11	30350532	ieu-a-968	Ulcerative colitis || id:ieu-a-968	TRUE	reported	igd	2	TRUE
53	rs6017342	C	A	C	A	0.205918	-0.0076	0.53	0.5572	FALSE	FALSE	FALSE	finn-b-H7_EPISCLERITIS	20	43065028	0.0557	NA	0.8915	Episcleritis || id:finn-b-H7_EPISCLERITIS	Episcleritis	Episcleritis || ||	TRUE	igd	NA	NA	NA	NA	NA	NA	NA	33000	0.0181899	20	1.43087e-43	43065028	ieu-a-968	Ulcerative colitis || id:ieu-a-968	TRUE	reported	igd	2	TRUE
54	rs6062504	G	A	G	A	0.0781778	0.0166	0.684	0.7391	FALSE	FALSE	FALSE	finn-b-H7_EPISCLERITIS	20	62348907	0.0629	NA	0.791899	Episcleritis || id:finn-b-H7_EPISCLERITIS	Episcleritis	Episcleritis || ||	TRUE	igd	NA	NA	NA	NA	NA	NA	NA	33000	0.01939	20	7.49376e-11	62348907	ieu-a-968	Ulcerative colitis || id:ieu-a-968	TRUE	reported	igd	2	TRUE
55	rs6088765	G	T	G	T	0.0760347	-0.0324	0.437	0.4952	FALSE	FALSE	FALSE	finn-b-H7_EPISCLERITIS	20	33799280	0.0554	NA	0.557799	Episcleritis || id:finn-b-H7_EPISCLERITIS	Episcleritis	Episcleritis || ||	TRUE	igd	NA	NA	NA	NA	NA	NA	NA	33000	0.0180502	20	2.20602e-08	33799280	ieu-a-968	Ulcerative colitis || id:ieu-a-968	TRUE	reported	igd	2	TRUE
56	rs6426833	A	G	A	G	0.235343	0.0646	0.542	0.5088	FALSE	FALSE	FALSE	finn-b-H7_EPISCLERITIS	1	20171860	0.0553	NA	0.2421	Episcleritis || id:finn-b-H7_EPISCLERITIS	Episcleritis	Episcleritis || ||	TRUE	igd	NA	NA	NA	NA	NA	NA	NA	33000	0.0180098	1	2.39221e-68	20171860	ieu-a-968	Ulcerative colitis || id:ieu-a-968	TRUE	reported	igd	2	TRUE
57	rs6437359	G	A	G	A	-0.0843411	-0.0446	0.735	0.6851	FALSE	FALSE	FALSE	finn-b-H7_EPISCLERITIS	2	241597384	0.0595	NA	0.4533	Episcleritis || id:finn-b-H7_EPISCLERITIS	Episcleritis	Episcleritis || ||	TRUE	igd	NA	NA	NA	NA	NA	NA	NA	33000	0.0211805	2	8.24309e-09	241597384	ieu-a-968	Ulcerative colitis || id:ieu-a-968	TRUE	reported	igd	2	TRUE
58	rs6584283	C	T	C	T	-0.164667	-0.0461	0.523	0.5498	FALSE	FALSE	FALSE	finn-b-H7_EPISCLERITIS	10	101290301	0.0555	NA	0.4066	Episcleritis || id:finn-b-H7_EPISCLERITIS	Episcleritis	Episcleritis || ||	TRUE	igd	NA	NA	NA	NA	NA	NA	NA	33000	0.0177887	10	1.91382e-34	101290301	ieu-a-968	Ulcerative colitis || id:ieu-a-968	TRUE	reported	igd	2	TRUE
59	rs6889364	A	G	A	G	0.115113	0.1728	0.109	0.1931	FALSE	FALSE	FALSE	finn-b-H7_EPISCLERITIS	5	40347469	0.0698	NA	0.01337	Episcleritis || id:finn-b-H7_EPISCLERITIS	Episcleritis	Episcleritis || ||	TRUE	igd	NA	NA	NA	NA	NA	NA	NA	33000	0.0257108	5	2.68782e-11	40347469	ieu-a-968	Ulcerative colitis || id:ieu-a-968	TRUE	reported	igd	2	TRUE
60	rs6911490	C	T	C	T	-0.064851	-0.0456	0.792	0.7895	FALSE	FALSE	FALSE	finn-b-H7_EPISCLERITIS	6	106522027	0.0684	NA	0.5046	Episcleritis || id:finn-b-H7_EPISCLERITIS	Episcleritis	Episcleritis || ||	TRUE	igd	NA	NA	NA	NA	NA	NA	NA	33000	0.0214801	6	1.45999e-08	106522027	ieu-a-968	Ulcerative colitis || id:ieu-a-968	TRUE	reported	igd	2	TRUE
61	rs6920220	A	G	A	G	0.14842	0.045	0.206	0.1888	FALSE	FALSE	FALSE	finn-b-H7_EPISCLERITIS	6	138006504	0.0703	NA	0.5218	Episcleritis || id:finn-b-H7_EPISCLERITIS	Episcleritis	Episcleritis || ||	TRUE	igd	NA	NA	NA	NA	NA	NA	NA	33000	0.0215695	6	1.39991e-21	138006504	ieu-a-968	Ulcerative colitis || id:ieu-a-968	TRUE	reported	igd	2	TRUE
62	rs6927022	G	A	G	A	-0.367591	0.1337	0.465	0.4399	FALSE	FALSE	FALSE	finn-b-H7_EPISCLERITIS	6	32612397	0.0604	NA	0.0267898	Episcleritis || id:finn-b-H7_EPISCLERITIS	Episcleritis	Episcleritis || ||	TRUE	igd	NA	NA	NA	NA	NA	NA	NA	33000	0.0203604	6	4.70977e-133	32612397	ieu-a-968	Ulcerative colitis || id:ieu-a-968	TRUE	reported	igd	2	TRUE
63	rs7134599	A	G	A	G	0.144966	0.0565	0.378	0.3235	FALSE	FALSE	FALSE	finn-b-H7_EPISCLERITIS	12	68500075	0.0589	NA	0.3374	Episcleritis || id:finn-b-H7_EPISCLERITIS	Episcleritis	Episcleritis || ||	TRUE	igd	NA	NA	NA	NA	NA	NA	NA	33000	0.0180807	12	8.5055e-32	68500075	ieu-a-968	Ulcerative colitis || id:ieu-a-968	TRUE	reported	igd	2	TRUE
64	rs7184802	A	G	A	G	-0.0864297	-0.0105	0.177	0.1631	FALSE	FALSE	FALSE	finn-b-H7_EPISCLERITIS	16	50355996	0.0746	NA	0.8886	Episcleritis || id:finn-b-H7_EPISCLERITIS	Episcleritis	Episcleritis || ||	TRUE	igd	NA	NA	NA	NA	NA	NA	NA	33000	0.0232198	16	9.105e-09	50355996	ieu-a-968	Ulcerative colitis || id:ieu-a-968	TRUE	reported	igd	2	TRUE
65	rs7210086	C	A	C	A	-0.106139	0.0558	0.203	0.17	FALSE	FALSE	FALSE	finn-b-H7_EPISCLERITIS	17	70641698	0.0735	NA	0.4477	Episcleritis || id:finn-b-H7_EPISCLERITIS	Episcleritis	Episcleritis || ||	TRUE	igd	NA	NA	NA	NA	NA	NA	NA	33000	0.023039	17	1.88599e-09	70641698	ieu-a-968	Ulcerative colitis || id:ieu-a-968	TRUE	reported	igd	2	TRUE
66	rs7240004	G	A	G	A	-0.0841428	-0.0103	0.384	0.3783	FALSE	FALSE	FALSE	finn-b-H7_EPISCLERITIS	18	46395022	0.0572	NA	0.8571	Episcleritis || id:finn-b-H7_EPISCLERITIS	Episcleritis	Episcleritis || ||	TRUE	igd	NA	NA	NA	NA	NA	NA	NA	33000	0.0183704	18	1.309e-09	46395022	ieu-a-968	Ulcerative colitis || id:ieu-a-968	TRUE	reported	igd	2	TRUE
67	rs7404095	C	T	C	T	0.0675297	-0.0116	0.572	0.6365	FALSE	FALSE	FALSE	finn-b-H7_EPISCLERITIS	16	23864590	0.0575	NA	0.8409	Episcleritis || id:finn-b-H7_EPISCLERITIS	Episcleritis	Episcleritis || ||	TRUE	igd	NA	NA	NA	NA	NA	NA	NA	33000	0.01797	16	1.15401e-08	23864590	ieu-a-968	Ulcerative colitis || id:ieu-a-968	TRUE	reported	igd	2	TRUE
68	rs7523335	A	G	A	G	-0.108142	-0.0077	0.178	0.2662	FALSE	FALSE	FALSE	finn-b-H7_EPISCLERITIS	1	8180210	0.0623	NA	0.9014	Episcleritis || id:finn-b-H7_EPISCLERITIS	Episcleritis	Episcleritis || ||	TRUE	igd	NA	NA	NA	NA	NA	NA	NA	33000	0.0237201	1	2.39718e-13	8180210	ieu-a-968	Ulcerative colitis || id:ieu-a-968	TRUE	reported	igd	2	TRUE
69	rs7554511	A	C	A	C	-0.162166	-0.075	0.275	0.2129	FALSE	FALSE	FALSE	finn-b-H7_EPISCLERITIS	1	200877562	0.0675	NA	0.2668	Episcleritis || id:finn-b-H7_EPISCLERITIS	Episcleritis	Episcleritis || ||	TRUE	igd	NA	NA	NA	NA	NA	NA	NA	33000	0.0202199	1	9.74092e-25	200877562	ieu-a-968	Ulcerative colitis || id:ieu-a-968	TRUE	reported	igd	2	TRUE
70	rs7608910	G	A	G	A	0.138021	0.0955	0.394	0.3686	FALSE	FALSE	FALSE	finn-b-H7_EPISCLERITIS	2	61204856	0.0571	NA	0.0944104	Episcleritis || id:finn-b-H7_EPISCLERITIS	Episcleritis	Episcleritis || ||	TRUE	igd	NA	NA	NA	NA	NA	NA	NA	33000	0.0180401	2	6.56599e-25	61204856	ieu-a-968	Ulcerative colitis || id:ieu-a-968	TRUE	reported	igd	2	TRUE
71	rs798502	C	A	C	A	-0.119572	0.1131	0.291	0.3522	FALSE	FALSE	FALSE	finn-b-H7_EPISCLERITIS	7	2789880	0.0578	NA	0.0505103	Episcleritis || id:finn-b-H7_EPISCLERITIS	Episcleritis	Episcleritis || ||	TRUE	igd	NA	NA	NA	NA	NA	NA	NA	33000	0.0196697	7	6.08836e-17	2789880	ieu-a-968	Ulcerative colitis || id:ieu-a-968	TRUE	reported	igd	2	TRUE
72	rs941823	C	T	C	T	0.0969515	0.0111	0.758	0.7288	FALSE	FALSE	FALSE	finn-b-H7_EPISCLERITIS	13	41013977	0.062	NA	0.8585	Episcleritis || id:finn-b-H7_EPISCLERITIS	Episcleritis	Episcleritis || ||	TRUE	igd	NA	NA	NA	NA	NA	NA	NA	33000	0.02084	13	2.95325e-11	41013977	ieu-a-968	Ulcerative colitis || id:ieu-a-968	TRUE	reported	igd	2	TRUE

## Sheet: UC&SCLERITIS
The detailed information of SNPs identified as IVs in the replication practice. (exposure: UC outcome: scleritis)
	SNP	effect_allele.exposure	other_allele.exposure	effect_allele.outcome	other_allele.outcome	beta.exposure	beta.outcome	eaf.exposure	eaf.outcome	remove	palindromic	ambiguous	id.outcome	chr	pos	se.outcome	samplesize.outcome	pval.outcome	outcome	originalname.outcome	outcome.deprecated	mr_keep.outcome	data_source.outcome	proxy.outcome	target_snp.outcome	proxy_snp.outcome	target_a1.outcome	target_a2.outcome	proxy_a1.outcome	proxy_a2.outcome	samplesize.exposure	se.exposure	chr.exposure	pval.exposure	pos.exposure	id.exposure	exposure	mr_keep.exposure	pval_origin.exposure	data_source.exposure	action	mr_keep
1	rs1016883	A	G	A	G	-0.0954102	-0.0161	0.183	0.2083	FALSE	FALSE	FALSE	finn-b-H7_SCLERITIS	2	198881668	0.158	NA	0.919	Scleritis || id:finn-b-H7_SCLERITIS	Scleritis	Scleritis || ||	TRUE	igd	NA	NA	NA	NA	NA	NA	NA	33000	0.0229402	2	2.87303e-08	198881668	ieu-a-968	Ulcerative colitis || id:ieu-a-968	TRUE	reported	igd	2	TRUE
2	rs1026916	G	A	G	A	0.0887219	0.0935	0.646	0.6179	FALSE	FALSE	FALSE	finn-b-H7_SCLERITIS	17	40529835	0.1323	NA	0.4796	Scleritis || id:finn-b-H7_SCLERITIS	Scleritis	Scleritis || ||	TRUE	igd	NA	NA	NA	NA	NA	NA	NA	33000	0.0188099	17	2.79383e-11	40529835	ieu-a-968	Ulcerative colitis || id:ieu-a-968	TRUE	reported	igd	2	TRUE
3	rs1050152	T	C	T	C	0.0806579	-0.0031	0.426	0.3163	FALSE	FALSE	FALSE	finn-b-H7_SCLERITIS	5	131676320	0.1382	NA	0.9819	Scleritis || id:finn-b-H7_SCLERITIS	Scleritis	Scleritis || ||	TRUE	igd	NA	NA	NA	NA	NA	NA	NA	33000	0.0179099	5	9.46891e-11	131676320	ieu-a-968	Ulcerative colitis || id:ieu-a-968	TRUE	reported	igd	2	TRUE
4	rs10758669	A	C	A	C	-0.155293	-0.1219	0.651	0.6421	FALSE	FALSE	FALSE	finn-b-H7_SCLERITIS	9	4981602	0.1339	NA	0.3626	Scleritis || id:finn-b-H7_SCLERITIS	Scleritis	Scleritis || ||	TRUE	igd	NA	NA	NA	NA	NA	NA	NA	33000	0.0183899	9	6.96466e-29	4981602	ieu-a-968	Ulcerative colitis || id:ieu-a-968	TRUE	reported	igd	2	TRUE
5	rs10761659	G	A	G	A	0.118333	0.1644	0.543	0.5284	FALSE	FALSE	FALSE	finn-b-H7_SCLERITIS	10	64445564	0.1285	NA	0.2006	Scleritis || id:finn-b-H7_SCLERITIS	Scleritis	Scleritis || ||	TRUE	igd	NA	NA	NA	NA	NA	NA	NA	33000	0.01784	10	4.94652e-17	64445564	ieu-a-968	Ulcerative colitis || id:ieu-a-968	TRUE	reported	igd	2	TRUE
6	rs10781499	A	G	A	G	0.149282	-0.0795	0.412	0.417	FALSE	FALSE	FALSE	finn-b-H7_SCLERITIS	9	139266405	0.13	NA	0.541101	Scleritis || id:finn-b-H7_SCLERITIS	Scleritis	Scleritis || ||	TRUE	igd	NA	NA	NA	NA	NA	NA	NA	33000	0.0179194	9	3.90122e-28	139266405	ieu-a-968	Ulcerative colitis || id:ieu-a-968	TRUE	reported	igd	2	TRUE
7	rs10797432	T	C	T	C	-0.0754781	0.1413	0.478	0.4771	FALSE	FALSE	FALSE	finn-b-H7_SCLERITIS	1	2501338	0.1286	NA	0.2721	Scleritis || id:finn-b-H7_SCLERITIS	Scleritis	Scleritis || ||	TRUE	igd	NA	NA	NA	NA	NA	NA	NA	33000	0.0177399	1	2.62422e-12	2501338	ieu-a-968	Ulcerative colitis || id:ieu-a-968	TRUE	reported	igd	2	TRUE
8	rs11041476	A	G	A	G	0.0778865	0.1342	0.317	0.3222	FALSE	FALSE	FALSE	finn-b-H7_SCLERITIS	11	1875067	0.1376	NA	0.3295	Scleritis || id:finn-b-H7_SCLERITIS	Scleritis	Scleritis || ||	TRUE	igd	NA	NA	NA	NA	NA	NA	NA	33000	0.0189903	11	6.98602e-10	1875067	ieu-a-968	Ulcerative colitis || id:ieu-a-968	TRUE	reported	igd	2	TRUE
9	rs11150589	C	T	C	T	-0.0861777	-0.0195	0.537	0.5648	FALSE	FALSE	FALSE	finn-b-H7_SCLERITIS	16	30482494	0.1307	NA	0.8812	Scleritis || id:finn-b-H7_SCLERITIS	Scleritis	Scleritis || ||	TRUE	igd	NA	NA	NA	NA	NA	NA	NA	33000	0.0177412	16	6.03698e-10	30482494	ieu-a-968	Ulcerative colitis || id:ieu-a-968	TRUE	reported	igd	2	TRUE
10	rs11168249	C	T	C	T	0.0760347	-0.0326	0.467	0.5091	FALSE	FALSE	FALSE	finn-b-H7_SCLERITIS	12	48208368	0.1293	NA	0.8007	Scleritis || id:finn-b-H7_SCLERITIS	Scleritis	Scleritis || ||	TRUE	igd	NA	NA	NA	NA	NA	NA	NA	33000	0.0177399	12	7.78108e-09	48208368	ieu-a-968	Ulcerative colitis || id:ieu-a-968	TRUE	reported	igd	2	TRUE
11	rs11209026	A	G	A	G	-0.520203	0.4568	0.067	0.04603	FALSE	FALSE	FALSE	finn-b-H7_SCLERITIS	1	67705958	0.3065	NA	0.1361	Scleritis || id:finn-b-H7_SCLERITIS	Scleritis	Scleritis || ||	TRUE	igd	NA	NA	NA	NA	NA	NA	NA	33000	0.0411802	1	3.20184e-62	67705958	ieu-a-968	Ulcerative colitis || id:ieu-a-968	TRUE	reported	igd	2	TRUE
12	rs11597483	G	A	G	A	0.0639133	0.2176	0.346	0.373	FALSE	FALSE	FALSE	finn-b-H7_SCLERITIS	10	35285117	0.1326	NA	0.1008	Scleritis || id:finn-b-H7_SCLERITIS	Scleritis	Scleritis || ||	TRUE	igd	NA	NA	NA	NA	NA	NA	NA	33000	0.0184	10	3.67502e-09	35285117	ieu-a-968	Ulcerative colitis || id:ieu-a-968	TRUE	reported	igd	2	TRUE
13	rs11612508	G	A	G	A	0.08158	-0.0347	0.267	0.3881	FALSE	FALSE	FALSE	finn-b-H7_SCLERITIS	12	12657513	0.1321	NA	0.7925	Scleritis || id:finn-b-H7_SCLERITIS	Scleritis	Scleritis || ||	TRUE	igd	NA	NA	NA	NA	NA	NA	NA	33000	0.0195902	12	1.06199e-08	12657513	ieu-a-968	Ulcerative colitis || id:ieu-a-968	TRUE	reported	igd	2	TRUE
14	rs11672983	A	G	A	G	0.0934903	-0.0943	0.392	0.4395	FALSE	FALSE	FALSE	finn-b-H7_SCLERITIS	19	55383051	0.1294	NA	0.466	Scleritis || id:finn-b-H7_SCLERITIS	Scleritis	Scleritis || ||	TRUE	igd	NA	NA	NA	NA	NA	NA	NA	33000	0.0184084	19	6.49681e-11	55383051	ieu-a-968	Ulcerative colitis || id:ieu-a-968	TRUE	reported	igd	2	TRUE
15	rs11739663	C	T	C	T	-0.0692429	0.2488	0.24	0.1532	FALSE	FALSE	FALSE	finn-b-H7_SCLERITIS	5	594083	0.1783	NA	0.1627	Scleritis || id:finn-b-H7_SCLERITIS	Scleritis	Scleritis || ||	TRUE	igd	NA	NA	NA	NA	NA	NA	NA	33000	0.021279	5	1.81201e-08	594083	ieu-a-968	Ulcerative colitis || id:ieu-a-968	TRUE	reported	igd	2	TRUE
16	rs12103	C	T	C	T	-0.105261	-0.1948	0.818	0.7359	FALSE	FALSE	FALSE	finn-b-H7_SCLERITIS	1	1249187	0.146	NA	0.1824	Scleritis || id:finn-b-H7_SCLERITIS	Scleritis	Scleritis || ||	TRUE	igd	TRUE	rs12103	rs12142199	T	C	G	A	33000	0.0226005	1	2.73401e-10	1247494	ieu-a-968	Ulcerative colitis || id:ieu-a-968	TRUE	reported	igd	2	TRUE
17	rs12720356	C	A	C	A	0.126633	-0.2132	0.094	0.08212	FALSE	FALSE	FALSE	finn-b-H7_SCLERITIS	19	10469975	0.2335	NA	0.3613	Scleritis || id:finn-b-H7_SCLERITIS	Scleritis	Scleritis || ||	TRUE	igd	NA	NA	NA	NA	NA	NA	NA	33000	0.0308199	19	3.96798e-10	10469975	ieu-a-968	Ulcerative colitis || id:ieu-a-968	TRUE	reported	igd	2	TRUE
18	rs12933316	T	G	T	G	0.10436	-0.04	0.48	0.4706	FALSE	FALSE	FALSE	finn-b-H7_SCLERITIS	16	11699720	0.1287	NA	0.755699	Scleritis || id:finn-b-H7_SCLERITIS	Scleritis	Scleritis || ||	TRUE	igd	NA	NA	NA	NA	NA	NA	NA	33000	0.0177593	16	8.52315e-11	11699720	ieu-a-968	Ulcerative colitis || id:ieu-a-968	TRUE	reported	igd	2	TRUE
19	rs12946510	T	C	T	C	0.151003	-0.1297	0.465	0.5188	FALSE	FALSE	FALSE	finn-b-H7_SCLERITIS	17	37912377	0.1289	NA	0.3146	Scleritis || id:finn-b-H7_SCLERITIS	Scleritis	Scleritis || ||	TRUE	igd	NA	NA	NA	NA	NA	NA	NA	33000	0.0177702	17	3.38532e-26	37912377	ieu-a-968	Ulcerative colitis || id:ieu-a-968	TRUE	reported	igd	2	TRUE
20	rs1422878	T	C	T	C	0.142367	0.0487	0.354	0.3331	FALSE	FALSE	FALSE	finn-b-H7_SCLERITIS	5	158839217	0.1366	NA	0.7212	Scleritis || id:finn-b-H7_SCLERITIS	Scleritis	Scleritis || ||	TRUE	igd	NA	NA	NA	NA	NA	NA	NA	33000	0.01855	5	5.40381e-19	158839217	ieu-a-968	Ulcerative colitis || id:ieu-a-968	TRUE	reported	igd	2	TRUE
21	rs1512973	A	G	A	G	-0.0922249	0.2068	0.332	0.216	FALSE	FALSE	FALSE	finn-b-H7_SCLERITIS	4	123506056	0.1561	NA	0.1851	Scleritis || id:finn-b-H7_SCLERITIS	Scleritis	Scleritis || ||	TRUE	igd	NA	NA	NA	NA	NA	NA	NA	33000	0.0190601	4	2.49201e-10	123506056	ieu-a-968	Ulcerative colitis || id:ieu-a-968	TRUE	reported	igd	2	TRUE
22	rs17085007	C	T	C	T	0.153579	-0.0925	0.183	0.1799	FALSE	FALSE	FALSE	finn-b-H7_SCLERITIS	13	27531267	0.1673	NA	0.5801	Scleritis || id:finn-b-H7_SCLERITIS	Scleritis	Scleritis || ||	TRUE	igd	NA	NA	NA	NA	NA	NA	NA	33000	0.0227301	13	2.78805e-19	27531267	ieu-a-968	Ulcerative colitis || id:ieu-a-968	TRUE	reported	igd	2	TRUE
23	rs17229285	T	C	T	C	-0.111157	0.2096	0.504	0.4525	FALSE	FALSE	FALSE	finn-b-H7_SCLERITIS	2	199523122	0.129	NA	0.1043	Scleritis || id:finn-b-H7_SCLERITIS	Scleritis	Scleritis || ||	TRUE	igd	NA	NA	NA	NA	NA	NA	NA	33000	0.0177299	2	1.72504e-13	199523122	ieu-a-968	Ulcerative colitis || id:ieu-a-968	TRUE	reported	igd	2	TRUE
24	rs1728785	C	A	C	A	0.0731085	-0.0451	0.767	0.8203	FALSE	FALSE	FALSE	finn-b-H7_SCLERITIS	16	68591230	0.1677	NA	0.7878	Scleritis || id:finn-b-H7_SCLERITIS	Scleritis	Scleritis || ||	TRUE	igd	NA	NA	NA	NA	NA	NA	NA	33000	0.02134	16	3.70997e-08	68591230	ieu-a-968	Ulcerative colitis || id:ieu-a-968	TRUE	reported	igd	2	TRUE
25	rs17396847	A	G	A	G	-0.182842	0.087	0.385	0.3405	FALSE	FALSE	FALSE	finn-b-H7_SCLERITIS	1	20144332	0.1356	NA	0.5211	Scleritis || id:finn-b-H7_SCLERITIS	Scleritis	Scleritis || ||	TRUE	igd	NA	NA	NA	NA	NA	NA	NA	33000	0.01869	1	6.4121e-26	20144332	ieu-a-968	Ulcerative colitis || id:ieu-a-968	TRUE	reported	igd	2	TRUE
26	rs17539176	G	A	G	A	0.162969	0.3454	0.07	0.06554	FALSE	FALSE	FALSE	finn-b-H7_SCLERITIS	6	111777219	0.2597	NA	0.1835	Scleritis || id:finn-b-H7_SCLERITIS	Scleritis	Scleritis || ||	TRUE	igd	NA	NA	NA	NA	NA	NA	NA	33000	0.0349101	6	1.53993e-11	111777219	ieu-a-968	Ulcerative colitis || id:ieu-a-968	TRUE	reported	igd	2	TRUE
27	rs17694108	A	G	A	G	0.103459	0.1391	0.282	0.3482	FALSE	FALSE	FALSE	finn-b-H7_SCLERITIS	19	33731551	0.135	NA	0.3029	Scleritis || id:finn-b-H7_SCLERITIS	Scleritis	Scleritis || ||	TRUE	igd	NA	NA	NA	NA	NA	NA	NA	33000	0.0196304	19	8.15831e-13	33731551	ieu-a-968	Ulcerative colitis || id:ieu-a-968	TRUE	reported	igd	2	TRUE
28	rs1801274	G	A	G	A	-0.175783	-0.0758	0.491	0.5026	FALSE	FALSE	FALSE	finn-b-H7_SCLERITIS	1	161479745	0.1282	NA	0.5547	Scleritis || id:finn-b-H7_SCLERITIS	Scleritis	Scleritis || ||	TRUE	igd	NA	NA	NA	NA	NA	NA	NA	33000	0.0179791	1	2.1208e-38	161479745	ieu-a-968	Ulcerative colitis || id:ieu-a-968	TRUE	reported	igd	2	TRUE
29	rs1893217	G	A	G	A	0.142367	0.0078	0.157	0.1579	FALSE	FALSE	FALSE	finn-b-H7_SCLERITIS	18	12809340	0.1767	NA	0.9646	Scleritis || id:finn-b-H7_SCLERITIS	Scleritis	Scleritis || ||	TRUE	igd	NA	NA	NA	NA	NA	NA	NA	33000	0.0236798	18	1.40314e-12	12809340	ieu-a-968	Ulcerative colitis || id:ieu-a-968	TRUE	reported	igd	2	TRUE
30	rs2111485	G	A	G	A	-0.08158	-0.0467	0.596	0.5823	FALSE	FALSE	FALSE	finn-b-H7_SCLERITIS	2	163110536	0.1304	NA	0.7204	Scleritis || id:finn-b-H7_SCLERITIS	Scleritis	Scleritis || ||	TRUE	igd	NA	NA	NA	NA	NA	NA	NA	33000	0.0180579	2	1.93099e-08	163110536	ieu-a-968	Ulcerative colitis || id:ieu-a-968	TRUE	reported	igd	2	TRUE
31	rs2155219	T	G	T	G	0.100373	0.1008	0.509	0.4379	FALSE	FALSE	FALSE	finn-b-H7_SCLERITIS	11	76299194	0.1293	NA	0.4354	Scleritis || id:finn-b-H7_SCLERITIS	Scleritis	Scleritis || ||	TRUE	igd	NA	NA	NA	NA	NA	NA	NA	33000	0.0178602	11	1.78608e-15	76299194	ieu-a-968	Ulcerative colitis || id:ieu-a-968	TRUE	reported	igd	2	TRUE
32	rs2310173	G	T	G	T	-0.0907544	0.1527	0.535	0.6849	FALSE	FALSE	FALSE	finn-b-H7_SCLERITIS	2	102663628	0.1396	NA	0.2742	Scleritis || id:finn-b-H7_SCLERITIS	Scleritis	Scleritis || ||	TRUE	igd	NA	NA	NA	NA	NA	NA	NA	33000	0.0177115	2	3.89493e-13	102663628	ieu-a-968	Ulcerative colitis || id:ieu-a-968	TRUE	reported	igd	2	TRUE
33	rs2413583	T	C	T	C	-0.145026	-0.2837	0.167	0.1163	FALSE	FALSE	FALSE	finn-b-H7_SCLERITIS	22	39659773	0.2008	NA	0.1577	Scleritis || id:finn-b-H7_SCLERITIS	Scleritis	Scleritis || ||	TRUE	igd	NA	NA	NA	NA	NA	NA	NA	33000	0.02443	22	1.15904e-13	39659773	ieu-a-968	Ulcerative colitis || id:ieu-a-968	TRUE	reported	igd	2	TRUE
34	rs2472649	G	A	G	A	0.115299	-0.3224	0.824	0.8518	FALSE	FALSE	FALSE	finn-b-H7_SCLERITIS	4	74857708	0.1821	NA	0.0767096	Scleritis || id:finn-b-H7_SCLERITIS	Scleritis	Scleritis || ||	TRUE	igd	NA	NA	NA	NA	NA	NA	NA	33000	0.0290401	4	2.57199e-08	74857708	ieu-a-968	Ulcerative colitis || id:ieu-a-968	TRUE	reported	igd	2	TRUE
35	rs2651244	A	G	A	G	-0.0713886	-0.0864	0.401	0.4383	FALSE	FALSE	FALSE	finn-b-H7_SCLERITIS	1	70995562	0.1292	NA	0.5038	Scleritis || id:finn-b-H7_SCLERITIS	Scleritis	Scleritis || ||	TRUE	igd	NA	NA	NA	NA	NA	NA	NA	33000	0.01817	1	2.29097e-08	70995562	ieu-a-968	Ulcerative colitis || id:ieu-a-968	TRUE	reported	igd	2	TRUE
36	rs2816954	A	T	A	T	0.207024	-0.2311	0.849	0.8133	FALSE	TRUE	FALSE	finn-b-H7_SCLERITIS	1	200105746	0.1653	NA	0.1622	Scleritis || id:finn-b-H7_SCLERITIS	Scleritis	Scleritis || ||	TRUE	igd	NA	NA	NA	NA	NA	NA	NA	33000	0.0293203	1	4.15719e-15	200105746	ieu-a-968	Ulcerative colitis || id:ieu-a-968	TRUE	reported	igd	2	TRUE
37	rs2823272	A	T	A	T	-0.138458	-0.0221	0.305	0.2564	FALSE	TRUE	FALSE	finn-b-H7_SCLERITIS	21	16798586	0.1481	NA	0.8812	Scleritis || id:finn-b-H7_SCLERITIS	Scleritis	Scleritis || ||	TRUE	igd	NA	NA	NA	NA	NA	NA	NA	33000	0.01973	21	5.89522e-15	16798586	ieu-a-968	Ulcerative colitis || id:ieu-a-968	TRUE	reported	igd	2	TRUE
38	rs2836878	A	G	A	G	-0.236102	0.0282	0.267	0.2474	FALSE	FALSE	FALSE	finn-b-H7_SCLERITIS	21	40465534	0.1492	NA	0.8503	Scleritis || id:finn-b-H7_SCLERITIS	Scleritis	Scleritis || ||	TRUE	igd	NA	NA	NA	NA	NA	NA	NA	33000	0.02072	21	4.61849e-48	40465534	ieu-a-968	Ulcerative colitis || id:ieu-a-968	TRUE	reported	igd	2	TRUE
39	rs28374715	G	A	G	A	-0.0794762	-0.3262	0.262	0.2638	FALSE	FALSE	FALSE	finn-b-H7_SCLERITIS	15	41563950	0.1462	NA	0.0256301	Scleritis || id:finn-b-H7_SCLERITIS	Scleritis	Scleritis || ||	TRUE	igd	NA	NA	NA	NA	NA	NA	NA	33000	0.0204009	15	2.43299e-08	41563950	ieu-a-968	Ulcerative colitis || id:ieu-a-968	TRUE	reported	igd	2	TRUE
40	rs3024505	A	G	A	G	0.244514	-0.0966	0.16	0.1571	FALSE	FALSE	FALSE	finn-b-H7_SCLERITIS	1	206939904	0.1765	NA	0.5841	Scleritis || id:finn-b-H7_SCLERITIS	Scleritis	Scleritis || ||	TRUE	igd	NA	NA	NA	NA	NA	NA	NA	33000	0.0232807	1	6.94065e-41	206939904	ieu-a-968	Ulcerative colitis || id:ieu-a-968	TRUE	reported	igd	2	TRUE
41	rs3197999	A	G	A	G	0.18648	0.1296	0.296	0.3928	FALSE	FALSE	FALSE	finn-b-H7_SCLERITIS	3	49721532	0.132	NA	0.3263	Scleritis || id:finn-b-H7_SCLERITIS	Scleritis	Scleritis || ||	TRUE	igd	NA	NA	NA	NA	NA	NA	NA	33000	0.019089	3	5.59629e-36	49721532	ieu-a-968	Ulcerative colitis || id:ieu-a-968	TRUE	reported	igd	2	TRUE
42	rs3742704	C	A	C	A	0.130151	0.2339	0.091	0.08099	FALSE	FALSE	FALSE	finn-b-H7_SCLERITIS	14	88477882	0.2345	NA	0.3186	Scleritis || id:finn-b-H7_SCLERITIS	Scleritis	Scleritis || ||	TRUE	igd	NA	NA	NA	NA	NA	NA	NA	33000	0.03071	14	1.55299e-08	88477882	ieu-a-968	Ulcerative colitis || id:ieu-a-968	TRUE	reported	igd	2	TRUE
43	rs3749171	T	C	T	C	0.154436	0.2516	0.167	0.245	FALSE	FALSE	FALSE	finn-b-H7_SCLERITIS	2	241569692	0.15	NA	0.0933598	Scleritis || id:finn-b-H7_SCLERITIS	Scleritis	Scleritis || ||	TRUE	igd	NA	NA	NA	NA	NA	NA	NA	33000	0.0228707	2	3.06902e-21	241569692	ieu-a-968	Ulcerative colitis || id:ieu-a-968	TRUE	reported	igd	2	TRUE
44	rs3774959	A	G	A	G	0.111541	-0.2483	0.358	0.3735	FALSE	FALSE	FALSE	finn-b-H7_SCLERITIS	4	103511114	0.1327	NA	0.0613903	Scleritis || id:finn-b-H7_SCLERITIS	Scleritis	Scleritis || ||	TRUE	igd	NA	NA	NA	NA	NA	NA	NA	33000	0.0187201	4	3.66185e-12	103511114	ieu-a-968	Ulcerative colitis || id:ieu-a-968	TRUE	reported	igd	2	TRUE
45	rs4263839	G	A	G	A	0.140297	0.013	0.685	0.7074	FALSE	FALSE	FALSE	finn-b-H7_SCLERITIS	9	117566440	0.1411	NA	0.9264	Scleritis || id:finn-b-H7_SCLERITIS	Scleritis	Scleritis || ||	TRUE	igd	NA	NA	NA	NA	NA	NA	NA	33000	0.0192401	9	5.44127e-18	117566440	ieu-a-968	Ulcerative colitis || id:ieu-a-968	TRUE	reported	igd	2	TRUE
46	rs4380874	C	T	C	T	-0.128393	0.0285	0.595	0.614	FALSE	FALSE	FALSE	finn-b-H7_SCLERITIS	7	107480315	0.132	NA	0.829	Scleritis || id:finn-b-H7_SCLERITIS	Scleritis	Scleritis || ||	TRUE	igd	NA	NA	NA	NA	NA	NA	NA	33000	0.01795	7	2.0649e-26	107480315	ieu-a-968	Ulcerative colitis || id:ieu-a-968	TRUE	reported	igd	2	TRUE
47	rs4722672	T	C	T	C	-0.0870947	-0.0653	0.817	0.7929	FALSE	FALSE	FALSE	finn-b-H7_SCLERITIS	7	27231762	0.1596	NA	0.6826	Scleritis || id:finn-b-H7_SCLERITIS	Scleritis	Scleritis || ||	TRUE	igd	NA	NA	NA	NA	NA	NA	NA	33000	0.0225499	7	2.06101e-08	27231762	ieu-a-968	Ulcerative colitis || id:ieu-a-968	TRUE	reported	igd	2	TRUE
48	rs4728142	A	G	A	G	0.0989399	0.0128	0.444	0.4197	FALSE	FALSE	FALSE	finn-b-H7_SCLERITIS	7	128573967	0.1304	NA	0.9218	Scleritis || id:finn-b-H7_SCLERITIS	Scleritis	Scleritis || ||	TRUE	igd	NA	NA	NA	NA	NA	NA	NA	33000	0.017842	7	4.37119e-14	128573967	ieu-a-968	Ulcerative colitis || id:ieu-a-968	TRUE	reported	igd	2	TRUE
49	rs4743820	T	C	T	C	0.0790432	-0.0971	0.702	0.6661	FALSE	FALSE	FALSE	finn-b-H7_SCLERITIS	9	93928416	0.1365	NA	0.4769	Scleritis || id:finn-b-H7_SCLERITIS	Scleritis	Scleritis || ||	TRUE	igd	NA	NA	NA	NA	NA	NA	NA	33000	0.0196702	9	3.60197e-09	93928416	ieu-a-968	Ulcerative colitis || id:ieu-a-968	TRUE	reported	igd	2	TRUE
50	rs483905	A	G	A	G	0.0544882	-0.1724	0.292	0.2159	FALSE	FALSE	FALSE	finn-b-H7_SCLERITIS	11	96023427	0.156	NA	0.2691	Scleritis || id:finn-b-H7_SCLERITIS	Scleritis	Scleritis || ||	TRUE	igd	NA	NA	NA	NA	NA	NA	NA	33000	0.0191909	11	1.20501e-08	96023427	ieu-a-968	Ulcerative colitis || id:ieu-a-968	TRUE	reported	igd	2	TRUE
51	rs561722	T	C	T	C	-0.113729	0.1302	0.337	0.3968	FALSE	FALSE	FALSE	finn-b-H7_SCLERITIS	11	114386830	0.1312	NA	0.321	Scleritis || id:finn-b-H7_SCLERITIS	Scleritis	Scleritis || ||	TRUE	igd	NA	NA	NA	NA	NA	NA	NA	33000	0.01914	11	5.14754e-17	114386830	ieu-a-968	Ulcerative colitis || id:ieu-a-968	TRUE	reported	igd	2	TRUE
52	rs5763634	C	T	C	T	-0.10075	-0.0468	0.74	0.7148	FALSE	FALSE	FALSE	finn-b-H7_SCLERITIS	22	30350532	0.1425	NA	0.7426	Scleritis || id:finn-b-H7_SCLERITIS	Scleritis	Scleritis || ||	TRUE	igd	NA	NA	NA	NA	NA	NA	NA	33000	0.0200892	22	2.96825e-11	30350532	ieu-a-968	Ulcerative colitis || id:ieu-a-968	TRUE	reported	igd	2	TRUE
53	rs6017342	C	A	C	A	0.205918	-0.0847	0.53	0.5572	FALSE	FALSE	FALSE	finn-b-H7_SCLERITIS	20	43065028	0.1298	NA	0.5139	Scleritis || id:finn-b-H7_SCLERITIS	Scleritis	Scleritis || ||	TRUE	igd	NA	NA	NA	NA	NA	NA	NA	33000	0.0181899	20	1.43087e-43	43065028	ieu-a-968	Ulcerative colitis || id:ieu-a-968	TRUE	reported	igd	2	TRUE
54	rs6062504	G	A	G	A	0.0781778	-0.0016	0.684	0.7391	FALSE	FALSE	FALSE	finn-b-H7_SCLERITIS	20	62348907	0.1462	NA	0.9914	Scleritis || id:finn-b-H7_SCLERITIS	Scleritis	Scleritis || ||	TRUE	igd	NA	NA	NA	NA	NA	NA	NA	33000	0.01939	20	7.49376e-11	62348907	ieu-a-968	Ulcerative colitis || id:ieu-a-968	TRUE	reported	igd	2	TRUE
55	rs6088765	G	T	G	T	0.0760347	0.0526	0.437	0.4952	FALSE	FALSE	FALSE	finn-b-H7_SCLERITIS	20	33799280	0.1288	NA	0.683	Scleritis || id:finn-b-H7_SCLERITIS	Scleritis	Scleritis || ||	TRUE	igd	NA	NA	NA	NA	NA	NA	NA	33000	0.0180502	20	2.20602e-08	33799280	ieu-a-968	Ulcerative colitis || id:ieu-a-968	TRUE	reported	igd	2	TRUE
56	rs6426833	A	G	A	G	0.235343	0.111	0.542	0.5088	FALSE	FALSE	FALSE	finn-b-H7_SCLERITIS	1	20171860	0.1286	NA	0.388	Scleritis || id:finn-b-H7_SCLERITIS	Scleritis	Scleritis || ||	TRUE	igd	NA	NA	NA	NA	NA	NA	NA	33000	0.0180098	1	2.39221e-68	20171860	ieu-a-968	Ulcerative colitis || id:ieu-a-968	TRUE	reported	igd	2	TRUE
57	rs6437359	G	A	G	A	-0.0843411	0.0776	0.735	0.6852	FALSE	FALSE	FALSE	finn-b-H7_SCLERITIS	2	241597384	0.1385	NA	0.575	Scleritis || id:finn-b-H7_SCLERITIS	Scleritis	Scleritis || ||	TRUE	igd	NA	NA	NA	NA	NA	NA	NA	33000	0.0211805	2	8.24309e-09	241597384	ieu-a-968	Ulcerative colitis || id:ieu-a-968	TRUE	reported	igd	2	TRUE
58	rs6584283	C	T	C	T	-0.164667	0.3621	0.523	0.5498	FALSE	FALSE	FALSE	finn-b-H7_SCLERITIS	10	101290301	0.1296	NA	0.00521699	Scleritis || id:finn-b-H7_SCLERITIS	Scleritis	Scleritis || ||	TRUE	igd	NA	NA	NA	NA	NA	NA	NA	33000	0.0177887	10	1.91382e-34	101290301	ieu-a-968	Ulcerative colitis || id:ieu-a-968	TRUE	reported	igd	2	TRUE
59	rs6889364	A	G	A	G	0.115113	0.1075	0.109	0.193	FALSE	FALSE	FALSE	finn-b-H7_SCLERITIS	5	40347469	0.1623	NA	0.5079	Scleritis || id:finn-b-H7_SCLERITIS	Scleritis	Scleritis || ||	TRUE	igd	NA	NA	NA	NA	NA	NA	NA	33000	0.0257108	5	2.68782e-11	40347469	ieu-a-968	Ulcerative colitis || id:ieu-a-968	TRUE	reported	igd	2	TRUE
60	rs6911490	C	T	C	T	-0.064851	-0.0128	0.792	0.7896	FALSE	FALSE	FALSE	finn-b-H7_SCLERITIS	6	106522027	0.1599	NA	0.9363	Scleritis || id:finn-b-H7_SCLERITIS	Scleritis	Scleritis || ||	TRUE	igd	NA	NA	NA	NA	NA	NA	NA	33000	0.0214801	6	1.45999e-08	106522027	ieu-a-968	Ulcerative colitis || id:ieu-a-968	TRUE	reported	igd	2	TRUE
61	rs6920220	A	G	A	G	0.14842	0.328	0.206	0.1888	FALSE	FALSE	FALSE	finn-b-H7_SCLERITIS	6	138006504	0.1633	NA	0.0446498	Scleritis || id:finn-b-H7_SCLERITIS	Scleritis	Scleritis || ||	TRUE	igd	NA	NA	NA	NA	NA	NA	NA	33000	0.0215695	6	1.39991e-21	138006504	ieu-a-968	Ulcerative colitis || id:ieu-a-968	TRUE	reported	igd	2	TRUE
62	rs6927022	G	A	G	A	-0.367591	0.0791	0.465	0.4398	FALSE	FALSE	FALSE	finn-b-H7_SCLERITIS	6	32612397	0.1396	NA	0.5707	Scleritis || id:finn-b-H7_SCLERITIS	Scleritis	Scleritis || ||	TRUE	igd	NA	NA	NA	NA	NA	NA	NA	33000	0.0203604	6	4.70977e-133	32612397	ieu-a-968	Ulcerative colitis || id:ieu-a-968	TRUE	reported	igd	2	TRUE
63	rs7134599	A	G	A	G	0.144966	-0.0849	0.378	0.3234	FALSE	FALSE	FALSE	finn-b-H7_SCLERITIS	12	68500075	0.137	NA	0.5354	Scleritis || id:finn-b-H7_SCLERITIS	Scleritis	Scleritis || ||	TRUE	igd	NA	NA	NA	NA	NA	NA	NA	33000	0.0180807	12	8.5055e-32	68500075	ieu-a-968	Ulcerative colitis || id:ieu-a-968	TRUE	reported	igd	2	TRUE
64	rs7184802	A	G	A	G	-0.0864297	-0.2372	0.177	0.1631	FALSE	FALSE	FALSE	finn-b-H7_SCLERITIS	16	50355996	0.1733	NA	0.1709	Scleritis || id:finn-b-H7_SCLERITIS	Scleritis	Scleritis || ||	TRUE	igd	NA	NA	NA	NA	NA	NA	NA	33000	0.0232198	16	9.105e-09	50355996	ieu-a-968	Ulcerative colitis || id:ieu-a-968	TRUE	reported	igd	2	TRUE
65	rs7210086	C	A	C	A	-0.106139	0.318	0.203	0.17	FALSE	FALSE	FALSE	finn-b-H7_SCLERITIS	17	70641698	0.1709	NA	0.0627899	Scleritis || id:finn-b-H7_SCLERITIS	Scleritis	Scleritis || ||	TRUE	igd	NA	NA	NA	NA	NA	NA	NA	33000	0.023039	17	1.88599e-09	70641698	ieu-a-968	Ulcerative colitis || id:ieu-a-968	TRUE	reported	igd	2	TRUE
66	rs7240004	G	A	G	A	-0.0841428	0.0704	0.384	0.3783	FALSE	FALSE	FALSE	finn-b-H7_SCLERITIS	18	46395022	0.1333	NA	0.5974	Scleritis || id:finn-b-H7_SCLERITIS	Scleritis	Scleritis || ||	TRUE	igd	NA	NA	NA	NA	NA	NA	NA	33000	0.0183704	18	1.309e-09	46395022	ieu-a-968	Ulcerative colitis || id:ieu-a-968	TRUE	reported	igd	2	TRUE
67	rs7404095	C	T	C	T	0.0675297	-0.0346	0.572	0.6365	FALSE	FALSE	FALSE	finn-b-H7_SCLERITIS	16	23864590	0.1337	NA	0.7958	Scleritis || id:finn-b-H7_SCLERITIS	Scleritis	Scleritis || ||	TRUE	igd	NA	NA	NA	NA	NA	NA	NA	33000	0.01797	16	1.15401e-08	23864590	ieu-a-968	Ulcerative colitis || id:ieu-a-968	TRUE	reported	igd	2	TRUE
68	rs7523335	A	G	A	G	-0.108142	-0.0239	0.178	0.2662	FALSE	FALSE	FALSE	finn-b-H7_SCLERITIS	1	8180210	0.1451	NA	0.8691	Scleritis || id:finn-b-H7_SCLERITIS	Scleritis	Scleritis || ||	TRUE	igd	NA	NA	NA	NA	NA	NA	NA	33000	0.0237201	1	2.39718e-13	8180210	ieu-a-968	Ulcerative colitis || id:ieu-a-968	TRUE	reported	igd	2	TRUE
69	rs7554511	A	C	A	C	-0.162166	-0.1821	0.275	0.213	FALSE	FALSE	FALSE	finn-b-H7_SCLERITIS	1	200877562	0.1571	NA	0.2463	Scleritis || id:finn-b-H7_SCLERITIS	Scleritis	Scleritis || ||	TRUE	igd	NA	NA	NA	NA	NA	NA	NA	33000	0.0202199	1	9.74092e-25	200877562	ieu-a-968	Ulcerative colitis || id:ieu-a-968	TRUE	reported	igd	2	TRUE
70	rs7608910	G	A	G	A	0.138021	-0.0592	0.394	0.3686	FALSE	FALSE	FALSE	finn-b-H7_SCLERITIS	2	61204856	0.1329	NA	0.656	Scleritis || id:finn-b-H7_SCLERITIS	Scleritis	Scleritis || ||	TRUE	igd	NA	NA	NA	NA	NA	NA	NA	33000	0.0180401	2	6.56599e-25	61204856	ieu-a-968	Ulcerative colitis || id:ieu-a-968	TRUE	reported	igd	2	TRUE
71	rs798502	C	A	C	A	-0.119572	-0.0204	0.291	0.3521	FALSE	FALSE	FALSE	finn-b-H7_SCLERITIS	7	2789880	0.1346	NA	0.8795	Scleritis || id:finn-b-H7_SCLERITIS	Scleritis	Scleritis || ||	TRUE	igd	NA	NA	NA	NA	NA	NA	NA	33000	0.0196697	7	6.08836e-17	2789880	ieu-a-968	Ulcerative colitis || id:ieu-a-968	TRUE	reported	igd	2	TRUE
72	rs941823	C	T	C	T	0.0969515	-0.0438	0.758	0.7288	FALSE	FALSE	FALSE	finn-b-H7_SCLERITIS	13	41013977	0.1443	NA	0.7616	Scleritis || id:finn-b-H7_SCLERITIS	Scleritis	Scleritis || ||	TRUE	igd	NA	NA	NA	NA	NA	NA	NA	33000	0.02084	13	2.95325e-11	41013977	ieu-a-968	Ulcerative colitis || id:ieu-a-968	TRUE	reported	igd	2	TRUE

## Sheet: UC&Uveitis
The detailed information of SNPs identified as IVs in the replication practice. (exposure: UC outcome: uveitis)
	SNP	effect_allele.exposure	other_allele.exposure	effect_allele.outcome	other_allele.outcome	beta.exposure	beta.outcome	eaf.exposure	eaf.outcome	remove	palindromic	ambiguous	id.outcome	chr	pos	se.outcome	samplesize.outcome	pval.outcome	outcome	originalname.outcome	outcome.deprecated	mr_keep.outcome	data_source.outcome	samplesize.exposure	se.exposure	chr.exposure	pval.exposure	pos.exposure	id.exposure	exposure	mr_keep.exposure	pval_origin.exposure	data_source.exposure	action	mr_keep
1	rs1016883	A	G	A	G	-0.0954102	0.0045	0.183	0.191862	FALSE	FALSE	FALSE	ebi-a-GCST90018938	2	198881668	0.0343	480742	0.8965	Uveitis || id:ebi-a-GCST90018938	Uveitis	Uveitis || ||	TRUE	igd	33000	0.0229402	2	2.87303e-08	198881668	ieu-a-968	Ulcerative colitis || id:ieu-a-968	TRUE	reported	igd	2	TRUE
2	rs1026916	G	A	G	A	0.0887219	0.0474	0.646	0.621009	FALSE	FALSE	FALSE	ebi-a-GCST90018938	17	40529835	0.0284	480742	0.0954399	Uveitis || id:ebi-a-GCST90018938	Uveitis	Uveitis || ||	TRUE	igd	33000	0.0188099	17	2.79383e-11	40529835	ieu-a-968	Ulcerative colitis || id:ieu-a-968	TRUE	reported	igd	2	TRUE
3	rs1050152	T	C	T	C	0.0806579	0.0251	0.426	0.294042	FALSE	FALSE	FALSE	ebi-a-GCST90018938	5	131676320	0.0299	480742	0.4014	Uveitis || id:ebi-a-GCST90018938	Uveitis	Uveitis || ||	TRUE	igd	33000	0.0179099	5	9.46891e-11	131676320	ieu-a-968	Ulcerative colitis || id:ieu-a-968	TRUE	reported	igd	2	TRUE
4	rs10758669	A	C	A	C	-0.155293	-0.0163	0.651	0.652684	FALSE	FALSE	FALSE	ebi-a-GCST90018938	9	4981602	0.0288	480742	0.5716	Uveitis || id:ebi-a-GCST90018938	Uveitis	Uveitis || ||	TRUE	igd	33000	0.0183899	9	6.96466e-29	4981602	ieu-a-968	Ulcerative colitis || id:ieu-a-968	TRUE	reported	igd	2	TRUE
6	rs10781499	A	G	A	G	0.149282	0.0387	0.412	0.403281	FALSE	FALSE	FALSE	ebi-a-GCST90018938	9	139266405	0.028	480742	0.166	Uveitis || id:ebi-a-GCST90018938	Uveitis	Uveitis || ||	TRUE	igd	33000	0.0179194	9	3.90122e-28	139266405	ieu-a-968	Ulcerative colitis || id:ieu-a-968	TRUE	reported	igd	2	TRUE
7	rs10797432	T	C	T	C	-0.0754781	0.0429	0.478	0.489829	FALSE	FALSE	FALSE	ebi-a-GCST90018938	1	2501338	0.0276	480742	0.12	Uveitis || id:ebi-a-GCST90018938	Uveitis	Uveitis || ||	TRUE	igd	33000	0.0177399	1	2.62422e-12	2501338	ieu-a-968	Ulcerative colitis || id:ieu-a-968	TRUE	reported	igd	2	TRUE
8	rs11041476	A	G	A	G	0.0778865	0.0408	0.317	0.299967	FALSE	FALSE	FALSE	ebi-a-GCST90018938	11	1875067	0.0297	480742	0.1697	Uveitis || id:ebi-a-GCST90018938	Uveitis	Uveitis || ||	TRUE	igd	33000	0.0189903	11	6.98602e-10	1875067	ieu-a-968	Ulcerative colitis || id:ieu-a-968	TRUE	reported	igd	2	TRUE
9	rs11150589	C	T	C	T	-0.0861777	-0.0464	0.537	0.647288	FALSE	FALSE	FALSE	ebi-a-GCST90018938	16	30482494	0.0287	480742	0.1054	Uveitis || id:ebi-a-GCST90018938	Uveitis	Uveitis || ||	TRUE	igd	33000	0.0177412	16	6.03698e-10	30482494	ieu-a-968	Ulcerative colitis || id:ieu-a-968	TRUE	reported	igd	2	TRUE
10	rs11168249	C	T	C	T	0.0760347	0.0153	0.467	0.372449	FALSE	FALSE	FALSE	ebi-a-GCST90018938	12	48208368	0.0282	480742	0.5864	Uveitis || id:ebi-a-GCST90018938	Uveitis	Uveitis || ||	TRUE	igd	33000	0.0177399	12	7.78108e-09	48208368	ieu-a-968	Ulcerative colitis || id:ieu-a-968	TRUE	reported	igd	2	TRUE
11	rs11209026	A	G	A	G	-0.520203	-0.1141	0.067	0.0614227	FALSE	FALSE	FALSE	ebi-a-GCST90018938	1	67705958	0.0642	480742	0.0757094	Uveitis || id:ebi-a-GCST90018938	Uveitis	Uveitis || ||	TRUE	igd	33000	0.0411802	1	3.20184e-62	67705958	ieu-a-968	Ulcerative colitis || id:ieu-a-968	TRUE	reported	igd	2	TRUE
12	rs11597483	G	A	G	A	0.0639133	0.0116	0.346	0.322981	FALSE	FALSE	FALSE	ebi-a-GCST90018938	10	35285117	0.0287	480742	0.6853	Uveitis || id:ebi-a-GCST90018938	Uveitis	Uveitis || ||	TRUE	igd	33000	0.0184	10	3.67502e-09	35285117	ieu-a-968	Ulcerative colitis || id:ieu-a-968	TRUE	reported	igd	2	TRUE
13	rs11612508	G	A	G	A	0.08158	-0.0342	0.267	0.245294	FALSE	FALSE	FALSE	ebi-a-GCST90018938	12	12657513	0.0292	480742	0.2426	Uveitis || id:ebi-a-GCST90018938	Uveitis	Uveitis || ||	TRUE	igd	33000	0.0195902	12	1.06199e-08	12657513	ieu-a-968	Ulcerative colitis || id:ieu-a-968	TRUE	reported	igd	2	TRUE
14	rs11672983	A	G	A	G	0.0934903	0.0288	0.392	0.369424	FALSE	FALSE	FALSE	ebi-a-GCST90018938	19	55383051	0.0281	480742	0.3051	Uveitis || id:ebi-a-GCST90018938	Uveitis	Uveitis || ||	TRUE	igd	33000	0.0184084	19	6.49681e-11	55383051	ieu-a-968	Ulcerative colitis || id:ieu-a-968	TRUE	reported	igd	2	TRUE
15	rs11739663	C	T	C	T	-0.0692429	0.003	0.24	0.165263	FALSE	FALSE	FALSE	ebi-a-GCST90018938	5	594083	0.0376	480742	0.936	Uveitis || id:ebi-a-GCST90018938	Uveitis	Uveitis || ||	TRUE	igd	33000	0.021279	5	1.81201e-08	594083	ieu-a-968	Ulcerative colitis || id:ieu-a-968	TRUE	reported	igd	2	TRUE
16	rs12103	C	T	C	T	-0.105261	-0.0778	0.818	0.538424	FALSE	FALSE	FALSE	ebi-a-GCST90018938	1	1247494	0.0794	480742	0.3277	Uveitis || id:ebi-a-GCST90018938	Uveitis	Uveitis || ||	TRUE	igd	33000	0.0226005	1	2.73401e-10	1247494	ieu-a-968	Ulcerative colitis || id:ieu-a-968	TRUE	reported	igd	2	TRUE
17	rs12720356	C	A	C	A	0.126633	0.0331	0.094	0.0936196	FALSE	FALSE	FALSE	ebi-a-GCST90018938	19	10469975	0.0507	480742	0.5133	Uveitis || id:ebi-a-GCST90018938	Uveitis	Uveitis || ||	TRUE	igd	33000	0.0308199	19	3.96798e-10	10469975	ieu-a-968	Ulcerative colitis || id:ieu-a-968	TRUE	reported	igd	2	TRUE
18	rs12933316	T	G	T	G	0.10436	0.0236	0.48	0.436411	FALSE	FALSE	FALSE	ebi-a-GCST90018938	16	11699720	0.0278	480742	0.3942	Uveitis || id:ebi-a-GCST90018938	Uveitis	Uveitis || ||	TRUE	igd	33000	0.0177593	16	8.52315e-11	11699720	ieu-a-968	Ulcerative colitis || id:ieu-a-968	TRUE	reported	igd	2	TRUE
19	rs12946510	T	C	T	C	0.151003	-0.0239	0.465	0.446452	FALSE	FALSE	FALSE	ebi-a-GCST90018938	17	37912377	0.0278	480742	0.3884	Uveitis || id:ebi-a-GCST90018938	Uveitis	Uveitis || ||	TRUE	igd	33000	0.0177702	17	3.38532e-26	37912377	ieu-a-968	Ulcerative colitis || id:ieu-a-968	TRUE	reported	igd	2	TRUE
20	rs1422878	T	C	T	C	0.142367	0.0714	0.354	0.374926	FALSE	FALSE	FALSE	ebi-a-GCST90018938	5	158839217	0.0291	480742	0.0141198	Uveitis || id:ebi-a-GCST90018938	Uveitis	Uveitis || ||	TRUE	igd	33000	0.01855	5	5.40381e-19	158839217	ieu-a-968	Ulcerative colitis || id:ieu-a-968	TRUE	reported	igd	2	TRUE
21	rs1512973	A	G	A	G	-0.0922249	0.0115	0.332	0.361452	FALSE	FALSE	FALSE	ebi-a-GCST90018938	4	123506056	0.0322	480742	0.7214	Uveitis || id:ebi-a-GCST90018938	Uveitis	Uveitis || ||	TRUE	igd	33000	0.0190601	4	2.49201e-10	123506056	ieu-a-968	Ulcerative colitis || id:ieu-a-968	TRUE	reported	igd	2	TRUE
22	rs17085007	C	T	C	T	0.153579	0.0042	0.183	0.189009	FALSE	FALSE	FALSE	ebi-a-GCST90018938	13	27531267	0.0358	480742	0.9069	Uveitis || id:ebi-a-GCST90018938	Uveitis	Uveitis || ||	TRUE	igd	33000	0.0227301	13	2.78805e-19	27531267	ieu-a-968	Ulcerative colitis || id:ieu-a-968	TRUE	reported	igd	2	TRUE
24	rs1728785	C	A	C	A	0.0731085	0.0255	0.767	0.78961	FALSE	FALSE	FALSE	ebi-a-GCST90018938	16	68591230	0.0353	480742	0.4701	Uveitis || id:ebi-a-GCST90018938	Uveitis	Uveitis || ||	TRUE	igd	33000	0.02134	16	3.70997e-08	68591230	ieu-a-968	Ulcerative colitis || id:ieu-a-968	TRUE	reported	igd	2	TRUE
25	rs17396847	A	G	A	G	-0.182842	-0.0196	0.385	0.359023	FALSE	FALSE	FALSE	ebi-a-GCST90018938	1	20144332	0.0289	480742	0.4985	Uveitis || id:ebi-a-GCST90018938	Uveitis	Uveitis || ||	TRUE	igd	33000	0.01869	1	6.4121e-26	20144332	ieu-a-968	Ulcerative colitis || id:ieu-a-968	TRUE	reported	igd	2	TRUE
26	rs17539176	G	A	G	A	0.162969	0.0933	0.07	0.0623586	FALSE	FALSE	FALSE	ebi-a-GCST90018938	6	111777219	0.0575	480742	0.1048	Uveitis || id:ebi-a-GCST90018938	Uveitis	Uveitis || ||	TRUE	igd	33000	0.0349101	6	1.53993e-11	111777219	ieu-a-968	Ulcerative colitis || id:ieu-a-968	TRUE	reported	igd	2	TRUE
27	rs17694108	A	G	A	G	0.103459	-0.0142	0.282	0.299473	FALSE	FALSE	FALSE	ebi-a-GCST90018938	19	33731551	0.0295	480742	0.6311	Uveitis || id:ebi-a-GCST90018938	Uveitis	Uveitis || ||	TRUE	igd	33000	0.0196304	19	8.15831e-13	33731551	ieu-a-968	Ulcerative colitis || id:ieu-a-968	TRUE	reported	igd	2	TRUE
28	rs1801274	G	A	G	A	-0.175783	-0.0269	0.491	0.438299	FALSE	FALSE	FALSE	ebi-a-GCST90018938	1	161479745	0.0278	480742	0.3338	Uveitis || id:ebi-a-GCST90018938	Uveitis	Uveitis || ||	TRUE	igd	33000	0.0179791	1	2.1208e-38	161479745	ieu-a-968	Ulcerative colitis || id:ieu-a-968	TRUE	reported	igd	2	TRUE
29	rs1893217	G	A	G	A	0.142367	0.0422	0.157	0.152335	FALSE	FALSE	FALSE	ebi-a-GCST90018938	18	12809340	0.0377	480742	0.2631	Uveitis || id:ebi-a-GCST90018938	Uveitis	Uveitis || ||	TRUE	igd	33000	0.0236798	18	1.40314e-12	12809340	ieu-a-968	Ulcerative colitis || id:ieu-a-968	TRUE	reported	igd	2	TRUE
30	rs2111485	G	A	G	A	-0.08158	0.0336	0.596	0.48949	FALSE	FALSE	FALSE	ebi-a-GCST90018938	2	163110536	0.0282	480742	0.2347	Uveitis || id:ebi-a-GCST90018938	Uveitis	Uveitis || ||	TRUE	igd	33000	0.0180579	2	1.93099e-08	163110536	ieu-a-968	Ulcerative colitis || id:ieu-a-968	TRUE	reported	igd	2	TRUE
31	rs2155219	T	G	T	G	0.100373	0.0204	0.509	0.467149	FALSE	FALSE	FALSE	ebi-a-GCST90018938	11	76299194	0.0277	480742	0.4629	Uveitis || id:ebi-a-GCST90018938	Uveitis	Uveitis || ||	TRUE	igd	33000	0.0178602	11	1.78608e-15	76299194	ieu-a-968	Ulcerative colitis || id:ieu-a-968	TRUE	reported	igd	2	TRUE
32	rs2310173	G	T	G	T	-0.0907544	-0.0365	0.535	0.613086	FALSE	FALSE	FALSE	ebi-a-GCST90018938	2	102663628	0.0294	480742	0.2144	Uveitis || id:ebi-a-GCST90018938	Uveitis	Uveitis || ||	TRUE	igd	33000	0.0177115	2	3.89493e-13	102663628	ieu-a-968	Ulcerative colitis || id:ieu-a-968	TRUE	reported	igd	2	TRUE
33	rs2413583	T	C	T	C	-0.145026	0.0495	0.167	0.120132	FALSE	FALSE	FALSE	ebi-a-GCST90018938	22	39659773	0.0424	480742	0.2422	Uveitis || id:ebi-a-GCST90018938	Uveitis	Uveitis || ||	TRUE	igd	33000	0.02443	22	1.15904e-13	39659773	ieu-a-968	Ulcerative colitis || id:ieu-a-968	TRUE	reported	igd	2	TRUE
34	rs2472649	G	A	G	A	0.115299	-0.005	0.824	0.846282	FALSE	FALSE	FALSE	ebi-a-GCST90018938	4	74857708	0.0385	480742	0.8962	Uveitis || id:ebi-a-GCST90018938	Uveitis	Uveitis || ||	TRUE	igd	33000	0.0290401	4	2.57199e-08	74857708	ieu-a-968	Ulcerative colitis || id:ieu-a-968	TRUE	reported	igd	2	TRUE
35	rs2651244	A	G	A	G	-0.0713886	-0.0237	0.401	0.324009	FALSE	FALSE	FALSE	ebi-a-GCST90018938	1	70995562	0.0283	480742	0.4022	Uveitis || id:ebi-a-GCST90018938	Uveitis	Uveitis || ||	TRUE	igd	33000	0.01817	1	2.29097e-08	70995562	ieu-a-968	Ulcerative colitis || id:ieu-a-968	TRUE	reported	igd	2	TRUE
36	rs2816954	A	T	A	T	0.207024	0.0124	0.849	0.882616	FALSE	TRUE	FALSE	ebi-a-GCST90018938	1	200105746	0.037	480742	0.736701	Uveitis || id:ebi-a-GCST90018938	Uveitis	Uveitis || ||	TRUE	igd	33000	0.0293203	1	4.15719e-15	200105746	ieu-a-968	Ulcerative colitis || id:ieu-a-968	TRUE	reported	igd	2	TRUE
37	rs2823272	A	T	A	T	-0.138458	0.0506	0.305	0.296713	FALSE	TRUE	FALSE	ebi-a-GCST90018938	21	16798586	0.0314	480742	0.1067	Uveitis || id:ebi-a-GCST90018938	Uveitis	Uveitis || ||	TRUE	igd	33000	0.01973	21	5.89522e-15	16798586	ieu-a-968	Ulcerative colitis || id:ieu-a-968	TRUE	reported	igd	2	TRUE
38	rs2836878	A	G	A	G	-0.236102	-0.086	0.267	0.234157	FALSE	FALSE	FALSE	ebi-a-GCST90018938	21	40465534	0.032	480742	0.00723502	Uveitis || id:ebi-a-GCST90018938	Uveitis	Uveitis || ||	TRUE	igd	33000	0.02072	21	4.61849e-48	40465534	ieu-a-968	Ulcerative colitis || id:ieu-a-968	TRUE	reported	igd	2	TRUE
39	rs28374715	G	A	G	A	-0.0794762	-0.0092	0.262	0.191856	FALSE	FALSE	FALSE	ebi-a-GCST90018938	15	41563950	0.0321	480742	0.774599	Uveitis || id:ebi-a-GCST90018938	Uveitis	Uveitis || ||	TRUE	igd	33000	0.0204009	15	2.43299e-08	41563950	ieu-a-968	Ulcerative colitis || id:ieu-a-968	TRUE	reported	igd	2	TRUE
40	rs3024505	A	G	A	G	0.244514	0.0116	0.16	0.117501	FALSE	FALSE	FALSE	ebi-a-GCST90018938	1	206939904	0.0386	480742	0.7635	Uveitis || id:ebi-a-GCST90018938	Uveitis	Uveitis || ||	TRUE	igd	33000	0.0232807	1	6.94065e-41	206939904	ieu-a-968	Ulcerative colitis || id:ieu-a-968	TRUE	reported	igd	2	TRUE
41	rs3197999	A	G	A	G	0.18648	-0.0172	0.296	0.242098	FALSE	FALSE	FALSE	ebi-a-GCST90018938	3	49721532	0.0296	480742	0.560701	Uveitis || id:ebi-a-GCST90018938	Uveitis	Uveitis || ||	TRUE	igd	33000	0.019089	3	5.59629e-36	49721532	ieu-a-968	Ulcerative colitis || id:ieu-a-968	TRUE	reported	igd	2	TRUE
42	rs3742704	C	A	C	A	0.130151	0.0473	0.091	0.113068	FALSE	FALSE	FALSE	ebi-a-GCST90018938	14	88477882	0.0489	480742	0.3336	Uveitis || id:ebi-a-GCST90018938	Uveitis	Uveitis || ||	TRUE	igd	33000	0.03071	14	1.55299e-08	88477882	ieu-a-968	Ulcerative colitis || id:ieu-a-968	TRUE	reported	igd	2	TRUE
43	rs3749171	T	C	T	C	0.154436	0.0505	0.167	0.162963	FALSE	FALSE	FALSE	ebi-a-GCST90018938	2	241569692	0.0332	480742	0.1285	Uveitis || id:ebi-a-GCST90018938	Uveitis	Uveitis || ||	TRUE	igd	33000	0.0228707	2	3.06902e-21	241569692	ieu-a-968	Ulcerative colitis || id:ieu-a-968	TRUE	reported	igd	2	TRUE
44	rs3774959	A	G	A	G	0.111541	0.026	0.358	0.363704	FALSE	FALSE	FALSE	ebi-a-GCST90018938	4	103511114	0.0285	480742	0.3612	Uveitis || id:ebi-a-GCST90018938	Uveitis	Uveitis || ||	TRUE	igd	33000	0.0187201	4	3.66185e-12	103511114	ieu-a-968	Ulcerative colitis || id:ieu-a-968	TRUE	reported	igd	2	TRUE
45	rs4263839	G	A	G	A	0.140297	-0.0249	0.685	0.668052	FALSE	FALSE	FALSE	ebi-a-GCST90018938	9	117566440	0.03	480742	0.4075	Uveitis || id:ebi-a-GCST90018938	Uveitis	Uveitis || ||	TRUE	igd	33000	0.0192401	9	5.44127e-18	117566440	ieu-a-968	Ulcerative colitis || id:ieu-a-968	TRUE	reported	igd	2	TRUE
46	rs4380874	C	T	C	T	-0.128393	0.0083	0.595	0.682093	FALSE	FALSE	FALSE	ebi-a-GCST90018938	7	107480315	0.0288	480742	0.772899	Uveitis || id:ebi-a-GCST90018938	Uveitis	Uveitis || ||	TRUE	igd	33000	0.01795	7	2.0649e-26	107480315	ieu-a-968	Ulcerative colitis || id:ieu-a-968	TRUE	reported	igd	2	TRUE
47	rs4722672	T	C	T	C	-0.0870947	0.0111	0.817	0.757777	FALSE	FALSE	FALSE	ebi-a-GCST90018938	7	27231762	0.0341	480742	0.743599	Uveitis || id:ebi-a-GCST90018938	Uveitis	Uveitis || ||	TRUE	igd	33000	0.0225499	7	2.06101e-08	27231762	ieu-a-968	Ulcerative colitis || id:ieu-a-968	TRUE	reported	igd	2	TRUE
48	rs4728142	A	G	A	G	0.0989399	0.0287	0.444	0.350322	FALSE	FALSE	FALSE	ebi-a-GCST90018938	7	128573967	0.0284	480742	0.3119	Uveitis || id:ebi-a-GCST90018938	Uveitis	Uveitis || ||	TRUE	igd	33000	0.017842	7	4.37119e-14	128573967	ieu-a-968	Ulcerative colitis || id:ieu-a-968	TRUE	reported	igd	2	TRUE
49	rs4743820	T	C	T	C	0.0790432	-0.0049	0.702	0.665929	FALSE	FALSE	FALSE	ebi-a-GCST90018938	9	93928416	0.0294	480742	0.8674	Uveitis || id:ebi-a-GCST90018938	Uveitis	Uveitis || ||	TRUE	igd	33000	0.0196702	9	3.60197e-09	93928416	ieu-a-968	Ulcerative colitis || id:ieu-a-968	TRUE	reported	igd	2	TRUE
50	rs483905	A	G	A	G	0.0544882	-0.0095	0.292	0.288463	FALSE	FALSE	FALSE	ebi-a-GCST90018938	11	96023427	0.0324	480742	0.7698	Uveitis || id:ebi-a-GCST90018938	Uveitis	Uveitis || ||	TRUE	igd	33000	0.0191909	11	1.20501e-08	96023427	ieu-a-968	Ulcerative colitis || id:ieu-a-968	TRUE	reported	igd	2	TRUE
51	rs561722	T	C	T	C	-0.113729	0.0436	0.337	0.406893	FALSE	FALSE	FALSE	ebi-a-GCST90018938	11	114386830	0.0283	480742	0.1242	Uveitis || id:ebi-a-GCST90018938	Uveitis	Uveitis || ||	TRUE	igd	33000	0.01914	11	5.14754e-17	114386830	ieu-a-968	Ulcerative colitis || id:ieu-a-968	TRUE	reported	igd	2	TRUE
52	rs5763634	C	T	C	T	-0.10075	0.0038	0.74	0.791791	FALSE	FALSE	FALSE	ebi-a-GCST90018938	22	30350532	0.0314	480742	0.9029	Uveitis || id:ebi-a-GCST90018938	Uveitis	Uveitis || ||	TRUE	igd	33000	0.0200892	22	2.96825e-11	30350532	ieu-a-968	Ulcerative colitis || id:ieu-a-968	TRUE	reported	igd	2	TRUE
53	rs6017342	C	A	C	A	0.205918	0.016	0.53	0.635762	FALSE	FALSE	FALSE	ebi-a-GCST90018938	20	43065028	0.0283	480742	0.5726	Uveitis || id:ebi-a-GCST90018938	Uveitis	Uveitis || ||	TRUE	igd	33000	0.0181899	20	1.43087e-43	43065028	ieu-a-968	Ulcerative colitis || id:ieu-a-968	TRUE	reported	igd	2	TRUE
54	rs6062504	G	A	G	A	0.0781778	0.0588	0.684	0.608478	FALSE	FALSE	FALSE	ebi-a-GCST90018938	20	62348907	0.0307	480742	0.0555303	Uveitis || id:ebi-a-GCST90018938	Uveitis	Uveitis || ||	TRUE	igd	33000	0.01939	20	7.49376e-11	62348907	ieu-a-968	Ulcerative colitis || id:ieu-a-968	TRUE	reported	igd	2	TRUE
55	rs6088765	G	T	G	T	0.0760347	0.0293	0.437	0.395711	FALSE	FALSE	FALSE	ebi-a-GCST90018938	20	33799280	0.0279	480742	0.2937	Uveitis || id:ebi-a-GCST90018938	Uveitis	Uveitis || ||	TRUE	igd	33000	0.0180502	20	2.20602e-08	33799280	ieu-a-968	Ulcerative colitis || id:ieu-a-968	TRUE	reported	igd	2	TRUE
56	rs6426833	A	G	A	G	0.235343	0.0033	0.542	0.60967	FALSE	FALSE	FALSE	ebi-a-GCST90018938	1	20171860	0.0279	480742	0.9067	Uveitis || id:ebi-a-GCST90018938	Uveitis	Uveitis || ||	TRUE	igd	33000	0.0180098	1	2.39221e-68	20171860	ieu-a-968	Ulcerative colitis || id:ieu-a-968	TRUE	reported	igd	2	TRUE
57	rs6437359	G	A	G	A	-0.0843411	0.0268	0.735	0.666886	FALSE	FALSE	FALSE	ebi-a-GCST90018938	2	241597384	0.0298	480742	0.3687	Uveitis || id:ebi-a-GCST90018938	Uveitis	Uveitis || ||	TRUE	igd	33000	0.0211805	2	8.24309e-09	241597384	ieu-a-968	Ulcerative colitis || id:ieu-a-968	TRUE	reported	igd	2	TRUE
58	rs6584283	C	T	C	T	-0.164667	-0.0735	0.523	0.551367	FALSE	FALSE	FALSE	ebi-a-GCST90018938	10	101290301	0.0277	480742	0.00789296	Uveitis || id:ebi-a-GCST90018938	Uveitis	Uveitis || ||	TRUE	igd	33000	0.0177887	10	1.91382e-34	101290301	ieu-a-968	Ulcerative colitis || id:ieu-a-968	TRUE	reported	igd	2	TRUE
59	rs6889364	A	G	A	G	0.115113	-0.0281	0.109	0.147373	FALSE	FALSE	FALSE	ebi-a-GCST90018938	5	40347469	0.0369	480742	0.4464	Uveitis || id:ebi-a-GCST90018938	Uveitis	Uveitis || ||	TRUE	igd	33000	0.0257108	5	2.68782e-11	40347469	ieu-a-968	Ulcerative colitis || id:ieu-a-968	TRUE	reported	igd	2	TRUE
60	rs6911490	C	T	C	T	-0.064851	-0.0586	0.792	0.786869	FALSE	FALSE	FALSE	ebi-a-GCST90018938	6	106522027	0.0348	480742	0.0918396	Uveitis || id:ebi-a-GCST90018938	Uveitis	Uveitis || ||	TRUE	igd	33000	0.0214801	6	1.45999e-08	106522027	ieu-a-968	Ulcerative colitis || id:ieu-a-968	TRUE	reported	igd	2	TRUE
61	rs6920220	A	G	A	G	0.14842	0.051	0.206	0.156266	FALSE	FALSE	FALSE	ebi-a-GCST90018938	6	138006504	0.0356	480742	0.1519	Uveitis || id:ebi-a-GCST90018938	Uveitis	Uveitis || ||	TRUE	igd	33000	0.0215695	6	1.39991e-21	138006504	ieu-a-968	Ulcerative colitis || id:ieu-a-968	TRUE	reported	igd	2	TRUE
62	rs6927022	G	A	G	A	-0.367591	0.0293	0.465	0.488068	FALSE	FALSE	FALSE	ebi-a-GCST90018938	6	32612397	0.0325	480742	0.3664	Uveitis || id:ebi-a-GCST90018938	Uveitis	Uveitis || ||	TRUE	igd	33000	0.0203604	6	4.70977e-133	32612397	ieu-a-968	Ulcerative colitis || id:ieu-a-968	TRUE	reported	igd	2	TRUE
63	rs7134599	A	G	A	G	0.144966	0.0592	0.378	0.273946	FALSE	FALSE	FALSE	ebi-a-GCST90018938	12	68500075	0.0299	480742	0.0477595	Uveitis || id:ebi-a-GCST90018938	Uveitis	Uveitis || ||	TRUE	igd	33000	0.0180807	12	8.5055e-32	68500075	ieu-a-968	Ulcerative colitis || id:ieu-a-968	TRUE	reported	igd	2	TRUE
64	rs7184802	A	G	A	G	-0.0864297	-0.0703	0.177	0.238287	FALSE	FALSE	FALSE	ebi-a-GCST90018938	16	50355996	0.0365	480742	0.0538803	Uveitis || id:ebi-a-GCST90018938	Uveitis	Uveitis || ||	TRUE	igd	33000	0.0232198	16	9.105e-09	50355996	ieu-a-968	Ulcerative colitis || id:ieu-a-968	TRUE	reported	igd	2	TRUE
65	rs7210086	C	A	C	A	-0.106139	-0.0517	0.203	0.173366	FALSE	FALSE	FALSE	ebi-a-GCST90018938	17	70641698	0.0366	480742	0.1582	Uveitis || id:ebi-a-GCST90018938	Uveitis	Uveitis || ||	TRUE	igd	33000	0.023039	17	1.88599e-09	70641698	ieu-a-968	Ulcerative colitis || id:ieu-a-968	TRUE	reported	igd	2	TRUE
66	rs7240004	G	A	G	A	-0.0841428	-0.0098	0.384	0.421054	FALSE	FALSE	FALSE	ebi-a-GCST90018938	18	46395022	0.0286	480742	0.7322	Uveitis || id:ebi-a-GCST90018938	Uveitis	Uveitis || ||	TRUE	igd	33000	0.0183704	18	1.309e-09	46395022	ieu-a-968	Ulcerative colitis || id:ieu-a-968	TRUE	reported	igd	2	TRUE
67	rs7404095	C	T	C	T	0.0675297	-0.0161	0.572	0.61228	FALSE	FALSE	FALSE	ebi-a-GCST90018938	16	23864590	0.0286	480742	0.573801	Uveitis || id:ebi-a-GCST90018938	Uveitis	Uveitis || ||	TRUE	igd	33000	0.01797	16	1.15401e-08	23864590	ieu-a-968	Ulcerative colitis || id:ieu-a-968	TRUE	reported	igd	2	TRUE
68	rs7523335	A	G	A	G	-0.108142	0.0341	0.178	0.312473	FALSE	FALSE	FALSE	ebi-a-GCST90018938	1	8180210	0.0316	480742	0.2801	Uveitis || id:ebi-a-GCST90018938	Uveitis	Uveitis || ||	TRUE	igd	33000	0.0237201	1	2.39718e-13	8180210	ieu-a-968	Ulcerative colitis || id:ieu-a-968	TRUE	reported	igd	2	TRUE
69	rs7554511	A	C	A	C	-0.162166	-0.0939	0.275	0.208426	FALSE	FALSE	FALSE	ebi-a-GCST90018938	1	200877562	0.0335	480742	0.00514103	Uveitis || id:ebi-a-GCST90018938	Uveitis	Uveitis || ||	TRUE	igd	33000	0.0202199	1	9.74092e-25	200877562	ieu-a-968	Ulcerative colitis || id:ieu-a-968	TRUE	reported	igd	2	TRUE
70	rs7608910	G	A	G	A	0.138021	0.0411	0.394	0.293713	FALSE	FALSE	FALSE	ebi-a-GCST90018938	2	61204856	0.029	480742	0.1567	Uveitis || id:ebi-a-GCST90018938	Uveitis	Uveitis || ||	TRUE	igd	33000	0.0180401	2	6.56599e-25	61204856	ieu-a-968	Ulcerative colitis || id:ieu-a-968	TRUE	reported	igd	2	TRUE
71	rs762422	A	G	A	G	-0.0870947	0.0531	0.616	0.573673	FALSE	FALSE	FALSE	ebi-a-GCST90018938	21	45615638	0.0575	480742	0.356	Uveitis || id:ebi-a-GCST90018938	Uveitis	Uveitis || ||	TRUE	igd	33000	0.0181602	21	4.75664e-15	45615638	ieu-a-968	Ulcerative colitis || id:ieu-a-968	TRUE	reported	igd	2	TRUE
72	rs798502	C	A	C	A	-0.119572	0.002	0.291	0.316823	FALSE	FALSE	FALSE	ebi-a-GCST90018938	7	2789880	0.0291	480742	0.9444	Uveitis || id:ebi-a-GCST90018938	Uveitis	Uveitis || ||	TRUE	igd	33000	0.0196697	7	6.08836e-17	2789880	ieu-a-968	Ulcerative colitis || id:ieu-a-968	TRUE	reported	igd	2	TRUE
73	rs941823	C	T	C	T	0.0969515	0.014	0.758	0.781908	FALSE	FALSE	FALSE	ebi-a-GCST90018938	13	41013977	0.0316	480742	0.6582	Uveitis || id:ebi-a-GCST90018938	Uveitis	Uveitis || ||	TRUE	igd	33000	0.02084	13	2.95325e-11	41013977	ieu-a-968	Ulcerative colitis || id:ieu-a-968	TRUE	reported	igd	2	TRUE

## Sheet: UC&PSC
The detailed information of SNPs identified as IVs in the replication practice. (exposure: UC outcome: PSC)
	SNP	effect_allele.exposure	other_allele.exposure	effect_allele.outcome	other_allele.outcome	beta.exposure	beta.outcome	eaf.exposure	eaf.outcome	remove	palindromic	ambiguous	id.outcome	chr	pos	se.outcome	samplesize.outcome	pval.outcome	outcome	originalname.outcome	outcome.deprecated	mr_keep.outcome	data_source.outcome	proxy.outcome	target_snp.outcome	proxy_snp.outcome	target_a1.outcome	target_a2.outcome	proxy_a1.outcome	proxy_a2.outcome	samplesize.exposure	se.exposure	chr.exposure	pval.exposure	pos.exposure	id.exposure	exposure	mr_keep.exposure	pval_origin.exposure	data_source.exposure	action	mr_keep
1	rs1016883	A	G	A	G	-0.0954102	0.0334348	0.183	0.17	FALSE	FALSE	FALSE	ieu-a-1112	2	198881668	0.041	14890	0.403883	Primary sclerosing cholangitis || id:ieu-a-1112	Primary sclerosing cholangitis	Primary sclerosing cholangitis || ||	TRUE	igd	NA	NA	NA	NA	NA	NA	NA	33000	0.0229402	2	2.87303e-08	198881668	ieu-a-968	Ulcerative colitis || id:ieu-a-968	TRUE	reported	igd	2	TRUE
2	rs1026916	G	A	G	A	0.0887219	-0.0148886	0.646	0.66	FALSE	FALSE	FALSE	ieu-a-1112	17	40529835	0.031	14890	0.612514	Primary sclerosing cholangitis || id:ieu-a-1112	Primary sclerosing cholangitis	Primary sclerosing cholangitis || ||	TRUE	igd	NA	NA	NA	NA	NA	NA	NA	33000	0.0188099	17	2.79383e-11	40529835	ieu-a-968	Ulcerative colitis || id:ieu-a-968	TRUE	reported	igd	2	TRUE
3	rs1050152	T	C	T	C	0.0806579	0.0119286	0.426	0.43	FALSE	FALSE	FALSE	ieu-a-1112	5	131676320	0.034	14890	0.732625	Primary sclerosing cholangitis || id:ieu-a-1112	Primary sclerosing cholangitis	Primary sclerosing cholangitis || ||	TRUE	igd	NA	NA	NA	NA	NA	NA	NA	33000	0.0179099	5	9.46891e-11	131676320	ieu-a-968	Ulcerative colitis || id:ieu-a-968	TRUE	reported	igd	2	TRUE
4	rs10758669	A	C	A	C	-0.155293	-0.0573251	0.651	0.65	FALSE	FALSE	FALSE	ieu-a-1112	9	4981602	0.036	14890	0.104203	Primary sclerosing cholangitis || id:ieu-a-1112	Primary sclerosing cholangitis	Primary sclerosing cholangitis || ||	TRUE	igd	NA	NA	NA	NA	NA	NA	NA	33000	0.0183899	9	6.96466e-29	4981602	ieu-a-968	Ulcerative colitis || id:ieu-a-968	TRUE	reported	igd	2	TRUE
5	rs10781499	A	G	A	G	0.149282	0.079735	0.412	0.43	FALSE	FALSE	FALSE	ieu-a-1112	9	139266405	0.035	14890	0.0220323	Primary sclerosing cholangitis || id:ieu-a-1112	Primary sclerosing cholangitis	Primary sclerosing cholangitis || ||	TRUE	igd	NA	NA	NA	NA	NA	NA	NA	33000	0.0179194	9	3.90122e-28	139266405	ieu-a-968	Ulcerative colitis || id:ieu-a-968	TRUE	reported	igd	2	TRUE
7	rs11041476	A	G	A	G	0.0778865	-0.0401818	0.317	0.31	FALSE	FALSE	FALSE	ieu-a-1112	11	1875067	0.037	14890	0.274487	Primary sclerosing cholangitis || id:ieu-a-1112	Primary sclerosing cholangitis	Primary sclerosing cholangitis || ||	TRUE	igd	NA	NA	NA	NA	NA	NA	NA	33000	0.0189903	11	6.98602e-10	1875067	ieu-a-968	Ulcerative colitis || id:ieu-a-968	TRUE	reported	igd	2	TRUE
8	rs11150589	C	T	C	T	-0.0861777	-0.0430595	0.537	0.52	FALSE	FALSE	FALSE	ieu-a-1112	16	30482494	0.034	14890	0.199712	Primary sclerosing cholangitis || id:ieu-a-1112	Primary sclerosing cholangitis	Primary sclerosing cholangitis || ||	TRUE	igd	NA	NA	NA	NA	NA	NA	NA	33000	0.0177412	16	6.03698e-10	30482494	ieu-a-968	Ulcerative colitis || id:ieu-a-968	TRUE	reported	igd	2	TRUE
9	rs11209026	A	G	A	G	-0.520203	-0.136278	0.067	0.06	FALSE	FALSE	FALSE	ieu-a-1112	1	67705958	0.063	14890	0.0256543	Primary sclerosing cholangitis || id:ieu-a-1112	Primary sclerosing cholangitis	Primary sclerosing cholangitis || ||	TRUE	igd	NA	NA	NA	NA	NA	NA	NA	33000	0.0411802	1	3.20184e-62	67705958	ieu-a-968	Ulcerative colitis || id:ieu-a-968	TRUE	reported	igd	2	TRUE
10	rs11597483	G	A	G	A	0.0639133	0.0610951	0.346	0.35	FALSE	FALSE	FALSE	ieu-a-1112	10	35285117	0.031	14890	0.0469353	Primary sclerosing cholangitis || id:ieu-a-1112	Primary sclerosing cholangitis	Primary sclerosing cholangitis || ||	TRUE	igd	NA	NA	NA	NA	NA	NA	NA	33000	0.0184	10	3.67502e-09	35285117	ieu-a-968	Ulcerative colitis || id:ieu-a-968	TRUE	reported	igd	2	TRUE
11	rs11612508	G	A	G	A	0.08158	0.0334348	0.267	0.27	FALSE	FALSE	FALSE	ieu-a-1112	12	12657513	0.034	14890	0.310931	Primary sclerosing cholangitis || id:ieu-a-1112	Primary sclerosing cholangitis	Primary sclerosing cholangitis || ||	TRUE	igd	NA	NA	NA	NA	NA	NA	NA	33000	0.0195902	12	1.06199e-08	12657513	ieu-a-968	Ulcerative colitis || id:ieu-a-968	TRUE	reported	igd	2	TRUE
12	rs11672983	A	G	A	G	0.0934903	0.0870947	0.392	0.39	FALSE	FALSE	FALSE	ieu-a-1112	19	55383051	0.036	14890	0.0130858	Primary sclerosing cholangitis || id:ieu-a-1112	Primary sclerosing cholangitis	Primary sclerosing cholangitis || ||	TRUE	igd	NA	NA	NA	NA	NA	NA	NA	33000	0.0184084	19	6.49681e-11	55383051	ieu-a-968	Ulcerative colitis || id:ieu-a-968	TRUE	reported	igd	2	TRUE
13	rs11739663	C	T	C	T	-0.0692429	0	0.24	0.23	FALSE	FALSE	FALSE	ieu-a-1112	5	594083	0.035	14890	0.988549	Primary sclerosing cholangitis || id:ieu-a-1112	Primary sclerosing cholangitis	Primary sclerosing cholangitis || ||	TRUE	igd	NA	NA	NA	NA	NA	NA	NA	33000	0.021279	5	1.81201e-08	594083	ieu-a-968	Ulcerative colitis || id:ieu-a-968	TRUE	reported	igd	2	TRUE
14	rs12103	C	T	C	T	-0.105261	0.0554347	0.818	0.81	FALSE	FALSE	FALSE	ieu-a-1112	1	1247494	0.045	14890	0.20616	Primary sclerosing cholangitis || id:ieu-a-1112	Primary sclerosing cholangitis	Primary sclerosing cholangitis || ||	TRUE	igd	NA	NA	NA	NA	NA	NA	NA	33000	0.0226005	1	2.73401e-10	1247494	ieu-a-968	Ulcerative colitis || id:ieu-a-968	TRUE	reported	igd	2	TRUE
16	rs12933316	T	G	T	G	0.10436	0.0760347	0.48	0.48	FALSE	FALSE	FALSE	ieu-a-1112	16	11699720	0.03	14890	0.00943844	Primary sclerosing cholangitis || id:ieu-a-1112	Primary sclerosing cholangitis	Primary sclerosing cholangitis || ||	TRUE	igd	NA	NA	NA	NA	NA	NA	NA	33000	0.0177593	16	8.52315e-11	11699720	ieu-a-968	Ulcerative colitis || id:ieu-a-968	TRUE	reported	igd	2	TRUE
17	rs12946510	T	C	T	C	0.151003	0.001998	0.465	0.46	FALSE	FALSE	FALSE	ieu-a-1112	17	37912377	0.035	14890	0.944622	Primary sclerosing cholangitis || id:ieu-a-1112	Primary sclerosing cholangitis	Primary sclerosing cholangitis || ||	TRUE	igd	NA	NA	NA	NA	NA	NA	NA	33000	0.0177702	17	3.38532e-26	37912377	ieu-a-968	Ulcerative colitis || id:ieu-a-968	TRUE	reported	igd	2	TRUE
18	rs1422878	T	C	T	C	0.142367	-0.00796817	0.354	0.35	FALSE	FALSE	FALSE	ieu-a-1112	5	158839217	0.036	14890	0.823717	Primary sclerosing cholangitis || id:ieu-a-1112	Primary sclerosing cholangitis	Primary sclerosing cholangitis || ||	TRUE	igd	NA	NA	NA	NA	NA	NA	NA	33000	0.01855	5	5.40381e-19	158839217	ieu-a-968	Ulcerative colitis || id:ieu-a-968	TRUE	reported	igd	2	TRUE
19	rs17085007	C	T	C	T	0.153579	0.0657877	0.183	0.18	FALSE	FALSE	FALSE	ieu-a-1112	13	27531267	0.039	14890	0.0831955	Primary sclerosing cholangitis || id:ieu-a-1112	Primary sclerosing cholangitis	Primary sclerosing cholangitis || ||	TRUE	igd	NA	NA	NA	NA	NA	NA	NA	33000	0.0227301	13	2.78805e-19	27531267	ieu-a-968	Ulcerative colitis || id:ieu-a-968	TRUE	reported	igd	2	TRUE
20	rs17229285	T	C	T	C	-0.111157	-0.0237165	0.504	0.5	FALSE	FALSE	FALSE	ieu-a-1112	2	199523122	0.029	14890	0.414131	Primary sclerosing cholangitis || id:ieu-a-1112	Primary sclerosing cholangitis	Primary sclerosing cholangitis || ||	TRUE	igd	NA	NA	NA	NA	NA	NA	NA	33000	0.0177299	2	1.72504e-13	199523122	ieu-a-968	Ulcerative colitis || id:ieu-a-968	TRUE	reported	igd	2	TRUE
21	rs1728785	C	A	C	A	0.0731085	0.0639133	0.767	0.77	FALSE	FALSE	FALSE	ieu-a-1112	16	68600440	0.036	14890	0.0680832	Primary sclerosing cholangitis || id:ieu-a-1112	Primary sclerosing cholangitis	Primary sclerosing cholangitis || ||	TRUE	igd	TRUE	rs1728785	rs3203684	A	C	A	G	33000	0.02134	16	3.70997e-08	68591230	ieu-a-968	Ulcerative colitis || id:ieu-a-968	TRUE	reported	igd	2	TRUE
22	rs17396847	A	G	A	G	-0.182842	0.0129162	0.385	0.38	FALSE	FALSE	FALSE	ieu-a-1112	1	20144332	0.035	14890	0.697162	Primary sclerosing cholangitis || id:ieu-a-1112	Primary sclerosing cholangitis	Primary sclerosing cholangitis || ||	TRUE	igd	NA	NA	NA	NA	NA	NA	NA	33000	0.01869	1	6.4121e-26	20144332	ieu-a-968	Ulcerative colitis || id:ieu-a-968	TRUE	reported	igd	2	TRUE
23	rs17539176	G	A	G	A	0.162969	0.076961	0.07	0.06	FALSE	FALSE	FALSE	ieu-a-1112	6	111777219	0.062	14890	0.195048	Primary sclerosing cholangitis || id:ieu-a-1112	Primary sclerosing cholangitis	Primary sclerosing cholangitis || ||	TRUE	igd	NA	NA	NA	NA	NA	NA	NA	33000	0.0349101	6	1.53993e-11	111777219	ieu-a-968	Ulcerative colitis || id:ieu-a-968	TRUE	reported	igd	2	TRUE
24	rs1801274	G	A	G	A	-0.175783	-0.0573251	0.491	0.51	FALSE	FALSE	FALSE	ieu-a-1112	1	161479745	0.035	14890	0.0918967	Primary sclerosing cholangitis || id:ieu-a-1112	Primary sclerosing cholangitis	Primary sclerosing cholangitis || ||	TRUE	igd	NA	NA	NA	NA	NA	NA	NA	33000	0.0179791	1	2.1208e-38	161479745	ieu-a-968	Ulcerative colitis || id:ieu-a-968	TRUE	reported	igd	2	TRUE
25	rs1893217	G	A	G	A	0.142367	0.114221	0.157	0.17	FALSE	FALSE	FALSE	ieu-a-1112	18	12809340	0.04	14890	0.00350445	Primary sclerosing cholangitis || id:ieu-a-1112	Primary sclerosing cholangitis	Primary sclerosing cholangitis || ||	TRUE	igd	NA	NA	NA	NA	NA	NA	NA	33000	0.0236798	18	1.40314e-12	12809340	ieu-a-968	Ulcerative colitis || id:ieu-a-968	TRUE	reported	igd	2	TRUE
26	rs2111485	G	A	G	A	-0.08158	-0.0852598	0.596	0.6	FALSE	FALSE	FALSE	ieu-a-1112	2	163110536	0.034	14890	0.0112699	Primary sclerosing cholangitis || id:ieu-a-1112	Primary sclerosing cholangitis	Primary sclerosing cholangitis || ||	TRUE	igd	NA	NA	NA	NA	NA	NA	NA	33000	0.0180579	2	1.93099e-08	163110536	ieu-a-968	Ulcerative colitis || id:ieu-a-968	TRUE	reported	igd	2	TRUE
27	rs2155219	T	G	T	G	0.100373	-0.0129162	0.509	0.51	FALSE	FALSE	FALSE	ieu-a-1112	11	76299194	0.034	14890	0.692268	Primary sclerosing cholangitis || id:ieu-a-1112	Primary sclerosing cholangitis	Primary sclerosing cholangitis || ||	TRUE	igd	NA	NA	NA	NA	NA	NA	NA	33000	0.0178602	11	1.78608e-15	76299194	ieu-a-968	Ulcerative colitis || id:ieu-a-968	TRUE	reported	igd	2	TRUE
28	rs2413583	T	C	T	C	-0.145026	-0.0421012	0.167	0.17	FALSE	FALSE	FALSE	ieu-a-1112	22	39659773	0.041	14890	0.295477	Primary sclerosing cholangitis || id:ieu-a-1112	Primary sclerosing cholangitis	Primary sclerosing cholangitis || ||	TRUE	igd	NA	NA	NA	NA	NA	NA	NA	33000	0.02443	22	1.15904e-13	39659773	ieu-a-968	Ulcerative colitis || id:ieu-a-968	TRUE	reported	igd	2	TRUE
29	rs2472649	G	A	G	A	0.115299	-0.0148886	0.824	0.83	FALSE	FALSE	FALSE	ieu-a-1112	4	74857708	0.045	14890	0.729928	Primary sclerosing cholangitis || id:ieu-a-1112	Primary sclerosing cholangitis	Primary sclerosing cholangitis || ||	TRUE	igd	NA	NA	NA	NA	NA	NA	NA	33000	0.0290401	4	2.57199e-08	74857708	ieu-a-968	Ulcerative colitis || id:ieu-a-968	TRUE	reported	igd	2	TRUE
30	rs2651244	A	G	A	G	-0.0713886	-0.0657877	0.401	0.39	FALSE	FALSE	FALSE	ieu-a-1112	1	70995562	0.031	14890	0.0307411	Primary sclerosing cholangitis || id:ieu-a-1112	Primary sclerosing cholangitis	Primary sclerosing cholangitis || ||	TRUE	igd	NA	NA	NA	NA	NA	NA	NA	33000	0.01817	1	2.29097e-08	70995562	ieu-a-968	Ulcerative colitis || id:ieu-a-968	TRUE	reported	igd	2	TRUE
31	rs2823272	A	T	A	T	-0.138458	-0.0314987	0.305	0.31	FALSE	TRUE	FALSE	ieu-a-1112	21	16799673	0.033	14890	0.334754	Primary sclerosing cholangitis || id:ieu-a-1112	Primary sclerosing cholangitis	Primary sclerosing cholangitis || ||	TRUE	igd	TRUE	rs2823272	rs7282047	A	T	G	T	33000	0.01973	21	5.89522e-15	16798586	ieu-a-968	Ulcerative colitis || id:ieu-a-968	TRUE	reported	igd	2	TRUE
32	rs28374715	G	A	G	A	-0.0794762	-0.0704585	0.262	0.26	FALSE	FALSE	FALSE	ieu-a-1112	15	41563950	0.067	14890	0.271812	Primary sclerosing cholangitis || id:ieu-a-1112	Primary sclerosing cholangitis	Primary sclerosing cholangitis || ||	TRUE	igd	NA	NA	NA	NA	NA	NA	NA	33000	0.0204009	15	2.43299e-08	41563950	ieu-a-968	Ulcerative colitis || id:ieu-a-968	TRUE	reported	igd	2	TRUE
33	rs3024505	A	G	A	G	0.244514	0.0158733	0.16	0.16	FALSE	FALSE	FALSE	ieu-a-1112	1	206939904	0.047	14890	0.734669	Primary sclerosing cholangitis || id:ieu-a-1112	Primary sclerosing cholangitis	Primary sclerosing cholangitis || ||	TRUE	igd	NA	NA	NA	NA	NA	NA	NA	33000	0.0232807	1	6.94065e-41	206939904	ieu-a-968	Ulcerative colitis || id:ieu-a-968	TRUE	reported	igd	2	TRUE
34	rs3742704	C	A	C	A	0.130151	0.0295588	0.091	0.09	FALSE	FALSE	FALSE	ieu-a-1112	14	88477882	0.053	14890	0.569073	Primary sclerosing cholangitis || id:ieu-a-1112	Primary sclerosing cholangitis	Primary sclerosing cholangitis || ||	TRUE	igd	NA	NA	NA	NA	NA	NA	NA	33000	0.03071	14	1.55299e-08	88477882	ieu-a-968	Ulcerative colitis || id:ieu-a-968	TRUE	reported	igd	2	TRUE
37	rs4263839	G	A	G	A	0.140297	0.00796817	0.685	0.68	FALSE	FALSE	FALSE	ieu-a-1112	9	117566440	0.032	14890	0.791152	Primary sclerosing cholangitis || id:ieu-a-1112	Primary sclerosing cholangitis	Primary sclerosing cholangitis || ||	TRUE	igd	NA	NA	NA	NA	NA	NA	NA	33000	0.0192401	9	5.44127e-18	117566440	ieu-a-968	Ulcerative colitis || id:ieu-a-968	TRUE	reported	igd	2	TRUE
38	rs4380874	C	T	C	T	-0.128393	-0.0667236	0.595	0.6	FALSE	FALSE	FALSE	ieu-a-1112	7	107480315	0.036	14890	0.0609958	Primary sclerosing cholangitis || id:ieu-a-1112	Primary sclerosing cholangitis	Primary sclerosing cholangitis || ||	TRUE	igd	NA	NA	NA	NA	NA	NA	NA	33000	0.01795	7	2.0649e-26	107480315	ieu-a-968	Ulcerative colitis || id:ieu-a-968	TRUE	reported	igd	2	TRUE
39	rs4722672	T	C	T	C	-0.0870947	-0.0334348	0.817	0.82	FALSE	FALSE	FALSE	ieu-a-1112	7	27231762	0.045	14890	0.439013	Primary sclerosing cholangitis || id:ieu-a-1112	Primary sclerosing cholangitis	Primary sclerosing cholangitis || ||	TRUE	igd	NA	NA	NA	NA	NA	NA	NA	33000	0.0225499	7	2.06101e-08	27231762	ieu-a-968	Ulcerative colitis || id:ieu-a-968	TRUE	reported	igd	2	TRUE
41	rs4743820	T	C	T	C	0.0790432	-0.0246926	0.702	0.7	FALSE	FALSE	FALSE	ieu-a-1112	9	93929884	0.032	14890	0.435633	Primary sclerosing cholangitis || id:ieu-a-1112	Primary sclerosing cholangitis	Primary sclerosing cholangitis || ||	TRUE	igd	TRUE	rs4743820	rs10761110	C	T	A	G	33000	0.0196702	9	3.60197e-09	93928416	ieu-a-968	Ulcerative colitis || id:ieu-a-968	TRUE	reported	igd	2	TRUE
42	rs483905	A	G	A	G	0.0544882	0.0430595	0.292	0.29	FALSE	FALSE	FALSE	ieu-a-1112	11	96023427	0.034	14890	0.196159	Primary sclerosing cholangitis || id:ieu-a-1112	Primary sclerosing cholangitis	Primary sclerosing cholangitis || ||	TRUE	igd	NA	NA	NA	NA	NA	NA	NA	33000	0.0191909	11	1.20501e-08	96023427	ieu-a-968	Ulcerative colitis || id:ieu-a-968	TRUE	reported	igd	2	TRUE
43	rs561722	T	C	T	C	-0.113729	0.0217615	0.337	0.34	FALSE	FALSE	FALSE	ieu-a-1112	11	114429934	0.031	14890	0.468674	Primary sclerosing cholangitis || id:ieu-a-1112	Primary sclerosing cholangitis	Primary sclerosing cholangitis || ||	TRUE	igd	TRUE	rs561722	rs648541	T	C	G	A	33000	0.01914	11	5.14754e-17	114386830	ieu-a-968	Ulcerative colitis || id:ieu-a-968	TRUE	reported	igd	2	TRUE
44	rs5763634	C	T	C	T	-0.10075	-0.0217615	0.74	0.74	FALSE	FALSE	FALSE	ieu-a-1112	22	30355437	0.035	14890	0.526234	Primary sclerosing cholangitis || id:ieu-a-1112	Primary sclerosing cholangitis	Primary sclerosing cholangitis || ||	TRUE	igd	TRUE	rs5763634	rs5752988	T	C	A	G	33000	0.0200892	22	2.96825e-11	30350532	ieu-a-968	Ulcerative colitis || id:ieu-a-968	TRUE	reported	igd	2	TRUE
45	rs6062504	G	A	G	A	0.0781778	-0.0478373	0.684	0.69	FALSE	FALSE	FALSE	ieu-a-1112	20	62348907	0.036	14890	0.17649	Primary sclerosing cholangitis || id:ieu-a-1112	Primary sclerosing cholangitis	Primary sclerosing cholangitis || ||	TRUE	igd	NA	NA	NA	NA	NA	NA	NA	33000	0.01939	20	7.49376e-11	62348907	ieu-a-968	Ulcerative colitis || id:ieu-a-968	TRUE	reported	igd	2	TRUE
46	rs6088765	G	T	G	T	0.0760347	0.0129162	0.437	0.44	FALSE	FALSE	FALSE	ieu-a-1112	20	33799280	0.034	14890	0.694405	Primary sclerosing cholangitis || id:ieu-a-1112	Primary sclerosing cholangitis	Primary sclerosing cholangitis || ||	TRUE	igd	NA	NA	NA	NA	NA	NA	NA	33000	0.0180502	20	2.20602e-08	33799280	ieu-a-968	Ulcerative colitis || id:ieu-a-968	TRUE	reported	igd	2	TRUE
48	rs6437359	G	A	G	A	-0.0843411	-0.0363319	0.735	0.78	FALSE	FALSE	FALSE	ieu-a-1112	2	241600395	0.035	14890	0.287664	Primary sclerosing cholangitis || id:ieu-a-1112	Primary sclerosing cholangitis	Primary sclerosing cholangitis || ||	TRUE	igd	TRUE	rs6437359	rs6749068	A	G	C	T	33000	0.0211805	2	8.24309e-09	241597384	ieu-a-968	Ulcerative colitis || id:ieu-a-968	TRUE	reported	igd	2	TRUE
50	rs6889364	A	G	A	G	0.115113	-0.0178399	0.109	0.14	FALSE	FALSE	FALSE	ieu-a-1112	5	40347469	0.043	14890	0.676536	Primary sclerosing cholangitis || id:ieu-a-1112	Primary sclerosing cholangitis	Primary sclerosing cholangitis || ||	TRUE	igd	NA	NA	NA	NA	NA	NA	NA	33000	0.0257108	5	2.68782e-11	40347469	ieu-a-968	Ulcerative colitis || id:ieu-a-968	TRUE	reported	igd	2	TRUE
51	rs6920220	A	G	A	G	0.14842	0.001998	0.206	0.21	FALSE	FALSE	FALSE	ieu-a-1112	6	138006504	0.036	14890	0.960879	Primary sclerosing cholangitis || id:ieu-a-1112	Primary sclerosing cholangitis	Primary sclerosing cholangitis || ||	TRUE	igd	NA	NA	NA	NA	NA	NA	NA	33000	0.0215695	6	1.39991e-21	138006504	ieu-a-968	Ulcerative colitis || id:ieu-a-968	TRUE	reported	igd	2	TRUE
52	rs7134599	A	G	A	G	0.144966	0.0382587	0.378	0.39	FALSE	FALSE	FALSE	ieu-a-1112	12	68500075	0.031	14890	0.200449	Primary sclerosing cholangitis || id:ieu-a-1112	Primary sclerosing cholangitis	Primary sclerosing cholangitis || ||	TRUE	igd	NA	NA	NA	NA	NA	NA	NA	33000	0.0180807	12	8.5055e-32	68500075	ieu-a-968	Ulcerative colitis || id:ieu-a-968	TRUE	reported	igd	2	TRUE
53	rs7210086	C	A	C	A	-0.106139	-0.0314987	0.203	0.19	FALSE	FALSE	FALSE	ieu-a-1112	17	70641698	0.04	14890	0.416031	Primary sclerosing cholangitis || id:ieu-a-1112	Primary sclerosing cholangitis	Primary sclerosing cholangitis || ||	TRUE	igd	NA	NA	NA	NA	NA	NA	NA	33000	0.023039	17	1.88599e-09	70641698	ieu-a-968	Ulcerative colitis || id:ieu-a-968	TRUE	reported	igd	2	TRUE
54	rs7240004	G	A	G	A	-0.0841428	-0.0129162	0.384	0.38	FALSE	FALSE	FALSE	ieu-a-1112	18	46395022	0.035	14890	0.694648	Primary sclerosing cholangitis || id:ieu-a-1112	Primary sclerosing cholangitis	Primary sclerosing cholangitis || ||	TRUE	igd	NA	NA	NA	NA	NA	NA	NA	33000	0.0183704	18	1.309e-09	46395022	ieu-a-968	Ulcerative colitis || id:ieu-a-968	TRUE	reported	igd	2	TRUE
55	rs7404095	C	T	C	T	0.0675297	0.0592119	0.572	0.58	FALSE	FALSE	FALSE	ieu-a-1112	16	23865170	0.031	14890	0.0525436	Primary sclerosing cholangitis || id:ieu-a-1112	Primary sclerosing cholangitis	Primary sclerosing cholangitis || ||	TRUE	igd	TRUE	rs7404095	rs7193632	T	C	T	C	33000	0.01797	16	1.15401e-08	23864590	ieu-a-968	Ulcerative colitis || id:ieu-a-968	TRUE	reported	igd	2	TRUE
56	rs7523335	A	G	A	G	-0.108142	0.0246926	0.178	0.18	FALSE	FALSE	FALSE	ieu-a-1112	1	8180210	0.038	14890	0.518074	Primary sclerosing cholangitis || id:ieu-a-1112	Primary sclerosing cholangitis	Primary sclerosing cholangitis || ||	TRUE	igd	NA	NA	NA	NA	NA	NA	NA	33000	0.0237201	1	2.39718e-13	8180210	ieu-a-968	Ulcerative colitis || id:ieu-a-968	TRUE	reported	igd	2	TRUE
57	rs7554511	A	C	A	C	-0.162166	-0.0468836	0.275	0.28	FALSE	FALSE	FALSE	ieu-a-1112	1	200877562	0.035	14890	0.172448	Primary sclerosing cholangitis || id:ieu-a-1112	Primary sclerosing cholangitis	Primary sclerosing cholangitis || ||	TRUE	igd	NA	NA	NA	NA	NA	NA	NA	33000	0.0202199	1	9.74092e-25	200877562	ieu-a-968	Ulcerative colitis || id:ieu-a-968	TRUE	reported	igd	2	TRUE
59	rs762422	A	G	A	G	-0.0870947	-0.0989399	0.616	0.6	FALSE	FALSE	FALSE	ieu-a-1112	21	45615741	0.035	14890	0.00372692	Primary sclerosing cholangitis || id:ieu-a-1112	Primary sclerosing cholangitis	Primary sclerosing cholangitis || ||	TRUE	igd	TRUE	rs762422	rs7282490	G	A	G	A	33000	0.0181602	21	4.75664e-15	45615638	ieu-a-968	Ulcerative colitis || id:ieu-a-968	TRUE	reported	igd	2	TRUE
60	rs798502	C	A	C	A	-0.119572	0.0139029	0.291	0.3	FALSE	FALSE	FALSE	ieu-a-1112	7	2795882	0.032	14890	0.653165	Primary sclerosing cholangitis || id:ieu-a-1112	Primary sclerosing cholangitis	Primary sclerosing cholangitis || ||	TRUE	igd	TRUE	rs798502	rs798498	C	A	G	T	33000	0.0196697	7	6.08836e-17	2789880	ieu-a-968	Ulcerative colitis || id:ieu-a-968	TRUE	reported	igd	2	TRUE
61	rs941823	C	T	C	T	0.0969515	-0.00299551	0.758	0.76	FALSE	FALSE	FALSE	ieu-a-1112	13	41013977	0.037	14890	0.932187	Primary sclerosing cholangitis || id:ieu-a-1112	Primary sclerosing cholangitis	Primary sclerosing cholangitis || ||	TRUE	igd	NA	NA	NA	NA	NA	NA	NA	33000	0.02084	13	2.95325e-11	41013977	ieu-a-968	Ulcerative colitis || id:ieu-a-968	TRUE	reported	igd	2	TRUE

## Sheet: UC&SpA
The detailed information of SNPs identified as IVs in the replication practice. (exposure: UC outcome: SpA)
	SNP	effect_allele.exposure	other_allele.exposure	effect_allele.outcome	other_allele.outcome	beta.exposure	beta.outcome	eaf.exposure	eaf.outcome	remove	palindromic	ambiguous	id.outcome	chr	pos	se.outcome	samplesize.outcome	pval.outcome	outcome	originalname.outcome	outcome.deprecated	mr_keep.outcome	data_source.outcome	proxy.outcome	target_snp.outcome	proxy_snp.outcome	target_a1.outcome	target_a2.outcome	proxy_a1.outcome	proxy_a2.outcome	samplesize.exposure	se.exposure	chr.exposure	pval.exposure	pos.exposure	id.exposure	exposure	mr_keep.exposure	pval_origin.exposure	data_source.exposure	action	mr_keep
1	rs1016883	A	G	A	G	-0.0954102	-0.0446	0.183	0.2083	FALSE	FALSE	FALSE	finn-b-SPONDYLOARTHRITIS	2	198881668	0.033	NA	0.1763	Spondyloarthritis || id:finn-b-SPONDYLOARTHRITIS	Spondyloarthritis	Spondyloarthritis || ||	TRUE	igd	NA	NA	NA	NA	NA	NA	NA	33000	0.0229402	2	2.87303e-08	198881668	ieu-a-968	Ulcerative colitis || id:ieu-a-968	TRUE	reported	igd	2	TRUE
2	rs1026916	G	A	G	A	0.0887219	0.029	0.646	0.6178	FALSE	FALSE	FALSE	finn-b-SPONDYLOARTHRITIS	17	40529835	0.0276	NA	0.2933	Spondyloarthritis || id:finn-b-SPONDYLOARTHRITIS	Spondyloarthritis	Spondyloarthritis || ||	TRUE	igd	NA	NA	NA	NA	NA	NA	NA	33000	0.0188099	17	2.79383e-11	40529835	ieu-a-968	Ulcerative colitis || id:ieu-a-968	TRUE	reported	igd	2	TRUE
3	rs1050152	T	C	T	C	0.0806579	0.0588	0.426	0.3158	FALSE	FALSE	FALSE	finn-b-SPONDYLOARTHRITIS	5	131676320	0.0288	NA	0.0415499	Spondyloarthritis || id:finn-b-SPONDYLOARTHRITIS	Spondyloarthritis	Spondyloarthritis || ||	TRUE	igd	NA	NA	NA	NA	NA	NA	NA	33000	0.0179099	5	9.46891e-11	131676320	ieu-a-968	Ulcerative colitis || id:ieu-a-968	TRUE	reported	igd	2	TRUE
4	rs10758669	A	C	A	C	-0.155293	-0.0398	0.651	0.6422	FALSE	FALSE	FALSE	finn-b-SPONDYLOARTHRITIS	9	4981602	0.0279	NA	0.1535	Spondyloarthritis || id:finn-b-SPONDYLOARTHRITIS	Spondyloarthritis	Spondyloarthritis || ||	TRUE	igd	NA	NA	NA	NA	NA	NA	NA	33000	0.0183899	9	6.96466e-29	4981602	ieu-a-968	Ulcerative colitis || id:ieu-a-968	TRUE	reported	igd	2	TRUE
6	rs10781499	A	G	A	G	0.149282	0.0522	0.412	0.4168	FALSE	FALSE	FALSE	finn-b-SPONDYLOARTHRITIS	9	139266405	0.0271	NA	0.0539498	Spondyloarthritis || id:finn-b-SPONDYLOARTHRITIS	Spondyloarthritis	Spondyloarthritis || ||	TRUE	igd	NA	NA	NA	NA	NA	NA	NA	33000	0.0179194	9	3.90122e-28	139266405	ieu-a-968	Ulcerative colitis || id:ieu-a-968	TRUE	reported	igd	2	TRUE
7	rs10797432	T	C	T	C	-0.0754781	0.0242	0.478	0.4777	FALSE	FALSE	FALSE	finn-b-SPONDYLOARTHRITIS	1	2501338	0.0268	NA	0.3661	Spondyloarthritis || id:finn-b-SPONDYLOARTHRITIS	Spondyloarthritis	Spondyloarthritis || ||	TRUE	igd	NA	NA	NA	NA	NA	NA	NA	33000	0.0177399	1	2.62422e-12	2501338	ieu-a-968	Ulcerative colitis || id:ieu-a-968	TRUE	reported	igd	2	TRUE
8	rs11041476	A	G	A	G	0.0778865	0.0056	0.317	0.3221	FALSE	FALSE	FALSE	finn-b-SPONDYLOARTHRITIS	11	1875067	0.0287	NA	0.8464	Spondyloarthritis || id:finn-b-SPONDYLOARTHRITIS	Spondyloarthritis	Spondyloarthritis || ||	TRUE	igd	NA	NA	NA	NA	NA	NA	NA	33000	0.0189903	11	6.98602e-10	1875067	ieu-a-968	Ulcerative colitis || id:ieu-a-968	TRUE	reported	igd	2	TRUE
9	rs11150589	C	T	C	T	-0.0861777	-0.02	0.537	0.5651	FALSE	FALSE	FALSE	finn-b-SPONDYLOARTHRITIS	16	30482494	0.0272	NA	0.4619	Spondyloarthritis || id:finn-b-SPONDYLOARTHRITIS	Spondyloarthritis	Spondyloarthritis || ||	TRUE	igd	NA	NA	NA	NA	NA	NA	NA	33000	0.0177412	16	6.03698e-10	30482494	ieu-a-968	Ulcerative colitis || id:ieu-a-968	TRUE	reported	igd	2	TRUE
10	rs11168249	C	T	C	T	0.0760347	0.0447	0.467	0.5093	FALSE	FALSE	FALSE	finn-b-SPONDYLOARTHRITIS	12	48208368	0.0269	NA	0.0967899	Spondyloarthritis || id:finn-b-SPONDYLOARTHRITIS	Spondyloarthritis	Spondyloarthritis || ||	TRUE	igd	NA	NA	NA	NA	NA	NA	NA	33000	0.0177399	12	7.78108e-09	48208368	ieu-a-968	Ulcerative colitis || id:ieu-a-968	TRUE	reported	igd	2	TRUE
11	rs11209026	A	G	A	G	-0.520203	-0.1112	0.067	0.04654	FALSE	FALSE	FALSE	finn-b-SPONDYLOARTHRITIS	1	67705958	0.0637	NA	0.0808798	Spondyloarthritis || id:finn-b-SPONDYLOARTHRITIS	Spondyloarthritis	Spondyloarthritis || ||	TRUE	igd	NA	NA	NA	NA	NA	NA	NA	33000	0.0411802	1	3.20184e-62	67705958	ieu-a-968	Ulcerative colitis || id:ieu-a-968	TRUE	reported	igd	2	TRUE
12	rs11597483	G	A	G	A	0.0639133	0.0037	0.346	0.3729	FALSE	FALSE	FALSE	finn-b-SPONDYLOARTHRITIS	10	35285117	0.0277	NA	0.8931	Spondyloarthritis || id:finn-b-SPONDYLOARTHRITIS	Spondyloarthritis	Spondyloarthritis || ||	TRUE	igd	NA	NA	NA	NA	NA	NA	NA	33000	0.0184	10	3.67502e-09	35285117	ieu-a-968	Ulcerative colitis || id:ieu-a-968	TRUE	reported	igd	2	TRUE
13	rs11612508	G	A	G	A	0.08158	-0.044	0.267	0.3876	FALSE	FALSE	FALSE	finn-b-SPONDYLOARTHRITIS	12	12657513	0.0275	NA	0.1104	Spondyloarthritis || id:finn-b-SPONDYLOARTHRITIS	Spondyloarthritis	Spondyloarthritis || ||	TRUE	igd	NA	NA	NA	NA	NA	NA	NA	33000	0.0195902	12	1.06199e-08	12657513	ieu-a-968	Ulcerative colitis || id:ieu-a-968	TRUE	reported	igd	2	TRUE
14	rs11672983	A	G	A	G	0.0934903	-0.033	0.392	0.4397	FALSE	FALSE	FALSE	finn-b-SPONDYLOARTHRITIS	19	55383051	0.027	NA	0.2217	Spondyloarthritis || id:finn-b-SPONDYLOARTHRITIS	Spondyloarthritis	Spondyloarthritis || ||	TRUE	igd	NA	NA	NA	NA	NA	NA	NA	33000	0.0184084	19	6.49681e-11	55383051	ieu-a-968	Ulcerative colitis || id:ieu-a-968	TRUE	reported	igd	2	TRUE
15	rs11739663	C	T	C	T	-0.0692429	-0.0443	0.24	0.1533	FALSE	FALSE	FALSE	finn-b-SPONDYLOARTHRITIS	5	594083	0.0372	NA	0.2338	Spondyloarthritis || id:finn-b-SPONDYLOARTHRITIS	Spondyloarthritis	Spondyloarthritis || ||	TRUE	igd	NA	NA	NA	NA	NA	NA	NA	33000	0.021279	5	1.81201e-08	594083	ieu-a-968	Ulcerative colitis || id:ieu-a-968	TRUE	reported	igd	2	TRUE
16	rs12103	C	T	C	T	-0.105261	-0.069	0.818	0.7361	FALSE	FALSE	FALSE	finn-b-SPONDYLOARTHRITIS	1	1249187	0.0304	NA	0.0234202	Spondyloarthritis || id:finn-b-SPONDYLOARTHRITIS	Spondyloarthritis	Spondyloarthritis || ||	TRUE	igd	TRUE	rs12103	rs12142199	T	C	G	A	33000	0.0226005	1	2.73401e-10	1247494	ieu-a-968	Ulcerative colitis || id:ieu-a-968	TRUE	reported	igd	2	TRUE
17	rs12720356	C	A	C	A	0.126633	-0.0222	0.094	0.08223	FALSE	FALSE	FALSE	finn-b-SPONDYLOARTHRITIS	19	10469975	0.0487	NA	0.649101	Spondyloarthritis || id:finn-b-SPONDYLOARTHRITIS	Spondyloarthritis	Spondyloarthritis || ||	TRUE	igd	NA	NA	NA	NA	NA	NA	NA	33000	0.0308199	19	3.96798e-10	10469975	ieu-a-968	Ulcerative colitis || id:ieu-a-968	TRUE	reported	igd	2	TRUE
18	rs12933316	T	G	T	G	0.10436	0.0134	0.48	0.4704	FALSE	FALSE	FALSE	finn-b-SPONDYLOARTHRITIS	16	11699720	0.0269	NA	0.6187	Spondyloarthritis || id:finn-b-SPONDYLOARTHRITIS	Spondyloarthritis	Spondyloarthritis || ||	TRUE	igd	NA	NA	NA	NA	NA	NA	NA	33000	0.0177593	16	8.52315e-11	11699720	ieu-a-968	Ulcerative colitis || id:ieu-a-968	TRUE	reported	igd	2	TRUE
19	rs12946510	T	C	T	C	0.151003	0.0254	0.465	0.5177	FALSE	FALSE	FALSE	finn-b-SPONDYLOARTHRITIS	17	37912377	0.0269	NA	0.3442	Spondyloarthritis || id:finn-b-SPONDYLOARTHRITIS	Spondyloarthritis	Spondyloarthritis || ||	TRUE	igd	NA	NA	NA	NA	NA	NA	NA	33000	0.0177702	17	3.38532e-26	37912377	ieu-a-968	Ulcerative colitis || id:ieu-a-968	TRUE	reported	igd	2	TRUE
20	rs1422878	T	C	T	C	0.142367	0.0037	0.354	0.3334	FALSE	FALSE	FALSE	finn-b-SPONDYLOARTHRITIS	5	158839217	0.0284	NA	0.8963	Spondyloarthritis || id:finn-b-SPONDYLOARTHRITIS	Spondyloarthritis	Spondyloarthritis || ||	TRUE	igd	NA	NA	NA	NA	NA	NA	NA	33000	0.01855	5	5.40381e-19	158839217	ieu-a-968	Ulcerative colitis || id:ieu-a-968	TRUE	reported	igd	2	TRUE
21	rs1512973	A	G	A	G	-0.0922249	0.0333	0.332	0.2164	FALSE	FALSE	FALSE	finn-b-SPONDYLOARTHRITIS	4	123506056	0.0326	NA	0.3074	Spondyloarthritis || id:finn-b-SPONDYLOARTHRITIS	Spondyloarthritis	Spondyloarthritis || ||	TRUE	igd	NA	NA	NA	NA	NA	NA	NA	33000	0.0190601	4	2.49201e-10	123506056	ieu-a-968	Ulcerative colitis || id:ieu-a-968	TRUE	reported	igd	2	TRUE
22	rs17085007	C	T	C	T	0.153579	0.0116	0.183	0.1797	FALSE	FALSE	FALSE	finn-b-SPONDYLOARTHRITIS	13	27531267	0.0349	NA	0.7403	Spondyloarthritis || id:finn-b-SPONDYLOARTHRITIS	Spondyloarthritis	Spondyloarthritis || ||	TRUE	igd	NA	NA	NA	NA	NA	NA	NA	33000	0.0227301	13	2.78805e-19	27531267	ieu-a-968	Ulcerative colitis || id:ieu-a-968	TRUE	reported	igd	2	TRUE
23	rs17229285	T	C	T	C	-0.111157	0.0439	0.504	0.4533	FALSE	FALSE	FALSE	finn-b-SPONDYLOARTHRITIS	2	199523122	0.0269	NA	0.1027	Spondyloarthritis || id:finn-b-SPONDYLOARTHRITIS	Spondyloarthritis	Spondyloarthritis || ||	TRUE	igd	NA	NA	NA	NA	NA	NA	NA	33000	0.0177299	2	1.72504e-13	199523122	ieu-a-968	Ulcerative colitis || id:ieu-a-968	TRUE	reported	igd	2	TRUE
24	rs1728785	C	A	C	A	0.0731085	-0.0493	0.767	0.8199	FALSE	FALSE	FALSE	finn-b-SPONDYLOARTHRITIS	16	68591230	0.0349	NA	0.1579	Spondyloarthritis || id:finn-b-SPONDYLOARTHRITIS	Spondyloarthritis	Spondyloarthritis || ||	TRUE	igd	NA	NA	NA	NA	NA	NA	NA	33000	0.02134	16	3.70997e-08	68591230	ieu-a-968	Ulcerative colitis || id:ieu-a-968	TRUE	reported	igd	2	TRUE
25	rs17396847	A	G	A	G	-0.182842	0.0087	0.385	0.3407	FALSE	FALSE	FALSE	finn-b-SPONDYLOARTHRITIS	1	20144332	0.0282	NA	0.758799	Spondyloarthritis || id:finn-b-SPONDYLOARTHRITIS	Spondyloarthritis	Spondyloarthritis || ||	TRUE	igd	NA	NA	NA	NA	NA	NA	NA	33000	0.01869	1	6.4121e-26	20144332	ieu-a-968	Ulcerative colitis || id:ieu-a-968	TRUE	reported	igd	2	TRUE
26	rs17539176	G	A	G	A	0.162969	0.029	0.07	0.06531	FALSE	FALSE	FALSE	finn-b-SPONDYLOARTHRITIS	6	111777219	0.0542	NA	0.5923	Spondyloarthritis || id:finn-b-SPONDYLOARTHRITIS	Spondyloarthritis	Spondyloarthritis || ||	TRUE	igd	NA	NA	NA	NA	NA	NA	NA	33000	0.0349101	6	1.53993e-11	111777219	ieu-a-968	Ulcerative colitis || id:ieu-a-968	TRUE	reported	igd	2	TRUE
27	rs17694108	A	G	A	G	0.103459	0.0144	0.282	0.348	FALSE	FALSE	FALSE	finn-b-SPONDYLOARTHRITIS	19	33731551	0.0282	NA	0.6102	Spondyloarthritis || id:finn-b-SPONDYLOARTHRITIS	Spondyloarthritis	Spondyloarthritis || ||	TRUE	igd	NA	NA	NA	NA	NA	NA	NA	33000	0.0196304	19	8.15831e-13	33731551	ieu-a-968	Ulcerative colitis || id:ieu-a-968	TRUE	reported	igd	2	TRUE
28	rs1801274	G	A	G	A	-0.175783	-0.0349	0.491	0.5034	FALSE	FALSE	FALSE	finn-b-SPONDYLOARTHRITIS	1	161479745	0.0268	NA	0.1919	Spondyloarthritis || id:finn-b-SPONDYLOARTHRITIS	Spondyloarthritis	Spondyloarthritis || ||	TRUE	igd	NA	NA	NA	NA	NA	NA	NA	33000	0.0179791	1	2.1208e-38	161479745	ieu-a-968	Ulcerative colitis || id:ieu-a-968	TRUE	reported	igd	2	TRUE
29	rs1893217	G	A	G	A	0.142367	-0.0323	0.157	0.1575	FALSE	FALSE	FALSE	finn-b-SPONDYLOARTHRITIS	18	12809340	0.0368	NA	0.3803	Spondyloarthritis || id:finn-b-SPONDYLOARTHRITIS	Spondyloarthritis	Spondyloarthritis || ||	TRUE	igd	NA	NA	NA	NA	NA	NA	NA	33000	0.0236798	18	1.40314e-12	12809340	ieu-a-968	Ulcerative colitis || id:ieu-a-968	TRUE	reported	igd	2	TRUE
30	rs2111485	G	A	G	A	-0.08158	0.0071	0.596	0.5825	FALSE	FALSE	FALSE	finn-b-SPONDYLOARTHRITIS	2	163110536	0.0271	NA	0.793601	Spondyloarthritis || id:finn-b-SPONDYLOARTHRITIS	Spondyloarthritis	Spondyloarthritis || ||	TRUE	igd	NA	NA	NA	NA	NA	NA	NA	33000	0.0180579	2	1.93099e-08	163110536	ieu-a-968	Ulcerative colitis || id:ieu-a-968	TRUE	reported	igd	2	TRUE
31	rs2155219	T	G	T	G	0.100373	0.0195	0.509	0.4372	FALSE	FALSE	FALSE	finn-b-SPONDYLOARTHRITIS	11	76299194	0.027	NA	0.4697	Spondyloarthritis || id:finn-b-SPONDYLOARTHRITIS	Spondyloarthritis	Spondyloarthritis || ||	TRUE	igd	NA	NA	NA	NA	NA	NA	NA	33000	0.0178602	11	1.78608e-15	76299194	ieu-a-968	Ulcerative colitis || id:ieu-a-968	TRUE	reported	igd	2	TRUE
32	rs2310173	G	T	G	T	-0.0907544	-0.0234	0.535	0.6857	FALSE	FALSE	FALSE	finn-b-SPONDYLOARTHRITIS	2	102663628	0.0291	NA	0.4212	Spondyloarthritis || id:finn-b-SPONDYLOARTHRITIS	Spondyloarthritis	Spondyloarthritis || ||	TRUE	igd	NA	NA	NA	NA	NA	NA	NA	33000	0.0177115	2	3.89493e-13	102663628	ieu-a-968	Ulcerative colitis || id:ieu-a-968	TRUE	reported	igd	2	TRUE
33	rs2413583	T	C	T	C	-0.145026	-0.0445	0.167	0.1168	FALSE	FALSE	FALSE	finn-b-SPONDYLOARTHRITIS	22	39659773	0.0421	NA	0.2905	Spondyloarthritis || id:finn-b-SPONDYLOARTHRITIS	Spondyloarthritis	Spondyloarthritis || ||	TRUE	igd	NA	NA	NA	NA	NA	NA	NA	33000	0.02443	22	1.15904e-13	39659773	ieu-a-968	Ulcerative colitis || id:ieu-a-968	TRUE	reported	igd	2	TRUE
34	rs2472649	G	A	G	A	0.115299	0.0529	0.824	0.8516	FALSE	FALSE	FALSE	finn-b-SPONDYLOARTHRITIS	4	74857708	0.0378	NA	0.1617	Spondyloarthritis || id:finn-b-SPONDYLOARTHRITIS	Spondyloarthritis	Spondyloarthritis || ||	TRUE	igd	NA	NA	NA	NA	NA	NA	NA	33000	0.0290401	4	2.57199e-08	74857708	ieu-a-968	Ulcerative colitis || id:ieu-a-968	TRUE	reported	igd	2	TRUE
35	rs2651244	A	G	A	G	-0.0713886	0.0164	0.401	0.4384	FALSE	FALSE	FALSE	finn-b-SPONDYLOARTHRITIS	1	70995562	0.0269	NA	0.542199	Spondyloarthritis || id:finn-b-SPONDYLOARTHRITIS	Spondyloarthritis	Spondyloarthritis || ||	TRUE	igd	NA	NA	NA	NA	NA	NA	NA	33000	0.01817	1	2.29097e-08	70995562	ieu-a-968	Ulcerative colitis || id:ieu-a-968	TRUE	reported	igd	2	TRUE
36	rs2816954	A	T	A	T	0.207024	-0.05	0.849	0.8129	FALSE	TRUE	FALSE	finn-b-SPONDYLOARTHRITIS	1	200105746	0.0344	NA	0.1463	Spondyloarthritis || id:finn-b-SPONDYLOARTHRITIS	Spondyloarthritis	Spondyloarthritis || ||	TRUE	igd	NA	NA	NA	NA	NA	NA	NA	33000	0.0293203	1	4.15719e-15	200105746	ieu-a-968	Ulcerative colitis || id:ieu-a-968	TRUE	reported	igd	2	TRUE
37	rs2823272	A	T	A	T	-0.138458	0.0173	0.305	0.2568	FALSE	TRUE	FALSE	finn-b-SPONDYLOARTHRITIS	21	16798586	0.0309	NA	0.5761	Spondyloarthritis || id:finn-b-SPONDYLOARTHRITIS	Spondyloarthritis	Spondyloarthritis || ||	TRUE	igd	NA	NA	NA	NA	NA	NA	NA	33000	0.01973	21	5.89522e-15	16798586	ieu-a-968	Ulcerative colitis || id:ieu-a-968	TRUE	reported	igd	2	TRUE
38	rs2836878	A	G	A	G	-0.236102	-0.0443	0.267	0.2475	FALSE	FALSE	FALSE	finn-b-SPONDYLOARTHRITIS	21	40465534	0.0311	NA	0.1548	Spondyloarthritis || id:finn-b-SPONDYLOARTHRITIS	Spondyloarthritis	Spondyloarthritis || ||	TRUE	igd	NA	NA	NA	NA	NA	NA	NA	33000	0.02072	21	4.61849e-48	40465534	ieu-a-968	Ulcerative colitis || id:ieu-a-968	TRUE	reported	igd	2	TRUE
39	rs28374715	G	A	G	A	-0.0794762	0.0057	0.262	0.2636	FALSE	FALSE	FALSE	finn-b-SPONDYLOARTHRITIS	15	41563950	0.0305	NA	0.8529	Spondyloarthritis || id:finn-b-SPONDYLOARTHRITIS	Spondyloarthritis	Spondyloarthritis || ||	TRUE	igd	NA	NA	NA	NA	NA	NA	NA	33000	0.0204009	15	2.43299e-08	41563950	ieu-a-968	Ulcerative colitis || id:ieu-a-968	TRUE	reported	igd	2	TRUE
40	rs3024505	A	G	A	G	0.244514	0.1064	0.16	0.1566	FALSE	FALSE	FALSE	finn-b-SPONDYLOARTHRITIS	1	206939904	0.0367	NA	0.00376496	Spondyloarthritis || id:finn-b-SPONDYLOARTHRITIS	Spondyloarthritis	Spondyloarthritis || ||	TRUE	igd	NA	NA	NA	NA	NA	NA	NA	33000	0.0232807	1	6.94065e-41	206939904	ieu-a-968	Ulcerative colitis || id:ieu-a-968	TRUE	reported	igd	2	TRUE
41	rs3197999	A	G	A	G	0.18648	-0.0067	0.296	0.392	FALSE	FALSE	FALSE	finn-b-SPONDYLOARTHRITIS	3	49721532	0.0275	NA	0.8089	Spondyloarthritis || id:finn-b-SPONDYLOARTHRITIS	Spondyloarthritis	Spondyloarthritis || ||	TRUE	igd	NA	NA	NA	NA	NA	NA	NA	33000	0.019089	3	5.59629e-36	49721532	ieu-a-968	Ulcerative colitis || id:ieu-a-968	TRUE	reported	igd	2	TRUE
42	rs3742704	C	A	C	A	0.130151	0.0167	0.091	0.0809	FALSE	FALSE	FALSE	finn-b-SPONDYLOARTHRITIS	14	88477882	0.049	NA	0.7341	Spondyloarthritis || id:finn-b-SPONDYLOARTHRITIS	Spondyloarthritis	Spondyloarthritis || ||	TRUE	igd	NA	NA	NA	NA	NA	NA	NA	33000	0.03071	14	1.55299e-08	88477882	ieu-a-968	Ulcerative colitis || id:ieu-a-968	TRUE	reported	igd	2	TRUE
43	rs3749171	T	C	T	C	0.154436	0.071	0.167	0.2443	FALSE	FALSE	FALSE	finn-b-SPONDYLOARTHRITIS	2	241569692	0.0312	NA	0.0230001	Spondyloarthritis || id:finn-b-SPONDYLOARTHRITIS	Spondyloarthritis	Spondyloarthritis || ||	TRUE	igd	NA	NA	NA	NA	NA	NA	NA	33000	0.0228707	2	3.06902e-21	241569692	ieu-a-968	Ulcerative colitis || id:ieu-a-968	TRUE	reported	igd	2	TRUE
44	rs3774959	A	G	A	G	0.111541	0.0814	0.358	0.3732	FALSE	FALSE	FALSE	finn-b-SPONDYLOARTHRITIS	4	103511114	0.0276	NA	0.003209	Spondyloarthritis || id:finn-b-SPONDYLOARTHRITIS	Spondyloarthritis	Spondyloarthritis || ||	TRUE	igd	NA	NA	NA	NA	NA	NA	NA	33000	0.0187201	4	3.66185e-12	103511114	ieu-a-968	Ulcerative colitis || id:ieu-a-968	TRUE	reported	igd	2	TRUE
45	rs4263839	G	A	G	A	0.140297	0.0141	0.685	0.7071	FALSE	FALSE	FALSE	finn-b-SPONDYLOARTHRITIS	9	117566440	0.0294	NA	0.631401	Spondyloarthritis || id:finn-b-SPONDYLOARTHRITIS	Spondyloarthritis	Spondyloarthritis || ||	TRUE	igd	NA	NA	NA	NA	NA	NA	NA	33000	0.0192401	9	5.44127e-18	117566440	ieu-a-968	Ulcerative colitis || id:ieu-a-968	TRUE	reported	igd	2	TRUE
46	rs4380874	C	T	C	T	-0.128393	-0.0338	0.595	0.6147	FALSE	FALSE	FALSE	finn-b-SPONDYLOARTHRITIS	7	107480315	0.0275	NA	0.2197	Spondyloarthritis || id:finn-b-SPONDYLOARTHRITIS	Spondyloarthritis	Spondyloarthritis || ||	TRUE	igd	NA	NA	NA	NA	NA	NA	NA	33000	0.01795	7	2.0649e-26	107480315	ieu-a-968	Ulcerative colitis || id:ieu-a-968	TRUE	reported	igd	2	TRUE
47	rs4722672	T	C	T	C	-0.0870947	0.0055	0.817	0.7929	FALSE	FALSE	FALSE	finn-b-SPONDYLOARTHRITIS	7	27231762	0.0333	NA	0.8687	Spondyloarthritis || id:finn-b-SPONDYLOARTHRITIS	Spondyloarthritis	Spondyloarthritis || ||	TRUE	igd	NA	NA	NA	NA	NA	NA	NA	33000	0.0225499	7	2.06101e-08	27231762	ieu-a-968	Ulcerative colitis || id:ieu-a-968	TRUE	reported	igd	2	TRUE
48	rs4728142	A	G	A	G	0.0989399	0.0387	0.444	0.4185	FALSE	FALSE	FALSE	finn-b-SPONDYLOARTHRITIS	7	128573967	0.0272	NA	0.1551	Spondyloarthritis || id:finn-b-SPONDYLOARTHRITIS	Spondyloarthritis	Spondyloarthritis || ||	TRUE	igd	NA	NA	NA	NA	NA	NA	NA	33000	0.017842	7	4.37119e-14	128573967	ieu-a-968	Ulcerative colitis || id:ieu-a-968	TRUE	reported	igd	2	TRUE
49	rs4743820	T	C	T	C	0.0790432	0.0327	0.702	0.6658	FALSE	FALSE	FALSE	finn-b-SPONDYLOARTHRITIS	9	93928416	0.0284	NA	0.2497	Spondyloarthritis || id:finn-b-SPONDYLOARTHRITIS	Spondyloarthritis	Spondyloarthritis || ||	TRUE	igd	NA	NA	NA	NA	NA	NA	NA	33000	0.0196702	9	3.60197e-09	93928416	ieu-a-968	Ulcerative colitis || id:ieu-a-968	TRUE	reported	igd	2	TRUE
50	rs483905	A	G	A	G	0.0544882	0.0367	0.292	0.2154	FALSE	FALSE	FALSE	finn-b-SPONDYLOARTHRITIS	11	96023427	0.0325	NA	0.259	Spondyloarthritis || id:finn-b-SPONDYLOARTHRITIS	Spondyloarthritis	Spondyloarthritis || ||	TRUE	igd	NA	NA	NA	NA	NA	NA	NA	33000	0.0191909	11	1.20501e-08	96023427	ieu-a-968	Ulcerative colitis || id:ieu-a-968	TRUE	reported	igd	2	TRUE
51	rs561722	T	C	T	C	-0.113729	-0.0217	0.337	0.3966	FALSE	FALSE	FALSE	finn-b-SPONDYLOARTHRITIS	11	114386830	0.0274	NA	0.4286	Spondyloarthritis || id:finn-b-SPONDYLOARTHRITIS	Spondyloarthritis	Spondyloarthritis || ||	TRUE	igd	NA	NA	NA	NA	NA	NA	NA	33000	0.01914	11	5.14754e-17	114386830	ieu-a-968	Ulcerative colitis || id:ieu-a-968	TRUE	reported	igd	2	TRUE
52	rs5763634	C	T	C	T	-0.10075	-0.0439	0.74	0.715	FALSE	FALSE	FALSE	finn-b-SPONDYLOARTHRITIS	22	30350532	0.0297	NA	0.1384	Spondyloarthritis || id:finn-b-SPONDYLOARTHRITIS	Spondyloarthritis	Spondyloarthritis || ||	TRUE	igd	NA	NA	NA	NA	NA	NA	NA	33000	0.0200892	22	2.96825e-11	30350532	ieu-a-968	Ulcerative colitis || id:ieu-a-968	TRUE	reported	igd	2	TRUE
53	rs6017342	C	A	C	A	0.205918	0.0168	0.53	0.5565	FALSE	FALSE	FALSE	finn-b-SPONDYLOARTHRITIS	20	43065028	0.0271	NA	0.5337	Spondyloarthritis || id:finn-b-SPONDYLOARTHRITIS	Spondyloarthritis	Spondyloarthritis || ||	TRUE	igd	NA	NA	NA	NA	NA	NA	NA	33000	0.0181899	20	1.43087e-43	43065028	ieu-a-968	Ulcerative colitis || id:ieu-a-968	TRUE	reported	igd	2	TRUE
54	rs6062504	G	A	G	A	0.0781778	0.0657	0.684	0.7387	FALSE	FALSE	FALSE	finn-b-SPONDYLOARTHRITIS	20	62348907	0.0305	NA	0.0312299	Spondyloarthritis || id:finn-b-SPONDYLOARTHRITIS	Spondyloarthritis	Spondyloarthritis || ||	TRUE	igd	NA	NA	NA	NA	NA	NA	NA	33000	0.01939	20	7.49376e-11	62348907	ieu-a-968	Ulcerative colitis || id:ieu-a-968	TRUE	reported	igd	2	TRUE
55	rs6088765	G	T	G	T	0.0760347	-0.0321	0.437	0.4956	FALSE	FALSE	FALSE	finn-b-SPONDYLOARTHRITIS	20	33799280	0.0269	NA	0.2317	Spondyloarthritis || id:finn-b-SPONDYLOARTHRITIS	Spondyloarthritis	Spondyloarthritis || ||	TRUE	igd	NA	NA	NA	NA	NA	NA	NA	33000	0.0180502	20	2.20602e-08	33799280	ieu-a-968	Ulcerative colitis || id:ieu-a-968	TRUE	reported	igd	2	TRUE
56	rs6426833	A	G	A	G	0.235343	-0.015	0.542	0.5081	FALSE	FALSE	FALSE	finn-b-SPONDYLOARTHRITIS	1	20171860	0.0268	NA	0.5749	Spondyloarthritis || id:finn-b-SPONDYLOARTHRITIS	Spondyloarthritis	Spondyloarthritis || ||	TRUE	igd	NA	NA	NA	NA	NA	NA	NA	33000	0.0180098	1	2.39221e-68	20171860	ieu-a-968	Ulcerative colitis || id:ieu-a-968	TRUE	reported	igd	2	TRUE
57	rs6437359	G	A	G	A	-0.0843411	-0.005	0.735	0.6852	FALSE	FALSE	FALSE	finn-b-SPONDYLOARTHRITIS	2	241597384	0.0289	NA	0.8615	Spondyloarthritis || id:finn-b-SPONDYLOARTHRITIS	Spondyloarthritis	Spondyloarthritis || ||	TRUE	igd	NA	NA	NA	NA	NA	NA	NA	33000	0.0211805	2	8.24309e-09	241597384	ieu-a-968	Ulcerative colitis || id:ieu-a-968	TRUE	reported	igd	2	TRUE
60	rs6911490	C	T	C	T	-0.064851	0.0157	0.792	0.7892	FALSE	FALSE	FALSE	finn-b-SPONDYLOARTHRITIS	6	106522027	0.0332	NA	0.6362	Spondyloarthritis || id:finn-b-SPONDYLOARTHRITIS	Spondyloarthritis	Spondyloarthritis || ||	TRUE	igd	NA	NA	NA	NA	NA	NA	NA	33000	0.0214801	6	1.45999e-08	106522027	ieu-a-968	Ulcerative colitis || id:ieu-a-968	TRUE	reported	igd	2	TRUE
61	rs6920220	A	G	A	G	0.14842	-0.0064	0.206	0.1884	FALSE	FALSE	FALSE	finn-b-SPONDYLOARTHRITIS	6	138006504	0.0342	NA	0.8514	Spondyloarthritis || id:finn-b-SPONDYLOARTHRITIS	Spondyloarthritis	Spondyloarthritis || ||	TRUE	igd	NA	NA	NA	NA	NA	NA	NA	33000	0.0215695	6	1.39991e-21	138006504	ieu-a-968	Ulcerative colitis || id:ieu-a-968	TRUE	reported	igd	2	TRUE
62	rs7134599	A	G	A	G	0.144966	-0.0126	0.378	0.3232	FALSE	FALSE	FALSE	finn-b-SPONDYLOARTHRITIS	12	68500075	0.0286	NA	0.658801	Spondyloarthritis || id:finn-b-SPONDYLOARTHRITIS	Spondyloarthritis	Spondyloarthritis || ||	TRUE	igd	NA	NA	NA	NA	NA	NA	NA	33000	0.0180807	12	8.5055e-32	68500075	ieu-a-968	Ulcerative colitis || id:ieu-a-968	TRUE	reported	igd	2	TRUE
63	rs7184802	A	G	A	G	-0.0864297	-0.0033	0.177	0.1632	FALSE	FALSE	FALSE	finn-b-SPONDYLOARTHRITIS	16	50355996	0.0363	NA	0.9285	Spondyloarthritis || id:finn-b-SPONDYLOARTHRITIS	Spondyloarthritis	Spondyloarthritis || ||	TRUE	igd	NA	NA	NA	NA	NA	NA	NA	33000	0.0232198	16	9.105e-09	50355996	ieu-a-968	Ulcerative colitis || id:ieu-a-968	TRUE	reported	igd	2	TRUE
64	rs7210086	C	A	C	A	-0.106139	0.0356	0.203	0.1701	FALSE	FALSE	FALSE	finn-b-SPONDYLOARTHRITIS	17	70641698	0.0356	NA	0.3182	Spondyloarthritis || id:finn-b-SPONDYLOARTHRITIS	Spondyloarthritis	Spondyloarthritis || ||	TRUE	igd	NA	NA	NA	NA	NA	NA	NA	33000	0.023039	17	1.88599e-09	70641698	ieu-a-968	Ulcerative colitis || id:ieu-a-968	TRUE	reported	igd	2	TRUE
65	rs7240004	G	A	G	A	-0.0841428	0.0469	0.384	0.3784	FALSE	FALSE	FALSE	finn-b-SPONDYLOARTHRITIS	18	46395022	0.0277	NA	0.0908992	Spondyloarthritis || id:finn-b-SPONDYLOARTHRITIS	Spondyloarthritis	Spondyloarthritis || ||	TRUE	igd	NA	NA	NA	NA	NA	NA	NA	33000	0.0183704	18	1.309e-09	46395022	ieu-a-968	Ulcerative colitis || id:ieu-a-968	TRUE	reported	igd	2	TRUE
66	rs7404095	C	T	C	T	0.0675297	0.0046	0.572	0.6364	FALSE	FALSE	FALSE	finn-b-SPONDYLOARTHRITIS	16	23864590	0.0279	NA	0.8682	Spondyloarthritis || id:finn-b-SPONDYLOARTHRITIS	Spondyloarthritis	Spondyloarthritis || ||	TRUE	igd	NA	NA	NA	NA	NA	NA	NA	33000	0.01797	16	1.15401e-08	23864590	ieu-a-968	Ulcerative colitis || id:ieu-a-968	TRUE	reported	igd	2	TRUE
67	rs7523335	A	G	A	G	-0.108142	-0.0315	0.178	0.2667	FALSE	FALSE	FALSE	finn-b-SPONDYLOARTHRITIS	1	8180210	0.0302	NA	0.2973	Spondyloarthritis || id:finn-b-SPONDYLOARTHRITIS	Spondyloarthritis	Spondyloarthritis || ||	TRUE	igd	NA	NA	NA	NA	NA	NA	NA	33000	0.0237201	1	2.39718e-13	8180210	ieu-a-968	Ulcerative colitis || id:ieu-a-968	TRUE	reported	igd	2	TRUE
68	rs7554511	A	C	A	C	-0.162166	-0.1012	0.275	0.213	FALSE	FALSE	FALSE	finn-b-SPONDYLOARTHRITIS	1	200877562	0.0328	NA	0.00201799	Spondyloarthritis || id:finn-b-SPONDYLOARTHRITIS	Spondyloarthritis	Spondyloarthritis || ||	TRUE	igd	NA	NA	NA	NA	NA	NA	NA	33000	0.0202199	1	9.74092e-25	200877562	ieu-a-968	Ulcerative colitis || id:ieu-a-968	TRUE	reported	igd	2	TRUE
69	rs7608910	G	A	G	A	0.138021	0.0426	0.394	0.3678	FALSE	FALSE	FALSE	finn-b-SPONDYLOARTHRITIS	2	61204856	0.0277	NA	0.1239	Spondyloarthritis || id:finn-b-SPONDYLOARTHRITIS	Spondyloarthritis	Spondyloarthritis || ||	TRUE	igd	NA	NA	NA	NA	NA	NA	NA	33000	0.0180401	2	6.56599e-25	61204856	ieu-a-968	Ulcerative colitis || id:ieu-a-968	TRUE	reported	igd	2	TRUE
70	rs798502	C	A	C	A	-0.119572	-0.033	0.291	0.353	FALSE	FALSE	FALSE	finn-b-SPONDYLOARTHRITIS	7	2789880	0.028	NA	0.2389	Spondyloarthritis || id:finn-b-SPONDYLOARTHRITIS	Spondyloarthritis	Spondyloarthritis || ||	TRUE	igd	NA	NA	NA	NA	NA	NA	NA	33000	0.0196697	7	6.08836e-17	2789880	ieu-a-968	Ulcerative colitis || id:ieu-a-968	TRUE	reported	igd	2	TRUE
71	rs941823	C	T	C	T	0.0969515	-0.0333	0.758	0.7285	FALSE	FALSE	FALSE	finn-b-SPONDYLOARTHRITIS	13	41013977	0.0301	NA	0.2684	Spondyloarthritis || id:finn-b-SPONDYLOARTHRITIS	Spondyloarthritis	Spondyloarthritis || ||	TRUE	igd	NA	NA	NA	NA	NA	NA	NA	33000	0.02084	13	2.95325e-11	41013977	ieu-a-968	Ulcerative colitis || id:ieu-a-968	TRUE	reported	igd	2	TRUE
