# Supplementary material for: The causal impact of genetically predicted inflammatory bowel disease on extraintestinal manifestations: a mendelian randomization study
Source: BMC Gastroenterol. 2025 Mar 4;25:135. doi: 10.1186/s12876-024-03566-4 (PMC11881308; doi:10.1186/s12876-024-03566-4)
Supplement: Supplementary file 11 — Supplementary Material 11 [file 12876_2024_3566_MOESM11_ESM.xlsx]

## Sheet: CD&EN
The detailed information of SNPs identified as IVs in the replication practice. (exposure: CD outcome: EN)
	SNP	effect_allele.exposure	other_allele.exposure	effect_allele.outcome	other_allele.outcome	beta.exposure	beta.outcome	eaf.exposure	eaf.outcome	remove	palindromic	ambiguous	id.outcome	chr	pos	se.outcome	samplesize.outcome	pval.outcome	outcome	originalname.outcome	outcome.deprecated	mr_keep.outcome	data_source.outcome	proxy.outcome	target_snp.outcome	proxy_snp.outcome	target_a1.outcome	target_a2.outcome	proxy_a1.outcome	proxy_a2.outcome	pos.exposure	samplesize.exposure	pval.exposure	chr.exposure	se.exposure	id.exposure	exposure	mr_keep.exposure	pval_origin.exposure	data_source.exposure	action	mr_keep
1	rs1056441	C	T	C	T	0.167	0.0517	0.697697	0.7438	FALSE	FALSE	FALSE	finn-b-L12_ERYTHEMANODOSUM	20	62370349	0.0778	NA	0.5064	Erythema nodosum || id:finn-b-L12_ERYTHEMANODOSUM	Erythema nodosum	Erythema nodosum || ||	TRUE	igd	NA	NA	NA	NA	NA	NA	NA	62370349	20883	5.44127e-11	20	0.0255	ieu-a-30	Crohn's disease || id:ieu-a-30	TRUE	reported	igd	2	TRUE
2	rs10761659	G	A	G	A	0.212006	-0.0151	0.55269	0.5288	FALSE	FALSE	FALSE	finn-b-L12_ERYTHEMANODOSUM	10	64445564	0.0681	NA	0.824	Erythema nodosum || id:finn-b-L12_ERYTHEMANODOSUM	Erythema nodosum	Erythema nodosum || ||	TRUE	igd	NA	NA	NA	NA	NA	NA	NA	64445564	20883	3.41979e-19	10	0.0237	ieu-a-30	Crohn's disease || id:ieu-a-30	TRUE	reported	igd	2	TRUE
3	rs11209026	A	G	A	G	-0.995199	-0.0909	0.0563213	0.04599	FALSE	FALSE	FALSE	finn-b-L12_ERYTHEMANODOSUM	1	67705958	0.1635	NA	0.5783	Erythema nodosum || id:finn-b-L12_ERYTHEMANODOSUM	Erythema nodosum	Erythema nodosum || ||	TRUE	igd	NA	NA	NA	NA	NA	NA	NA	67705958	20883	1.05196e-54	1	0.0639	ieu-a-30	Crohn's disease || id:ieu-a-30	TRUE	reported	igd	2	TRUE
4	rs11236797	A	C	A	C	0.181104	-0.047	0.473264	0.4064	FALSE	FALSE	FALSE	finn-b-L12_ERYTHEMANODOSUM	11	76299649	0.0692	NA	0.4971	Erythema nodosum || id:finn-b-L12_ERYTHEMANODOSUM	Erythema nodosum	Erythema nodosum || ||	TRUE	igd	NA	NA	NA	NA	NA	NA	NA	76299649	20883	4.854e-15	11	0.0231	ieu-a-30	Crohn's disease || id:ieu-a-30	TRUE	reported	igd	2	TRUE
5	rs112401990	A	G	A	G	0.132203	-0.0518	0.373412	0.3687	FALSE	FALSE	FALSE	finn-b-L12_ERYTHEMANODOSUM	2	61204856	0.0705	NA	0.4622	Erythema nodosum || id:finn-b-L12_ERYTHEMANODOSUM	Erythema nodosum	Erythema nodosum || ||	TRUE	igd	TRUE	rs112401990	rs7608910	A	G	G	A	61199327	20883	2.35001e-08	2	0.0237	ieu-a-30	Crohn's disease || id:ieu-a-30	TRUE	reported	igd	2	TRUE
6	rs114607072	T	G	T	G	0.441797	-0.1855	0.0402795	0.01285	FALSE	FALSE	FALSE	finn-b-L12_ERYTHEMANODOSUM	6	31351940	0.3032	NA	0.5407	Erythema nodosum || id:finn-b-L12_ERYTHEMANODOSUM	Erythema nodosum	Erythema nodosum || ||	TRUE	igd	NA	NA	NA	NA	NA	NA	NA	31351940	20883	2.19685e-12	6	0.0629	ieu-a-30	Crohn's disease || id:ieu-a-30	TRUE	reported	igd	2	TRUE
7	rs11564236	T	A	T	A	0.519093	0.0469	0.034419	0.02681	FALSE	TRUE	FALSE	finn-b-L12_ERYTHEMANODOSUM	12	40828306	0.2125	NA	0.8253	Erythema nodosum || id:finn-b-L12_ERYTHEMANODOSUM	Erythema nodosum	Erythema nodosum || ||	TRUE	igd	NA	NA	NA	NA	NA	NA	NA	40828306	20883	2.84512e-18	12	0.0595	ieu-a-30	Crohn's disease || id:ieu-a-30	TRUE	reported	igd	2	TRUE
8	rs12194825	A	T	A	T	-0.171904	-0.1001	0.18587	0.2259	FALSE	TRUE	FALSE	finn-b-L12_ERYTHEMANODOSUM	6	20835260	0.0814	NA	0.2189	Erythema nodosum || id:finn-b-L12_ERYTHEMANODOSUM	Erythema nodosum	Erythema nodosum || ||	TRUE	igd	NA	NA	NA	NA	NA	NA	NA	20835260	20883	8e-09	6	0.0298	ieu-a-30	Crohn's disease || id:ieu-a-30	TRUE	reported	igd	2	TRUE
9	rs1250573	A	G	A	G	-0.170895	-0.0753	0.287447	0.3664	FALSE	FALSE	FALSE	finn-b-L12_ERYTHEMANODOSUM	10	81042475	0.0708	NA	0.2875	Erythema nodosum || id:finn-b-L12_ERYTHEMANODOSUM	Erythema nodosum	Erythema nodosum || ||	TRUE	igd	NA	NA	NA	NA	NA	NA	NA	81042475	20883	9.00534e-11	10	0.0264	ieu-a-30	Crohn's disease || id:ieu-a-30	TRUE	reported	igd	2	TRUE
10	rs12692254	T	A	T	A	0.301402	-0.0194	0.543391	0.561	FALSE	TRUE	TRUE	finn-b-L12_ERYTHEMANODOSUM	2	234161211	0.0686	NA	0.777	Erythema nodosum || id:finn-b-L12_ERYTHEMANODOSUM	Erythema nodosum	Erythema nodosum || ||	TRUE	igd	NA	NA	NA	NA	NA	NA	NA	234161211	20883	1.85994e-38	2	0.0232	ieu-a-30	Crohn's disease || id:ieu-a-30	TRUE	reported	igd	2	FALSE
11	rs12717899	T	G	T	G	0.159198	0.015	0.793845	0.8353	FALSE	FALSE	FALSE	finn-b-L12_ERYTHEMANODOSUM	5	141482341	0.0918	NA	0.8699	Erythema nodosum || id:finn-b-L12_ERYTHEMANODOSUM	Erythema nodosum	Erythema nodosum || ||	TRUE	igd	NA	NA	NA	NA	NA	NA	NA	141482341	20883	3.59402e-08	5	0.0289	ieu-a-30	Crohn's disease || id:ieu-a-30	TRUE	reported	igd	2	TRUE
12	rs1297271	T	C	T	C	-0.154901	-0.1111	0.429877	0.3989	FALSE	FALSE	FALSE	finn-b-L12_ERYTHEMANODOSUM	21	16823163	0.0696	NA	0.1102	Erythema nodosum || id:finn-b-L12_ERYTHEMANODOSUM	Erythema nodosum	Erythema nodosum || ||	TRUE	igd	NA	NA	NA	NA	NA	NA	NA	16823163	20883	6.27769e-11	21	0.0237	ieu-a-30	Crohn's disease || id:ieu-a-30	TRUE	reported	igd	2	TRUE
13	rs13135092	G	A	G	A	0.221495	0.1944	0.095419	0.01762	FALSE	FALSE	FALSE	finn-b-L12_ERYTHEMANODOSUM	4	103198082	0.2623	NA	0.4587	Erythema nodosum || id:finn-b-L12_ERYTHEMANODOSUM	Erythema nodosum	Erythema nodosum || ||	TRUE	igd	NA	NA	NA	NA	NA	NA	NA	103198082	20883	1.21001e-08	4	0.0389	ieu-a-30	Crohn's disease || id:ieu-a-30	TRUE	reported	igd	2	TRUE
14	rs1332099	C	T	C	T	-0.211597	-0.006	0.515025	0.5398	FALSE	FALSE	FALSE	finn-b-L12_ERYTHEMANODOSUM	10	101298451	0.0683	NA	0.9297	Erythema nodosum || id:finn-b-L12_ERYTHEMANODOSUM	Erythema nodosum	Erythema nodosum || ||	TRUE	igd	NA	NA	NA	NA	NA	NA	NA	101298451	20883	4.35712e-20	10	0.0231	ieu-a-30	Crohn's disease || id:ieu-a-30	TRUE	reported	igd	2	TRUE
15	rs140054334	T	C	T	C	0.349797	-0.0393	0.038307	0.003456	FALSE	FALSE	FALSE	finn-b-L12_ERYTHEMANODOSUM	6	31587042	0.5668	NA	0.9447	Erythema nodosum || id:finn-b-L12_ERYTHEMANODOSUM	Erythema nodosum	Erythema nodosum || ||	TRUE	igd	NA	NA	NA	NA	NA	NA	NA	31587042	20883	2.56602e-08	6	0.0628	ieu-a-30	Crohn's disease || id:ieu-a-30	TRUE	reported	igd	2	TRUE
16	rs1456896	T	C	T	C	0.139301	0.1254	0.697556	0.7113	FALSE	FALSE	FALSE	finn-b-L12_ERYTHEMANODOSUM	7	50304461	0.075	NA	0.0944691	Erythema nodosum || id:finn-b-L12_ERYTHEMANODOSUM	Erythema nodosum	Erythema nodosum || ||	TRUE	igd	NA	NA	NA	NA	NA	NA	NA	50304461	20883	2.89701e-08	7	0.0251	ieu-a-30	Crohn's disease || id:ieu-a-30	TRUE	reported	igd	2	TRUE
17	rs147018773	T	C	T	C	0.321699	0.098	0.0966978	0.08419	FALSE	FALSE	FALSE	finn-b-L12_ERYTHEMANODOSUM	5	150238521	0.1229	NA	0.4255	Erythema nodosum || id:finn-b-L12_ERYTHEMANODOSUM	Erythema nodosum	Erythema nodosum || ||	TRUE	igd	NA	NA	NA	NA	NA	NA	NA	150238521	20883	8.88792e-18	5	0.0375	ieu-a-30	Crohn's disease || id:ieu-a-30	TRUE	reported	igd	2	TRUE
18	rs147684209	C	T	C	T	0.154901	0.0961	0.369415	0.413	FALSE	FALSE	FALSE	finn-b-L12_ERYTHEMANODOSUM	16	28870962	0.0691	NA	0.1641	Erythema nodosum || id:finn-b-L12_ERYTHEMANODOSUM	Erythema nodosum	Erythema nodosum || ||	TRUE	igd	TRUE	rs147684209	rs12446589	C	T	A	G	28867061	20883	2.33598e-10	16	0.0244	ieu-a-30	Crohn's disease || id:ieu-a-30	TRUE	reported	igd	2	TRUE
19	rs148844907	A	T	A	T	0.958001	0.0548	0.00828273	0.002534	FALSE	TRUE	FALSE	finn-b-L12_ERYTHEMANODOSUM	6	31628397	0.6872	NA	0.9364	Erythema nodosum || id:finn-b-L12_ERYTHEMANODOSUM	Erythema nodosum	Erythema nodosum || ||	TRUE	igd	NA	NA	NA	NA	NA	NA	NA	31628397	20883	1.47096e-11	6	0.1419	ieu-a-30	Crohn's disease || id:ieu-a-30	TRUE	reported	igd	2	TRUE
20	rs151314883	A	G	A	G	-0.223994	-0.1453	0.157585	0.117	FALSE	FALSE	FALSE	finn-b-L12_ERYTHEMANODOSUM	22	39735087	0.1067	NA	0.1735	Erythema nodosum || id:finn-b-L12_ERYTHEMANODOSUM	Erythema nodosum	Erythema nodosum || ||	TRUE	igd	NA	NA	NA	NA	NA	NA	NA	39735087	20883	7.12361e-12	22	0.0327	ieu-a-30	Crohn's disease || id:ieu-a-30	TRUE	reported	igd	2	TRUE
21	rs1873625	A	C	A	C	0.180704	0.0117	0.320264	0.4254	FALSE	FALSE	FALSE	finn-b-L12_ERYTHEMANODOSUM	3	49666964	0.0693	NA	0.8658	Erythema nodosum || id:finn-b-L12_ERYTHEMANODOSUM	Erythema nodosum	Erythema nodosum || ||	TRUE	igd	NA	NA	NA	NA	NA	NA	NA	49666964	20883	1.09396e-13	3	0.0243	ieu-a-30	Crohn's disease || id:ieu-a-30	TRUE	reported	igd	2	TRUE
22	rs1887428	C	G	C	G	-0.168099	-0.1282	0.623303	0.6144	FALSE	TRUE	FALSE	finn-b-L12_ERYTHEMANODOSUM	9	4984530	0.0702	NA	0.0678907	Erythema nodosum || id:finn-b-L12_ERYTHEMANODOSUM	Erythema nodosum	Erythema nodosum || ||	TRUE	igd	NA	NA	NA	NA	NA	NA	NA	4984530	20883	4.22377e-12	9	0.0243	ieu-a-30	Crohn's disease || id:ieu-a-30	TRUE	reported	igd	2	TRUE
23	rs1932990	T	C	T	C	0.152901	-0.0536	0.253841	0.2014	FALSE	FALSE	FALSE	finn-b-L12_ERYTHEMANODOSUM	13	44460242	0.0847	NA	0.5269	Erythema nodosum || id:finn-b-L12_ERYTHEMANODOSUM	Erythema nodosum	Erythema nodosum || ||	TRUE	igd	NA	NA	NA	NA	NA	NA	NA	44460242	20883	6.02102e-09	13	0.0263	ieu-a-30	Crohn's disease || id:ieu-a-30	TRUE	reported	igd	2	TRUE
24	rs2076756	G	A	G	A	0.399806	0.1342	0.283672	0.1532	FALSE	FALSE	FALSE	finn-b-L12_ERYTHEMANODOSUM	16	50756881	0.0949	NA	0.1574	Erythema nodosum || id:finn-b-L12_ERYTHEMANODOSUM	Erythema nodosum	Erythema nodosum || ||	TRUE	igd	NA	NA	NA	NA	NA	NA	NA	50756881	20883	3.24489e-61	16	0.0242	ieu-a-30	Crohn's disease || id:ieu-a-30	TRUE	reported	igd	2	TRUE
25	rs2129944	G	T	G	T	-0.1562	0.0109	0.291299	0.2679	FALSE	FALSE	FALSE	finn-b-L12_ERYTHEMANODOSUM	19	10516198	0.0795	NA	0.8913	Erythema nodosum || id:finn-b-L12_ERYTHEMANODOSUM	Erythema nodosum	Erythema nodosum || ||	TRUE	igd	NA	NA	NA	NA	NA	NA	NA	10516198	20883	7.80998e-09	19	0.0271	ieu-a-30	Crohn's disease || id:ieu-a-30	TRUE	reported	igd	2	TRUE
26	rs2188962	T	C	T	C	0.212398	0.089	0.439546	0.3183	FALSE	FALSE	FALSE	finn-b-L12_ERYTHEMANODOSUM	5	131770805	0.0731	NA	0.2239	Erythema nodosum || id:finn-b-L12_ERYTHEMANODOSUM	Erythema nodosum	Erythema nodosum || ||	TRUE	igd	NA	NA	NA	NA	NA	NA	NA	131770805	20883	1.35988e-20	5	0.0228	ieu-a-30	Crohn's disease || id:ieu-a-30	TRUE	reported	igd	2	TRUE
27	rs2505640	G	A	G	A	-0.145701	0.0375	0.643588	0.627	FALSE	FALSE	FALSE	finn-b-L12_ERYTHEMANODOSUM	10	35459497	0.0703	NA	0.5939	Erythema nodosum || id:finn-b-L12_ERYTHEMANODOSUM	Erythema nodosum	Erythema nodosum || ||	TRUE	igd	NA	NA	NA	NA	NA	NA	NA	35459497	20883	7.61202e-10	10	0.0237	ieu-a-30	Crohn's disease || id:ieu-a-30	TRUE	reported	igd	2	TRUE
28	rs281379	A	G	A	G	0.139797	0.0597	0.489275	0.4086	FALSE	FALSE	FALSE	finn-b-L12_ERYTHEMANODOSUM	19	49214274	0.0694	NA	0.3899	Erythema nodosum || id:finn-b-L12_ERYTHEMANODOSUM	Erythema nodosum	Erythema nodosum || ||	TRUE	igd	NA	NA	NA	NA	NA	NA	NA	49214274	20883	4.26403e-09	19	0.0238	ieu-a-30	Crohn's disease || id:ieu-a-30	TRUE	reported	igd	2	TRUE
29	rs28701841	A	G	A	G	0.224303	-0.0778	0.116563	0.08678	FALSE	FALSE	FALSE	finn-b-L12_ERYTHEMANODOSUM	6	106530330	0.1206	NA	0.5192	Erythema nodosum || id:finn-b-L12_ERYTHEMANODOSUM	Erythema nodosum	Erythema nodosum || ||	TRUE	igd	NA	NA	NA	NA	NA	NA	NA	106530330	20883	1.85102e-09	6	0.0373	ieu-a-30	Crohn's disease || id:ieu-a-30	TRUE	reported	igd	2	TRUE
30	rs3024505	A	G	A	G	0.177903	0.059	0.16156	0.1572	FALSE	FALSE	FALSE	finn-b-L12_ERYTHEMANODOSUM	1	206939904	0.0936	NA	0.5286	Erythema nodosum || id:finn-b-L12_ERYTHEMANODOSUM	Erythema nodosum	Erythema nodosum || ||	TRUE	igd	NA	NA	NA	NA	NA	NA	NA	206939904	20883	3.90499e-09	1	0.0302	ieu-a-30	Crohn's disease || id:ieu-a-30	TRUE	reported	igd	2	TRUE
31	rs3091315	G	A	G	A	-0.179501	-0.0531	0.265588	0.3352	FALSE	FALSE	FALSE	finn-b-L12_ERYTHEMANODOSUM	17	32593665	0.0722	NA	0.4626	Erythema nodosum || id:finn-b-L12_ERYTHEMANODOSUM	Erythema nodosum	Erythema nodosum || ||	TRUE	igd	NA	NA	NA	NA	NA	NA	NA	32593665	20883	9.52138e-12	17	0.0263	ieu-a-30	Crohn's disease || id:ieu-a-30	TRUE	reported	igd	2	TRUE
32	rs3810936	C	T	C	T	0.207799	0.1768	0.698408	0.7675	FALSE	FALSE	FALSE	finn-b-L12_ERYTHEMANODOSUM	9	117552885	0.0805	NA	0.0280602	Erythema nodosum || id:finn-b-L12_ERYTHEMANODOSUM	Erythema nodosum	Erythema nodosum || ||	TRUE	igd	NA	NA	NA	NA	NA	NA	NA	117552885	20883	2.46207e-15	9	0.0263	ieu-a-30	Crohn's disease || id:ieu-a-30	TRUE	reported	igd	2	TRUE
33	rs4077515	T	C	T	C	0.215901	-0.0014	0.419834	0.4174	FALSE	FALSE	FALSE	finn-b-L12_ERYTHEMANODOSUM	9	139266496	0.0689	NA	0.9835	Erythema nodosum || id:finn-b-L12_ERYTHEMANODOSUM	Erythema nodosum	Erythema nodosum || ||	TRUE	igd	NA	NA	NA	NA	NA	NA	NA	139266496	20883	4.37019e-20	9	0.0235	ieu-a-30	Crohn's disease || id:ieu-a-30	TRUE	reported	igd	2	TRUE
34	rs444210	G	A	G	A	0.163402	-0.02	0.546838	0.4937	FALSE	FALSE	FALSE	finn-b-L12_ERYTHEMANODOSUM	6	167390242	0.0683	NA	0.7698	Erythema nodosum || id:finn-b-L12_ERYTHEMANODOSUM	Erythema nodosum	Erythema nodosum || ||	TRUE	igd	NA	NA	NA	NA	NA	NA	NA	167390242	20883	1.02494e-12	6	0.0229	ieu-a-30	Crohn's disease || id:ieu-a-30	TRUE	reported	igd	2	TRUE
35	rs4851586	C	T	C	T	-0.168899	0.011	0.759729	0.8088	FALSE	FALSE	FALSE	finn-b-L12_ERYTHEMANODOSUM	2	103064264	0.0866	NA	0.8985	Erythema nodosum || id:finn-b-L12_ERYTHEMANODOSUM	Erythema nodosum	Erythema nodosum || ||	TRUE	igd	NA	NA	NA	NA	NA	NA	NA	103064264	20883	9.93574e-11	2	0.0261	ieu-a-30	Crohn's disease || id:ieu-a-30	TRUE	reported	igd	2	TRUE
36	rs4902642	A	G	A	G	-0.129198	-0.0283	0.409159	0.5142	FALSE	FALSE	FALSE	finn-b-L12_ERYTHEMANODOSUM	14	69210199	0.0686	NA	0.6799	Erythema nodosum || id:finn-b-L12_ERYTHEMANODOSUM	Erythema nodosum	Erythema nodosum || ||	TRUE	igd	NA	NA	NA	NA	NA	NA	NA	69210199	20883	4.339e-08	14	0.0236	ieu-a-30	Crohn's disease || id:ieu-a-30	TRUE	reported	igd	2	TRUE
37	rs4921497	G	C	G	C	0.160298	0.0882	0.329415	0.3107	FALSE	TRUE	FALSE	finn-b-L12_ERYTHEMANODOSUM	5	158848253	0.0737	NA	0.2315	Erythema nodosum || id:finn-b-L12_ERYTHEMANODOSUM	Erythema nodosum	Erythema nodosum || ||	TRUE	igd	NA	NA	NA	NA	NA	NA	NA	158848253	20883	5.49414e-11	5	0.0244	ieu-a-30	Crohn's disease || id:ieu-a-30	TRUE	reported	igd	2	TRUE
38	rs56062135	T	C	T	C	0.193097	0.1097	0.234271	0.2631	FALSE	FALSE	FALSE	finn-b-L12_ERYTHEMANODOSUM	15	67455630	0.0774	NA	0.1566	Erythema nodosum || id:finn-b-L12_ERYTHEMANODOSUM	Erythema nodosum	Erythema nodosum || ||	TRUE	igd	NA	NA	NA	NA	NA	NA	NA	67455630	20883	7.45247e-13	15	0.0269	ieu-a-30	Crohn's disease || id:ieu-a-30	TRUE	reported	igd	2	TRUE
39	rs6588243	C	A	C	A	0.131704	-0.0352	0.589982	0.5105	FALSE	FALSE	FALSE	finn-b-L12_ERYTHEMANODOSUM	1	67603383	0.0683	NA	0.6059	Erythema nodosum || id:finn-b-L12_ERYTHEMANODOSUM	Erythema nodosum	Erythema nodosum || ||	TRUE	igd	NA	NA	NA	NA	NA	NA	NA	67603383	20883	1.77701e-08	1	0.0234	ieu-a-30	Crohn's disease || id:ieu-a-30	TRUE	reported	igd	2	TRUE
40	rs6704109	T	C	T	C	0.202002	0.1789	0.256123	0.2834	FALSE	FALSE	FALSE	finn-b-L12_ERYTHEMANODOSUM	1	172857050	0.0755	NA	0.0178299	Erythema nodosum || id:finn-b-L12_ERYTHEMANODOSUM	Erythema nodosum	Erythema nodosum || ||	TRUE	igd	NA	NA	NA	NA	NA	NA	NA	172857050	20883	2.77013e-15	1	0.0256	ieu-a-30	Crohn's disease || id:ieu-a-30	TRUE	reported	igd	2	TRUE
41	rs6873866	C	T	C	T	-0.168096	-0.095	0.534873	0.6211	FALSE	FALSE	FALSE	finn-b-L12_ERYTHEMANODOSUM	5	96249648	0.0702	NA	0.1762	Erythema nodosum || id:finn-b-L12_ERYTHEMANODOSUM	Erythema nodosum	Erythema nodosum || ||	TRUE	igd	TRUE	rs6873866	rs2859491	T	C	T	C	96247810	20883	2.0649e-12	5	0.0239	ieu-a-30	Crohn's disease || id:ieu-a-30	TRUE	reported	igd	2	TRUE
42	rs697693	A	G	A	G	0.172296	0.1054	0.201415	0.09864	FALSE	FALSE	FALSE	finn-b-L12_ERYTHEMANODOSUM	1	7886424	0.114	NA	0.3554	Erythema nodosum || id:finn-b-L12_ERYTHEMANODOSUM	Erythema nodosum	Erythema nodosum || ||	TRUE	igd	NA	NA	NA	NA	NA	NA	NA	7886424	20883	8.35507e-10	1	0.0281	ieu-a-30	Crohn's disease || id:ieu-a-30	TRUE	reported	igd	2	TRUE
43	rs72798422	C	T	C	T	0.590392	-0.1258	0.047701	0.03438	FALSE	FALSE	FALSE	finn-b-L12_ERYTHEMANODOSUM	16	50866917	0.1869	NA	0.5008	Erythema nodosum || id:finn-b-L12_ERYTHEMANODOSUM	Erythema nodosum	Erythema nodosum || ||	TRUE	igd	NA	NA	NA	NA	NA	NA	NA	50866917	20883	3.19301e-31	16	0.0508	ieu-a-30	Crohn's disease || id:ieu-a-30	TRUE	reported	igd	2	TRUE
44	rs744166	G	A	G	A	-0.129299	-0.1031	0.408159	0.4206	FALSE	FALSE	FALSE	finn-b-L12_ERYTHEMANODOSUM	17	40514201	0.069	NA	0.1352	Erythema nodosum || id:finn-b-L12_ERYTHEMANODOSUM	Erythema nodosum	Erythema nodosum || ||	TRUE	igd	NA	NA	NA	NA	NA	NA	NA	40514201	20883	2.92301e-08	17	0.0233	ieu-a-30	Crohn's disease || id:ieu-a-30	TRUE	reported	igd	2	TRUE
45	rs7543234	T	C	T	C	0.155498	-0.0349	0.238986	0.3008	FALSE	FALSE	FALSE	finn-b-L12_ERYTHEMANODOSUM	1	155253308	0.0747	NA	0.6402	Erythema nodosum || id:finn-b-L12_ERYTHEMANODOSUM	Erythema nodosum	Erythema nodosum || ||	TRUE	igd	NA	NA	NA	NA	NA	NA	NA	155253308	20883	6.09804e-09	1	0.0267	ieu-a-30	Crohn's disease || id:ieu-a-30	TRUE	reported	igd	2	TRUE
46	rs7713270	T	C	T	C	0.296602	-0.0649	0.623824	0.5686	FALSE	FALSE	FALSE	finn-b-L12_ERYTHEMANODOSUM	5	40440063	0.0689	NA	0.3464	Erythema nodosum || id:finn-b-L12_ERYTHEMANODOSUM	Erythema nodosum	Erythema nodosum || ||	TRUE	igd	NA	NA	NA	NA	NA	NA	NA	40440063	20883	6.96627e-35	5	0.0241	ieu-a-30	Crohn's disease || id:ieu-a-30	TRUE	reported	igd	2	TRUE
47	rs78487399	C	G	C	G	0.2259	0.143	0.100704	0.05494	FALSE	TRUE	FALSE	finn-b-L12_ERYTHEMANODOSUM	2	43809347	0.1497	NA	0.3396	Erythema nodosum || id:finn-b-L12_ERYTHEMANODOSUM	Erythema nodosum	Erythema nodosum || ||	TRUE	igd	NA	NA	NA	NA	NA	NA	NA	43809347	20883	1.031e-09	2	0.037	ieu-a-30	Crohn's disease || id:ieu-a-30	TRUE	reported	igd	2	TRUE
48	rs80262450	A	G	A	G	0.283102	0.152	0.112701	0.1208	FALSE	FALSE	FALSE	finn-b-L12_ERYTHEMANODOSUM	18	12818922	0.1049	NA	0.1473	Erythema nodosum || id:finn-b-L12_ERYTHEMANODOSUM	Erythema nodosum	Erythema nodosum || ||	TRUE	igd	NA	NA	NA	NA	NA	NA	NA	12818922	20883	1.08193e-15	18	0.0353	ieu-a-30	Crohn's disease || id:ieu-a-30	TRUE	reported	igd	2	TRUE
49	rs8137950	C	T	C	T	0.173996	0.1785	0.199556	0.3173	FALSE	FALSE	FALSE	finn-b-L12_ERYTHEMANODOSUM	22	21969640	0.0736	NA	0.01525	Erythema nodosum || id:finn-b-L12_ERYTHEMANODOSUM	Erythema nodosum	Erythema nodosum || ||	TRUE	igd	NA	NA	NA	NA	NA	NA	NA	21969640	20883	1.167e-09	22	0.0286	ieu-a-30	Crohn's disease || id:ieu-a-30	TRUE	reported	igd	2	TRUE
50	rs8178977	C	G	C	G	0.1928	0.1675	0.238841	0.26	FALSE	TRUE	FALSE	finn-b-L12_ERYTHEMANODOSUM	19	1106477	0.078	NA	0.0317497	Erythema nodosum || id:finn-b-L12_ERYTHEMANODOSUM	Erythema nodosum	Erythema nodosum || ||	TRUE	igd	NA	NA	NA	NA	NA	NA	NA	1106477	20883	2.05589e-12	19	0.0274	ieu-a-30	Crohn's disease || id:ieu-a-30	TRUE	reported	igd	2	TRUE
51	rs907092	A	G	A	G	0.130396	0.0308	0.471412	0.5279	FALSE	FALSE	FALSE	finn-b-L12_ERYTHEMANODOSUM	17	37922259	0.0684	NA	0.652501	Erythema nodosum || id:finn-b-L12_ERYTHEMANODOSUM	Erythema nodosum	Erythema nodosum || ||	TRUE	igd	NA	NA	NA	NA	NA	NA	NA	37922259	20883	1.011e-08	17	0.0228	ieu-a-30	Crohn's disease || id:ieu-a-30	TRUE	reported	igd	2	TRUE
52	rs921720	G	A	G	A	0.162895	-0.0632	0.618841	0.7227	FALSE	FALSE	FALSE	finn-b-L12_ERYTHEMANODOSUM	8	126534671	0.0761	NA	0.4067	Erythema nodosum || id:finn-b-L12_ERYTHEMANODOSUM	Erythema nodosum	Erythema nodosum || ||	TRUE	igd	NA	NA	NA	NA	NA	NA	NA	126534671	20883	6.39588e-12	8	0.0237	ieu-a-30	Crohn's disease || id:ieu-a-30	TRUE	reported	igd	2	TRUE

## Sheet: CD&Episcleritis
The detailed information of SNPs identified as IVs in the replication practice. (exposure: CD outcome: Episcleritis)
The detailed information of SNPs identified as IVs in the replication practice. (exposure: CD outcome: EN)	SNP	effect_allele.exposure	other_allele.exposure	effect_allele.outcome	other_allele.outcome	beta.exposure	beta.outcome	eaf.exposure	eaf.outcome	remove	palindromic	ambiguous	id.outcome	chr	pos	se.outcome	samplesize.outcome	pval.outcome	outcome	originalname.outcome	outcome.deprecated	mr_keep.outcome	data_source.outcome	proxy.outcome	target_snp.outcome	proxy_snp.outcome	target_a1.outcome	target_a2.outcome	proxy_a1.outcome	proxy_a2.outcome	pos.exposure	samplesize.exposure	pval.exposure	chr.exposure	se.exposure	id.exposure	exposure	mr_keep.exposure	pval_origin.exposure	data_source.exposure	action	mr_keep
1	rs1056441	C	T	C	T	0.167	0.026	0.697697	0.7436	FALSE	FALSE	FALSE	finn-b-H7_EPISCLERITIS	20	62370349	0.0632	NA	0.681299	Episcleritis || id:finn-b-H7_EPISCLERITIS	Episcleritis	Episcleritis || ||	TRUE	igd	NA	NA	NA	NA	NA	NA	NA	62370349	20883	5.44127e-11	20	0.0255	ieu-a-30	Crohn's disease || id:ieu-a-30	TRUE	reported	igd	2	TRUE
2	rs10761659	G	A	G	A	0.212006	0.0312	0.55269	0.5284	FALSE	FALSE	FALSE	finn-b-H7_EPISCLERITIS	10	64445564	0.0552	NA	0.5719	Episcleritis || id:finn-b-H7_EPISCLERITIS	Episcleritis	Episcleritis || ||	TRUE	igd	NA	NA	NA	NA	NA	NA	NA	64445564	20883	3.41979e-19	10	0.0237	ieu-a-30	Crohn's disease || id:ieu-a-30	TRUE	reported	igd	2	TRUE
3	rs11209026	A	G	A	G	-0.995199	0.095	0.0563213	0.04604	FALSE	FALSE	FALSE	finn-b-H7_EPISCLERITIS	1	67705958	0.1309	NA	0.4679	Episcleritis || id:finn-b-H7_EPISCLERITIS	Episcleritis	Episcleritis || ||	TRUE	igd	NA	NA	NA	NA	NA	NA	NA	67705958	20883	1.05196e-54	1	0.0639	ieu-a-30	Crohn's disease || id:ieu-a-30	TRUE	reported	igd	2	TRUE
4	rs11236797	A	C	A	C	0.181104	0.0576	0.473264	0.4062	FALSE	FALSE	FALSE	finn-b-H7_EPISCLERITIS	11	76299649	0.0561	NA	0.3049	Episcleritis || id:finn-b-H7_EPISCLERITIS	Episcleritis	Episcleritis || ||	TRUE	igd	NA	NA	NA	NA	NA	NA	NA	76299649	20883	4.854e-15	11	0.0231	ieu-a-30	Crohn's disease || id:ieu-a-30	TRUE	reported	igd	2	TRUE
5	rs112401990	A	G	A	G	0.132203	0.0955	0.373412	0.3686	FALSE	FALSE	FALSE	finn-b-H7_EPISCLERITIS	2	61204856	0.0571	NA	0.0944104	Episcleritis || id:finn-b-H7_EPISCLERITIS	Episcleritis	Episcleritis || ||	TRUE	igd	TRUE	rs112401990	rs7608910	A	G	G	A	61199327	20883	2.35001e-08	2	0.0237	ieu-a-30	Crohn's disease || id:ieu-a-30	TRUE	reported	igd	2	TRUE
6	rs114607072	T	G	T	G	0.441797	-0.2695	0.0402795	0.01286	FALSE	FALSE	FALSE	finn-b-H7_EPISCLERITIS	6	31351940	0.2495	NA	0.2801	Episcleritis || id:finn-b-H7_EPISCLERITIS	Episcleritis	Episcleritis || ||	TRUE	igd	NA	NA	NA	NA	NA	NA	NA	31351940	20883	2.19685e-12	6	0.0629	ieu-a-30	Crohn's disease || id:ieu-a-30	TRUE	reported	igd	2	TRUE
7	rs11564236	T	A	T	A	0.519093	0.164	0.034419	0.02682	FALSE	TRUE	FALSE	finn-b-H7_EPISCLERITIS	12	40828306	0.1714	NA	0.3385	Episcleritis || id:finn-b-H7_EPISCLERITIS	Episcleritis	Episcleritis || ||	TRUE	igd	NA	NA	NA	NA	NA	NA	NA	40828306	20883	2.84512e-18	12	0.0595	ieu-a-30	Crohn's disease || id:ieu-a-30	TRUE	reported	igd	2	TRUE
8	rs12194825	A	T	A	T	-0.171904	0.0242	0.18587	0.2259	FALSE	TRUE	FALSE	finn-b-H7_EPISCLERITIS	6	20835260	0.0659	NA	0.7136	Episcleritis || id:finn-b-H7_EPISCLERITIS	Episcleritis	Episcleritis || ||	TRUE	igd	NA	NA	NA	NA	NA	NA	NA	20835260	20883	8e-09	6	0.0298	ieu-a-30	Crohn's disease || id:ieu-a-30	TRUE	reported	igd	2	TRUE
9	rs1250573	A	G	A	G	-0.170895	0.0492	0.287447	0.3664	FALSE	FALSE	FALSE	finn-b-H7_EPISCLERITIS	10	81042475	0.0573	NA	0.3904	Episcleritis || id:finn-b-H7_EPISCLERITIS	Episcleritis	Episcleritis || ||	TRUE	igd	NA	NA	NA	NA	NA	NA	NA	81042475	20883	9.00534e-11	10	0.0264	ieu-a-30	Crohn's disease || id:ieu-a-30	TRUE	reported	igd	2	TRUE
10	rs12692254	T	A	T	A	0.301402	0.009	0.543391	0.5608	FALSE	TRUE	TRUE	finn-b-H7_EPISCLERITIS	2	234161211	0.0556	NA	0.8715	Episcleritis || id:finn-b-H7_EPISCLERITIS	Episcleritis	Episcleritis || ||	TRUE	igd	NA	NA	NA	NA	NA	NA	NA	234161211	20883	1.85994e-38	2	0.0232	ieu-a-30	Crohn's disease || id:ieu-a-30	TRUE	reported	igd	2	FALSE
11	rs12717899	T	G	T	G	0.159198	0.0556	0.793845	0.8354	FALSE	FALSE	FALSE	finn-b-H7_EPISCLERITIS	5	141482341	0.0744	NA	0.4547	Episcleritis || id:finn-b-H7_EPISCLERITIS	Episcleritis	Episcleritis || ||	TRUE	igd	NA	NA	NA	NA	NA	NA	NA	141482341	20883	3.59402e-08	5	0.0289	ieu-a-30	Crohn's disease || id:ieu-a-30	TRUE	reported	igd	2	TRUE
12	rs1297271	T	C	T	C	-0.154901	-0.0015	0.429877	0.399	FALSE	FALSE	FALSE	finn-b-H7_EPISCLERITIS	21	16823163	0.0564	NA	0.9789	Episcleritis || id:finn-b-H7_EPISCLERITIS	Episcleritis	Episcleritis || ||	TRUE	igd	NA	NA	NA	NA	NA	NA	NA	16823163	20883	6.27769e-11	21	0.0237	ieu-a-30	Crohn's disease || id:ieu-a-30	TRUE	reported	igd	2	TRUE
13	rs13135092	G	A	G	A	0.221495	0.1819	0.095419	0.01758	FALSE	FALSE	FALSE	finn-b-H7_EPISCLERITIS	4	103198082	0.2122	NA	0.3914	Episcleritis || id:finn-b-H7_EPISCLERITIS	Episcleritis	Episcleritis || ||	TRUE	igd	NA	NA	NA	NA	NA	NA	NA	103198082	20883	1.21001e-08	4	0.0389	ieu-a-30	Crohn's disease || id:ieu-a-30	TRUE	reported	igd	2	TRUE
14	rs1332099	C	T	C	T	-0.211597	-0.1057	0.515025	0.5399	FALSE	FALSE	FALSE	finn-b-H7_EPISCLERITIS	10	101298451	0.0553	NA	0.0561306	Episcleritis || id:finn-b-H7_EPISCLERITIS	Episcleritis	Episcleritis || ||	TRUE	igd	NA	NA	NA	NA	NA	NA	NA	101298451	20883	4.35712e-20	10	0.0231	ieu-a-30	Crohn's disease || id:ieu-a-30	TRUE	reported	igd	2	TRUE
15	rs140054334	T	C	T	C	0.349797	0.3381	0.038307	0.003482	FALSE	FALSE	FALSE	finn-b-H7_EPISCLERITIS	6	31587042	0.4727	NA	0.4745	Episcleritis || id:finn-b-H7_EPISCLERITIS	Episcleritis	Episcleritis || ||	TRUE	igd	NA	NA	NA	NA	NA	NA	NA	31587042	20883	2.56602e-08	6	0.0628	ieu-a-30	Crohn's disease || id:ieu-a-30	TRUE	reported	igd	2	TRUE
16	rs1456896	T	C	T	C	0.139301	0.032	0.697556	0.7111	FALSE	FALSE	FALSE	finn-b-H7_EPISCLERITIS	7	50304461	0.0608	NA	0.5992	Episcleritis || id:finn-b-H7_EPISCLERITIS	Episcleritis	Episcleritis || ||	TRUE	igd	NA	NA	NA	NA	NA	NA	NA	50304461	20883	2.89701e-08	7	0.0251	ieu-a-30	Crohn's disease || id:ieu-a-30	TRUE	reported	igd	2	TRUE
17	rs147018773	T	C	T	C	0.321699	-0.0585	0.0966978	0.084	FALSE	FALSE	FALSE	finn-b-H7_EPISCLERITIS	5	150238521	0.0999	NA	0.557799	Episcleritis || id:finn-b-H7_EPISCLERITIS	Episcleritis	Episcleritis || ||	TRUE	igd	NA	NA	NA	NA	NA	NA	NA	150238521	20883	8.88792e-18	5	0.0375	ieu-a-30	Crohn's disease || id:ieu-a-30	TRUE	reported	igd	2	TRUE
18	rs147684209	C	T	C	T	0.154901	0.0099	0.369415	0.4125	FALSE	FALSE	FALSE	finn-b-H7_EPISCLERITIS	16	28870962	0.0561	NA	0.8595	Episcleritis || id:finn-b-H7_EPISCLERITIS	Episcleritis	Episcleritis || ||	TRUE	igd	TRUE	rs147684209	rs12446589	C	T	A	G	28867061	20883	2.33598e-10	16	0.0244	ieu-a-30	Crohn's disease || id:ieu-a-30	TRUE	reported	igd	2	TRUE
19	rs148844907	A	T	A	T	0.958001	-0.1341	0.00828273	0.002554	FALSE	TRUE	FALSE	finn-b-H7_EPISCLERITIS	6	31628397	0.5545	NA	0.8088	Episcleritis || id:finn-b-H7_EPISCLERITIS	Episcleritis	Episcleritis || ||	TRUE	igd	NA	NA	NA	NA	NA	NA	NA	31628397	20883	1.47096e-11	6	0.1419	ieu-a-30	Crohn's disease || id:ieu-a-30	TRUE	reported	igd	2	TRUE
20	rs151314883	A	G	A	G	-0.223994	0.005	0.157585	0.1167	FALSE	FALSE	FALSE	finn-b-H7_EPISCLERITIS	22	39735087	0.0866	NA	0.9536	Episcleritis || id:finn-b-H7_EPISCLERITIS	Episcleritis	Episcleritis || ||	TRUE	igd	NA	NA	NA	NA	NA	NA	NA	39735087	20883	7.12361e-12	22	0.0327	ieu-a-30	Crohn's disease || id:ieu-a-30	TRUE	reported	igd	2	TRUE
21	rs1873625	A	C	A	C	0.180704	-0.0418	0.320264	0.4253	FALSE	FALSE	FALSE	finn-b-H7_EPISCLERITIS	3	49666964	0.0562	NA	0.4571	Episcleritis || id:finn-b-H7_EPISCLERITIS	Episcleritis	Episcleritis || ||	TRUE	igd	NA	NA	NA	NA	NA	NA	NA	49666964	20883	1.09396e-13	3	0.0243	ieu-a-30	Crohn's disease || id:ieu-a-30	TRUE	reported	igd	2	TRUE
22	rs1887428	C	G	C	G	-0.168099	0.0901	0.623303	0.6145	FALSE	TRUE	FALSE	finn-b-H7_EPISCLERITIS	9	4984530	0.0569	NA	0.1135	Episcleritis || id:finn-b-H7_EPISCLERITIS	Episcleritis	Episcleritis || ||	TRUE	igd	NA	NA	NA	NA	NA	NA	NA	4984530	20883	4.22377e-12	9	0.0243	ieu-a-30	Crohn's disease || id:ieu-a-30	TRUE	reported	igd	2	TRUE
23	rs1932990	T	C	T	C	0.152901	0.0538	0.253841	0.2016	FALSE	FALSE	FALSE	finn-b-H7_EPISCLERITIS	13	44460242	0.0686	NA	0.4333	Episcleritis || id:finn-b-H7_EPISCLERITIS	Episcleritis	Episcleritis || ||	TRUE	igd	NA	NA	NA	NA	NA	NA	NA	44460242	20883	6.02102e-09	13	0.0263	ieu-a-30	Crohn's disease || id:ieu-a-30	TRUE	reported	igd	2	TRUE
24	rs2076756	G	A	G	A	0.399806	-0.0157	0.283672	0.153	FALSE	FALSE	FALSE	finn-b-H7_EPISCLERITIS	16	50756881	0.0768	NA	0.8385	Episcleritis || id:finn-b-H7_EPISCLERITIS	Episcleritis	Episcleritis || ||	TRUE	igd	NA	NA	NA	NA	NA	NA	NA	50756881	20883	3.24489e-61	16	0.0242	ieu-a-30	Crohn's disease || id:ieu-a-30	TRUE	reported	igd	2	TRUE
25	rs2129944	G	T	G	T	-0.1562	-0.0522	0.291299	0.2678	FALSE	FALSE	FALSE	finn-b-H7_EPISCLERITIS	19	10516198	0.0645	NA	0.418	Episcleritis || id:finn-b-H7_EPISCLERITIS	Episcleritis	Episcleritis || ||	TRUE	igd	NA	NA	NA	NA	NA	NA	NA	10516198	20883	7.80998e-09	19	0.0271	ieu-a-30	Crohn's disease || id:ieu-a-30	TRUE	reported	igd	2	TRUE
26	rs2188962	T	C	T	C	0.212398	0.0178	0.439546	0.3179	FALSE	FALSE	FALSE	finn-b-H7_EPISCLERITIS	5	131770805	0.0593	NA	0.7642	Episcleritis || id:finn-b-H7_EPISCLERITIS	Episcleritis	Episcleritis || ||	TRUE	igd	NA	NA	NA	NA	NA	NA	NA	131770805	20883	1.35988e-20	5	0.0228	ieu-a-30	Crohn's disease || id:ieu-a-30	TRUE	reported	igd	2	TRUE
27	rs2505640	G	A	G	A	-0.145701	0.0754	0.643588	0.6272	FALSE	FALSE	FALSE	finn-b-H7_EPISCLERITIS	10	35459497	0.057	NA	0.1857	Episcleritis || id:finn-b-H7_EPISCLERITIS	Episcleritis	Episcleritis || ||	TRUE	igd	NA	NA	NA	NA	NA	NA	NA	35459497	20883	7.61202e-10	10	0.0237	ieu-a-30	Crohn's disease || id:ieu-a-30	TRUE	reported	igd	2	TRUE
28	rs281379	A	G	A	G	0.139797	0.0121	0.489275	0.4084	FALSE	FALSE	FALSE	finn-b-H7_EPISCLERITIS	19	49214274	0.0562	NA	0.8289	Episcleritis || id:finn-b-H7_EPISCLERITIS	Episcleritis	Episcleritis || ||	TRUE	igd	NA	NA	NA	NA	NA	NA	NA	49214274	20883	4.26403e-09	19	0.0238	ieu-a-30	Crohn's disease || id:ieu-a-30	TRUE	reported	igd	2	TRUE
29	rs28701841	A	G	A	G	0.224303	0.02	0.116563	0.08665	FALSE	FALSE	FALSE	finn-b-H7_EPISCLERITIS	6	106530330	0.0975	NA	0.8378	Episcleritis || id:finn-b-H7_EPISCLERITIS	Episcleritis	Episcleritis || ||	TRUE	igd	NA	NA	NA	NA	NA	NA	NA	106530330	20883	1.85102e-09	6	0.0373	ieu-a-30	Crohn's disease || id:ieu-a-30	TRUE	reported	igd	2	TRUE
30	rs3024505	A	G	A	G	0.177903	-0.046	0.16156	0.1571	FALSE	FALSE	FALSE	finn-b-H7_EPISCLERITIS	1	206939904	0.0758	NA	0.5439	Episcleritis || id:finn-b-H7_EPISCLERITIS	Episcleritis	Episcleritis || ||	TRUE	igd	NA	NA	NA	NA	NA	NA	NA	206939904	20883	3.90499e-09	1	0.0302	ieu-a-30	Crohn's disease || id:ieu-a-30	TRUE	reported	igd	2	TRUE
31	rs3091315	G	A	G	A	-0.179501	0.0417	0.265588	0.3352	FALSE	FALSE	FALSE	finn-b-H7_EPISCLERITIS	17	32593665	0.0585	NA	0.4752	Episcleritis || id:finn-b-H7_EPISCLERITIS	Episcleritis	Episcleritis || ||	TRUE	igd	NA	NA	NA	NA	NA	NA	NA	32593665	20883	9.52138e-12	17	0.0263	ieu-a-30	Crohn's disease || id:ieu-a-30	TRUE	reported	igd	2	TRUE
32	rs3810936	C	T	C	T	0.207799	0.003	0.698408	0.7672	FALSE	FALSE	FALSE	finn-b-H7_EPISCLERITIS	9	117552885	0.0653	NA	0.9636	Episcleritis || id:finn-b-H7_EPISCLERITIS	Episcleritis	Episcleritis || ||	TRUE	igd	NA	NA	NA	NA	NA	NA	NA	117552885	20883	2.46207e-15	9	0.0263	ieu-a-30	Crohn's disease || id:ieu-a-30	TRUE	reported	igd	2	TRUE
33	rs4077515	T	C	T	C	0.215901	-0.0171	0.419834	0.4168	FALSE	FALSE	FALSE	finn-b-H7_EPISCLERITIS	9	139266496	0.0558	NA	0.7597	Episcleritis || id:finn-b-H7_EPISCLERITIS	Episcleritis	Episcleritis || ||	TRUE	igd	NA	NA	NA	NA	NA	NA	NA	139266496	20883	4.37019e-20	9	0.0235	ieu-a-30	Crohn's disease || id:ieu-a-30	TRUE	reported	igd	2	TRUE
34	rs444210	G	A	G	A	0.163402	-0.0471	0.546838	0.4941	FALSE	FALSE	FALSE	finn-b-H7_EPISCLERITIS	6	167390242	0.0553	NA	0.3937	Episcleritis || id:finn-b-H7_EPISCLERITIS	Episcleritis	Episcleritis || ||	TRUE	igd	NA	NA	NA	NA	NA	NA	NA	167390242	20883	1.02494e-12	6	0.0229	ieu-a-30	Crohn's disease || id:ieu-a-30	TRUE	reported	igd	2	TRUE
35	rs4851586	C	T	C	T	-0.168899	0.0395	0.759729	0.8084	FALSE	FALSE	FALSE	finn-b-H7_EPISCLERITIS	2	103064264	0.0703	NA	0.5743	Episcleritis || id:finn-b-H7_EPISCLERITIS	Episcleritis	Episcleritis || ||	TRUE	igd	NA	NA	NA	NA	NA	NA	NA	103064264	20883	9.93574e-11	2	0.0261	ieu-a-30	Crohn's disease || id:ieu-a-30	TRUE	reported	igd	2	TRUE
36	rs4902642	A	G	A	G	-0.129198	0.1182	0.409159	0.514	FALSE	FALSE	FALSE	finn-b-H7_EPISCLERITIS	14	69210199	0.0556	NA	0.0334303	Episcleritis || id:finn-b-H7_EPISCLERITIS	Episcleritis	Episcleritis || ||	TRUE	igd	NA	NA	NA	NA	NA	NA	NA	69210199	20883	4.339e-08	14	0.0236	ieu-a-30	Crohn's disease || id:ieu-a-30	TRUE	reported	igd	2	TRUE
37	rs4921497	G	C	G	C	0.160298	-0.0291	0.329415	0.3105	FALSE	TRUE	FALSE	finn-b-H7_EPISCLERITIS	5	158848253	0.0598	NA	0.6269	Episcleritis || id:finn-b-H7_EPISCLERITIS	Episcleritis	Episcleritis || ||	TRUE	igd	NA	NA	NA	NA	NA	NA	NA	158848253	20883	5.49414e-11	5	0.0244	ieu-a-30	Crohn's disease || id:ieu-a-30	TRUE	reported	igd	2	TRUE
38	rs56062135	T	C	T	C	0.193097	0.0726	0.234271	0.2631	FALSE	FALSE	FALSE	finn-b-H7_EPISCLERITIS	15	67455630	0.0627	NA	0.2471	Episcleritis || id:finn-b-H7_EPISCLERITIS	Episcleritis	Episcleritis || ||	TRUE	igd	NA	NA	NA	NA	NA	NA	NA	67455630	20883	7.45247e-13	15	0.0269	ieu-a-30	Crohn's disease || id:ieu-a-30	TRUE	reported	igd	2	TRUE
39	rs6588243	C	A	C	A	0.131704	-0.0564	0.589982	0.5105	FALSE	FALSE	FALSE	finn-b-H7_EPISCLERITIS	1	67603383	0.0553	NA	0.3075	Episcleritis || id:finn-b-H7_EPISCLERITIS	Episcleritis	Episcleritis || ||	TRUE	igd	NA	NA	NA	NA	NA	NA	NA	67603383	20883	1.77701e-08	1	0.0234	ieu-a-30	Crohn's disease || id:ieu-a-30	TRUE	reported	igd	2	TRUE
40	rs6704109	T	C	T	C	0.202002	0.0278	0.256123	0.2832	FALSE	FALSE	FALSE	finn-b-H7_EPISCLERITIS	1	172857050	0.0612	NA	0.6501	Episcleritis || id:finn-b-H7_EPISCLERITIS	Episcleritis	Episcleritis || ||	TRUE	igd	NA	NA	NA	NA	NA	NA	NA	172857050	20883	2.77013e-15	1	0.0256	ieu-a-30	Crohn's disease || id:ieu-a-30	TRUE	reported	igd	2	TRUE
41	rs6873866	C	T	C	T	-0.168096	-0.0151	0.534873	0.6211	FALSE	FALSE	FALSE	finn-b-H7_EPISCLERITIS	5	96249648	0.057	NA	0.791199	Episcleritis || id:finn-b-H7_EPISCLERITIS	Episcleritis	Episcleritis || ||	TRUE	igd	TRUE	rs6873866	rs2859491	T	C	T	C	96247810	20883	2.0649e-12	5	0.0239	ieu-a-30	Crohn's disease || id:ieu-a-30	TRUE	reported	igd	2	TRUE
42	rs697693	A	G	A	G	0.172296	0.077	0.201415	0.09852	FALSE	FALSE	FALSE	finn-b-H7_EPISCLERITIS	1	7886424	0.0931	NA	0.4079	Episcleritis || id:finn-b-H7_EPISCLERITIS	Episcleritis	Episcleritis || ||	TRUE	igd	NA	NA	NA	NA	NA	NA	NA	7886424	20883	8.35507e-10	1	0.0281	ieu-a-30	Crohn's disease || id:ieu-a-30	TRUE	reported	igd	2	TRUE
43	rs72798422	C	T	C	T	0.590392	-0.1097	0.047701	0.03441	FALSE	FALSE	FALSE	finn-b-H7_EPISCLERITIS	16	50866917	0.1511	NA	0.4677	Episcleritis || id:finn-b-H7_EPISCLERITIS	Episcleritis	Episcleritis || ||	TRUE	igd	NA	NA	NA	NA	NA	NA	NA	50866917	20883	3.19301e-31	16	0.0508	ieu-a-30	Crohn's disease || id:ieu-a-30	TRUE	reported	igd	2	TRUE
44	rs744166	G	A	G	A	-0.129299	-0.0093	0.408159	0.4206	FALSE	FALSE	FALSE	finn-b-H7_EPISCLERITIS	17	40514201	0.0559	NA	0.8672	Episcleritis || id:finn-b-H7_EPISCLERITIS	Episcleritis	Episcleritis || ||	TRUE	igd	NA	NA	NA	NA	NA	NA	NA	40514201	20883	2.92301e-08	17	0.0233	ieu-a-30	Crohn's disease || id:ieu-a-30	TRUE	reported	igd	2	TRUE
45	rs7543234	T	C	T	C	0.155498	0.0656	0.238986	0.301	FALSE	FALSE	FALSE	finn-b-H7_EPISCLERITIS	1	155253308	0.0603	NA	0.2772	Episcleritis || id:finn-b-H7_EPISCLERITIS	Episcleritis	Episcleritis || ||	TRUE	igd	NA	NA	NA	NA	NA	NA	NA	155253308	20883	6.09804e-09	1	0.0267	ieu-a-30	Crohn's disease || id:ieu-a-30	TRUE	reported	igd	2	TRUE
46	rs7713270	T	C	T	C	0.296602	0.1568	0.623824	0.5684	FALSE	FALSE	FALSE	finn-b-H7_EPISCLERITIS	5	40440063	0.0558	NA	0.00495804	Episcleritis || id:finn-b-H7_EPISCLERITIS	Episcleritis	Episcleritis || ||	TRUE	igd	NA	NA	NA	NA	NA	NA	NA	40440063	20883	6.96627e-35	5	0.0241	ieu-a-30	Crohn's disease || id:ieu-a-30	TRUE	reported	igd	2	TRUE
47	rs78487399	C	G	C	G	0.2259	0.0727	0.100704	0.05505	FALSE	TRUE	FALSE	finn-b-H7_EPISCLERITIS	2	43809347	0.1214	NA	0.5495	Episcleritis || id:finn-b-H7_EPISCLERITIS	Episcleritis	Episcleritis || ||	TRUE	igd	NA	NA	NA	NA	NA	NA	NA	43809347	20883	1.031e-09	2	0.037	ieu-a-30	Crohn's disease || id:ieu-a-30	TRUE	reported	igd	2	TRUE
48	rs80262450	A	G	A	G	0.283102	0.0661	0.112701	0.1207	FALSE	FALSE	FALSE	finn-b-H7_EPISCLERITIS	18	12818922	0.085	NA	0.4371	Episcleritis || id:finn-b-H7_EPISCLERITIS	Episcleritis	Episcleritis || ||	TRUE	igd	NA	NA	NA	NA	NA	NA	NA	12818922	20883	1.08193e-15	18	0.0353	ieu-a-30	Crohn's disease || id:ieu-a-30	TRUE	reported	igd	2	TRUE
49	rs8137950	C	T	C	T	0.173996	0.1072	0.199556	0.3171	FALSE	FALSE	FALSE	finn-b-H7_EPISCLERITIS	22	21969640	0.0595	NA	0.0714102	Episcleritis || id:finn-b-H7_EPISCLERITIS	Episcleritis	Episcleritis || ||	TRUE	igd	NA	NA	NA	NA	NA	NA	NA	21969640	20883	1.167e-09	22	0.0286	ieu-a-30	Crohn's disease || id:ieu-a-30	TRUE	reported	igd	2	TRUE
50	rs8178977	C	G	C	G	0.1928	0.1467	0.238841	0.2598	FALSE	TRUE	FALSE	finn-b-H7_EPISCLERITIS	19	1106477	0.0631	NA	0.0200401	Episcleritis || id:finn-b-H7_EPISCLERITIS	Episcleritis	Episcleritis || ||	TRUE	igd	NA	NA	NA	NA	NA	NA	NA	1106477	20883	2.05589e-12	19	0.0274	ieu-a-30	Crohn's disease || id:ieu-a-30	TRUE	reported	igd	2	TRUE
51	rs907092	A	G	A	G	0.130396	-0.015	0.471412	0.5276	FALSE	FALSE	FALSE	finn-b-H7_EPISCLERITIS	17	37922259	0.0554	NA	0.7865	Episcleritis || id:finn-b-H7_EPISCLERITIS	Episcleritis	Episcleritis || ||	TRUE	igd	NA	NA	NA	NA	NA	NA	NA	37922259	20883	1.011e-08	17	0.0228	ieu-a-30	Crohn's disease || id:ieu-a-30	TRUE	reported	igd	2	TRUE
52	rs921720	G	A	G	A	0.162895	-0.0524	0.618841	0.7223	FALSE	FALSE	FALSE	finn-b-H7_EPISCLERITIS	8	126534671	0.0616	NA	0.3954	Episcleritis || id:finn-b-H7_EPISCLERITIS	Episcleritis	Episcleritis || ||	TRUE	igd	NA	NA	NA	NA	NA	NA	NA	126534671	20883	6.39588e-12	8	0.0237	ieu-a-30	Crohn's disease || id:ieu-a-30	TRUE	reported	igd	2	TRUE

## Sheet: CD&Scleritis
The detailed information of SNPs identified as IVs in the replication practice. (exposure: CD outcome: scleritis)
	SNP	effect_allele.exposure	other_allele.exposure	effect_allele.outcome	other_allele.outcome	beta.exposure	beta.outcome	eaf.exposure	eaf.outcome	remove	palindromic	ambiguous	id.outcome	chr	pos	se.outcome	samplesize.outcome	pval.outcome	outcome	originalname.outcome	outcome.deprecated	mr_keep.outcome	data_source.outcome	proxy.outcome	target_snp.outcome	proxy_snp.outcome	target_a1.outcome	target_a2.outcome	proxy_a1.outcome	proxy_a2.outcome	pos.exposure	samplesize.exposure	pval.exposure	chr.exposure	se.exposure	id.exposure	exposure	mr_keep.exposure	pval_origin.exposure	data_source.exposure	action	mr_keep
1	rs1056441	C	T	C	T	0.167	0.0426	0.697697	0.7436	FALSE	FALSE	FALSE	finn-b-H7_SCLERITIS	20	62370349	0.147	NA	0.771999	Scleritis || id:finn-b-H7_SCLERITIS	Scleritis	Scleritis || ||	TRUE	igd	NA	NA	NA	NA	NA	NA	NA	62370349	20883	5.44127e-11	20	0.0255	ieu-a-30	Crohn's disease || id:ieu-a-30	TRUE	reported	igd	2	TRUE
2	rs10761659	G	A	G	A	0.212006	0.1644	0.55269	0.5284	FALSE	FALSE	FALSE	finn-b-H7_SCLERITIS	10	64445564	0.1285	NA	0.2006	Scleritis || id:finn-b-H7_SCLERITIS	Scleritis	Scleritis || ||	TRUE	igd	NA	NA	NA	NA	NA	NA	NA	64445564	20883	3.41979e-19	10	0.0237	ieu-a-30	Crohn's disease || id:ieu-a-30	TRUE	reported	igd	2	TRUE
3	rs11209026	A	G	A	G	-0.995199	0.4568	0.0563213	0.04603	FALSE	FALSE	FALSE	finn-b-H7_SCLERITIS	1	67705958	0.3065	NA	0.1361	Scleritis || id:finn-b-H7_SCLERITIS	Scleritis	Scleritis || ||	TRUE	igd	NA	NA	NA	NA	NA	NA	NA	67705958	20883	1.05196e-54	1	0.0639	ieu-a-30	Crohn's disease || id:ieu-a-30	TRUE	reported	igd	2	TRUE
4	rs11236797	A	C	A	C	0.181104	0.1319	0.473264	0.4062	FALSE	FALSE	FALSE	finn-b-H7_SCLERITIS	11	76299649	0.1305	NA	0.3123	Scleritis || id:finn-b-H7_SCLERITIS	Scleritis	Scleritis || ||	TRUE	igd	NA	NA	NA	NA	NA	NA	NA	76299649	20883	4.854e-15	11	0.0231	ieu-a-30	Crohn's disease || id:ieu-a-30	TRUE	reported	igd	2	TRUE
5	rs112401990	A	G	A	G	0.132203	-0.0592	0.373412	0.3686	FALSE	FALSE	FALSE	finn-b-H7_SCLERITIS	2	61204856	0.1329	NA	0.656	Scleritis || id:finn-b-H7_SCLERITIS	Scleritis	Scleritis || ||	TRUE	igd	TRUE	rs112401990	rs7608910	A	G	G	A	61199327	20883	2.35001e-08	2	0.0237	ieu-a-30	Crohn's disease || id:ieu-a-30	TRUE	reported	igd	2	TRUE
6	rs114607072	T	G	T	G	0.441797	-0.0297	0.0402795	0.01287	FALSE	FALSE	FALSE	finn-b-H7_SCLERITIS	6	31351940	0.5712	NA	0.9586	Scleritis || id:finn-b-H7_SCLERITIS	Scleritis	Scleritis || ||	TRUE	igd	NA	NA	NA	NA	NA	NA	NA	31351940	20883	2.19685e-12	6	0.0629	ieu-a-30	Crohn's disease || id:ieu-a-30	TRUE	reported	igd	2	TRUE
7	rs11564236	T	A	T	A	0.519093	-0.5549	0.034419	0.02679	FALSE	TRUE	FALSE	finn-b-H7_SCLERITIS	12	40828306	0.3995	NA	0.1649	Scleritis || id:finn-b-H7_SCLERITIS	Scleritis	Scleritis || ||	TRUE	igd	NA	NA	NA	NA	NA	NA	NA	40828306	20883	2.84512e-18	12	0.0595	ieu-a-30	Crohn's disease || id:ieu-a-30	TRUE	reported	igd	2	TRUE
8	rs12194825	A	T	A	T	-0.171904	-0.1339	0.18587	0.2259	FALSE	TRUE	FALSE	finn-b-H7_SCLERITIS	6	20835260	0.1532	NA	0.3819	Scleritis || id:finn-b-H7_SCLERITIS	Scleritis	Scleritis || ||	TRUE	igd	NA	NA	NA	NA	NA	NA	NA	20835260	20883	8e-09	6	0.0298	ieu-a-30	Crohn's disease || id:ieu-a-30	TRUE	reported	igd	2	TRUE
9	rs1250573	A	G	A	G	-0.170895	-0.0794	0.287447	0.3664	FALSE	FALSE	FALSE	finn-b-H7_SCLERITIS	10	81042475	0.1336	NA	0.552199	Scleritis || id:finn-b-H7_SCLERITIS	Scleritis	Scleritis || ||	TRUE	igd	NA	NA	NA	NA	NA	NA	NA	81042475	20883	9.00534e-11	10	0.0264	ieu-a-30	Crohn's disease || id:ieu-a-30	TRUE	reported	igd	2	TRUE
10	rs12692254	T	A	T	A	0.301402	0.1129	0.543391	0.5609	FALSE	TRUE	TRUE	finn-b-H7_SCLERITIS	2	234161211	0.1295	NA	0.3833	Scleritis || id:finn-b-H7_SCLERITIS	Scleritis	Scleritis || ||	TRUE	igd	NA	NA	NA	NA	NA	NA	NA	234161211	20883	1.85994e-38	2	0.0232	ieu-a-30	Crohn's disease || id:ieu-a-30	TRUE	reported	igd	2	FALSE
11	rs12717899	T	G	T	G	0.159198	-0.0044	0.793845	0.8354	FALSE	FALSE	FALSE	finn-b-H7_SCLERITIS	5	141482341	0.1732	NA	0.9799	Scleritis || id:finn-b-H7_SCLERITIS	Scleritis	Scleritis || ||	TRUE	igd	NA	NA	NA	NA	NA	NA	NA	141482341	20883	3.59402e-08	5	0.0289	ieu-a-30	Crohn's disease || id:ieu-a-30	TRUE	reported	igd	2	TRUE
12	rs1297271	T	C	T	C	-0.154901	-0.0149	0.429877	0.399	FALSE	FALSE	FALSE	finn-b-H7_SCLERITIS	21	16823163	0.1312	NA	0.9096	Scleritis || id:finn-b-H7_SCLERITIS	Scleritis	Scleritis || ||	TRUE	igd	NA	NA	NA	NA	NA	NA	NA	16823163	20883	6.27769e-11	21	0.0237	ieu-a-30	Crohn's disease || id:ieu-a-30	TRUE	reported	igd	2	TRUE
13	rs13135092	G	A	G	A	0.221495	-0.2921	0.095419	0.01757	FALSE	FALSE	FALSE	finn-b-H7_SCLERITIS	4	103198082	0.4951	NA	0.555199	Scleritis || id:finn-b-H7_SCLERITIS	Scleritis	Scleritis || ||	TRUE	igd	NA	NA	NA	NA	NA	NA	NA	103198082	20883	1.21001e-08	4	0.0389	ieu-a-30	Crohn's disease || id:ieu-a-30	TRUE	reported	igd	2	TRUE
14	rs1332099	C	T	C	T	-0.211597	0.3363	0.515025	0.54	FALSE	FALSE	FALSE	finn-b-H7_SCLERITIS	10	101298451	0.1291	NA	0.00917297	Scleritis || id:finn-b-H7_SCLERITIS	Scleritis	Scleritis || ||	TRUE	igd	NA	NA	NA	NA	NA	NA	NA	101298451	20883	4.35712e-20	10	0.0231	ieu-a-30	Crohn's disease || id:ieu-a-30	TRUE	reported	igd	2	TRUE
15	rs140054334	T	C	T	C	0.349797	0.1429	0.038307	0.00348	FALSE	FALSE	FALSE	finn-b-H7_SCLERITIS	6	31587042	1.0668	NA	0.8935	Scleritis || id:finn-b-H7_SCLERITIS	Scleritis	Scleritis || ||	TRUE	igd	NA	NA	NA	NA	NA	NA	NA	31587042	20883	2.56602e-08	6	0.0628	ieu-a-30	Crohn's disease || id:ieu-a-30	TRUE	reported	igd	2	TRUE
16	rs1456896	T	C	T	C	0.139301	-0.1421	0.697556	0.7111	FALSE	FALSE	FALSE	finn-b-H7_SCLERITIS	7	50304461	0.1415	NA	0.3155	Scleritis || id:finn-b-H7_SCLERITIS	Scleritis	Scleritis || ||	TRUE	igd	NA	NA	NA	NA	NA	NA	NA	50304461	20883	2.89701e-08	7	0.0251	ieu-a-30	Crohn's disease || id:ieu-a-30	TRUE	reported	igd	2	TRUE
17	rs147018773	T	C	T	C	0.321699	0.0804	0.0966978	0.08402	FALSE	FALSE	FALSE	finn-b-H7_SCLERITIS	5	150238521	0.2306	NA	0.7274	Scleritis || id:finn-b-H7_SCLERITIS	Scleritis	Scleritis || ||	TRUE	igd	NA	NA	NA	NA	NA	NA	NA	150238521	20883	8.88792e-18	5	0.0375	ieu-a-30	Crohn's disease || id:ieu-a-30	TRUE	reported	igd	2	TRUE
18	rs147684209	C	T	C	T	0.154901	0.0238	0.369415	0.4125	FALSE	FALSE	FALSE	finn-b-H7_SCLERITIS	16	28870962	0.1304	NA	0.8551	Scleritis || id:finn-b-H7_SCLERITIS	Scleritis	Scleritis || ||	TRUE	igd	TRUE	rs147684209	rs12446589	C	T	A	G	28867061	20883	2.33598e-10	16	0.0244	ieu-a-30	Crohn's disease || id:ieu-a-30	TRUE	reported	igd	2	TRUE
19	rs148844907	A	T	A	T	0.958001	-1.02	0.00828273	0.002554	FALSE	TRUE	FALSE	finn-b-H7_SCLERITIS	6	31628397	1.3173	NA	0.4388	Scleritis || id:finn-b-H7_SCLERITIS	Scleritis	Scleritis || ||	TRUE	igd	NA	NA	NA	NA	NA	NA	NA	31628397	20883	1.47096e-11	6	0.1419	ieu-a-30	Crohn's disease || id:ieu-a-30	TRUE	reported	igd	2	TRUE
20	rs151314883	A	G	A	G	-0.223994	-0.3262	0.157585	0.1166	FALSE	FALSE	FALSE	finn-b-H7_SCLERITIS	22	39735087	0.2009	NA	0.1044	Scleritis || id:finn-b-H7_SCLERITIS	Scleritis	Scleritis || ||	TRUE	igd	NA	NA	NA	NA	NA	NA	NA	39735087	20883	7.12361e-12	22	0.0327	ieu-a-30	Crohn's disease || id:ieu-a-30	TRUE	reported	igd	2	TRUE
21	rs1873625	A	C	A	C	0.180704	0.1111	0.320264	0.4253	FALSE	FALSE	FALSE	finn-b-H7_SCLERITIS	3	49666964	0.1306	NA	0.3949	Scleritis || id:finn-b-H7_SCLERITIS	Scleritis	Scleritis || ||	TRUE	igd	NA	NA	NA	NA	NA	NA	NA	49666964	20883	1.09396e-13	3	0.0243	ieu-a-30	Crohn's disease || id:ieu-a-30	TRUE	reported	igd	2	TRUE
22	rs1887428	C	G	C	G	-0.168099	-0.1408	0.623303	0.6145	FALSE	TRUE	FALSE	finn-b-H7_SCLERITIS	9	4984530	0.1325	NA	0.2879	Scleritis || id:finn-b-H7_SCLERITIS	Scleritis	Scleritis || ||	TRUE	igd	NA	NA	NA	NA	NA	NA	NA	4984530	20883	4.22377e-12	9	0.0243	ieu-a-30	Crohn's disease || id:ieu-a-30	TRUE	reported	igd	2	TRUE
23	rs1932990	T	C	T	C	0.152901	-0.0994	0.253841	0.2016	FALSE	FALSE	FALSE	finn-b-H7_SCLERITIS	13	44460242	0.1596	NA	0.533499	Scleritis || id:finn-b-H7_SCLERITIS	Scleritis	Scleritis || ||	TRUE	igd	NA	NA	NA	NA	NA	NA	NA	44460242	20883	6.02102e-09	13	0.0263	ieu-a-30	Crohn's disease || id:ieu-a-30	TRUE	reported	igd	2	TRUE
24	rs2076756	G	A	G	A	0.399806	-0.3517	0.283672	0.153	FALSE	FALSE	FALSE	finn-b-H7_SCLERITIS	16	50756881	0.1788	NA	0.0491904	Scleritis || id:finn-b-H7_SCLERITIS	Scleritis	Scleritis || ||	TRUE	igd	NA	NA	NA	NA	NA	NA	NA	50756881	20883	3.24489e-61	16	0.0242	ieu-a-30	Crohn's disease || id:ieu-a-30	TRUE	reported	igd	2	TRUE
25	rs2129944	G	T	G	T	-0.1562	-0.0712	0.291299	0.2678	FALSE	FALSE	FALSE	finn-b-H7_SCLERITIS	19	10516198	0.1501	NA	0.6353	Scleritis || id:finn-b-H7_SCLERITIS	Scleritis	Scleritis || ||	TRUE	igd	NA	NA	NA	NA	NA	NA	NA	10516198	20883	7.80998e-09	19	0.0271	ieu-a-30	Crohn's disease || id:ieu-a-30	TRUE	reported	igd	2	TRUE
26	rs2188962	T	C	T	C	0.212398	0.0656	0.439546	0.3179	FALSE	FALSE	FALSE	finn-b-H7_SCLERITIS	5	131770805	0.1381	NA	0.635	Scleritis || id:finn-b-H7_SCLERITIS	Scleritis	Scleritis || ||	TRUE	igd	NA	NA	NA	NA	NA	NA	NA	131770805	20883	1.35988e-20	5	0.0228	ieu-a-30	Crohn's disease || id:ieu-a-30	TRUE	reported	igd	2	TRUE
27	rs2505640	G	A	G	A	-0.145701	-0.2172	0.643588	0.6271	FALSE	FALSE	FALSE	finn-b-H7_SCLERITIS	10	35459497	0.1326	NA	0.1013	Scleritis || id:finn-b-H7_SCLERITIS	Scleritis	Scleritis || ||	TRUE	igd	NA	NA	NA	NA	NA	NA	NA	35459497	20883	7.61202e-10	10	0.0237	ieu-a-30	Crohn's disease || id:ieu-a-30	TRUE	reported	igd	2	TRUE
28	rs281379	A	G	A	G	0.139797	0.0341	0.489275	0.4084	FALSE	FALSE	FALSE	finn-b-H7_SCLERITIS	19	49214274	0.1309	NA	0.7945	Scleritis || id:finn-b-H7_SCLERITIS	Scleritis	Scleritis || ||	TRUE	igd	NA	NA	NA	NA	NA	NA	NA	49214274	20883	4.26403e-09	19	0.0238	ieu-a-30	Crohn's disease || id:ieu-a-30	TRUE	reported	igd	2	TRUE
29	rs28701841	A	G	A	G	0.224303	0.008	0.116563	0.08664	FALSE	FALSE	FALSE	finn-b-H7_SCLERITIS	6	106530330	0.2292	NA	0.972	Scleritis || id:finn-b-H7_SCLERITIS	Scleritis	Scleritis || ||	TRUE	igd	NA	NA	NA	NA	NA	NA	NA	106530330	20883	1.85102e-09	6	0.0373	ieu-a-30	Crohn's disease || id:ieu-a-30	TRUE	reported	igd	2	TRUE
30	rs3024505	A	G	A	G	0.177903	-0.0966	0.16156	0.1571	FALSE	FALSE	FALSE	finn-b-H7_SCLERITIS	1	206939904	0.1765	NA	0.5841	Scleritis || id:finn-b-H7_SCLERITIS	Scleritis	Scleritis || ||	TRUE	igd	NA	NA	NA	NA	NA	NA	NA	206939904	20883	3.90499e-09	1	0.0302	ieu-a-30	Crohn's disease || id:ieu-a-30	TRUE	reported	igd	2	TRUE
31	rs3091315	G	A	G	A	-0.179501	0.4204	0.265588	0.3352	FALSE	FALSE	FALSE	finn-b-H7_SCLERITIS	17	32593665	0.1367	NA	0.0021	Scleritis || id:finn-b-H7_SCLERITIS	Scleritis	Scleritis || ||	TRUE	igd	NA	NA	NA	NA	NA	NA	NA	32593665	20883	9.52138e-12	17	0.0263	ieu-a-30	Crohn's disease || id:ieu-a-30	TRUE	reported	igd	2	TRUE
32	rs3810936	C	T	C	T	0.207799	0.0089	0.698408	0.7672	FALSE	FALSE	FALSE	finn-b-H7_SCLERITIS	9	117552885	0.1519	NA	0.9535	Scleritis || id:finn-b-H7_SCLERITIS	Scleritis	Scleritis || ||	TRUE	igd	NA	NA	NA	NA	NA	NA	NA	117552885	20883	2.46207e-15	9	0.0263	ieu-a-30	Crohn's disease || id:ieu-a-30	TRUE	reported	igd	2	TRUE
33	rs4077515	T	C	T	C	0.215901	-0.0903	0.419834	0.4168	FALSE	FALSE	FALSE	finn-b-H7_SCLERITIS	9	139266496	0.1301	NA	0.4878	Scleritis || id:finn-b-H7_SCLERITIS	Scleritis	Scleritis || ||	TRUE	igd	NA	NA	NA	NA	NA	NA	NA	139266496	20883	4.37019e-20	9	0.0235	ieu-a-30	Crohn's disease || id:ieu-a-30	TRUE	reported	igd	2	TRUE
34	rs444210	G	A	G	A	0.163402	0.1278	0.546838	0.4942	FALSE	FALSE	FALSE	finn-b-H7_SCLERITIS	6	167390242	0.1286	NA	0.3202	Scleritis || id:finn-b-H7_SCLERITIS	Scleritis	Scleritis || ||	TRUE	igd	NA	NA	NA	NA	NA	NA	NA	167390242	20883	1.02494e-12	6	0.0229	ieu-a-30	Crohn's disease || id:ieu-a-30	TRUE	reported	igd	2	TRUE
35	rs4851586	C	T	C	T	-0.168899	0.1124	0.759729	0.8084	FALSE	FALSE	FALSE	finn-b-H7_SCLERITIS	2	103064264	0.1637	NA	0.4923	Scleritis || id:finn-b-H7_SCLERITIS	Scleritis	Scleritis || ||	TRUE	igd	NA	NA	NA	NA	NA	NA	NA	103064264	20883	9.93574e-11	2	0.0261	ieu-a-30	Crohn's disease || id:ieu-a-30	TRUE	reported	igd	2	TRUE
36	rs4902642	A	G	A	G	-0.129198	0.1145	0.409159	0.5139	FALSE	FALSE	FALSE	finn-b-H7_SCLERITIS	14	69210199	0.1292	NA	0.3753	Scleritis || id:finn-b-H7_SCLERITIS	Scleritis	Scleritis || ||	TRUE	igd	NA	NA	NA	NA	NA	NA	NA	69210199	20883	4.339e-08	14	0.0236	ieu-a-30	Crohn's disease || id:ieu-a-30	TRUE	reported	igd	2	TRUE
37	rs4921497	G	C	G	C	0.160298	0.0813	0.329415	0.3105	FALSE	TRUE	FALSE	finn-b-H7_SCLERITIS	5	158848253	0.1392	NA	0.5589	Scleritis || id:finn-b-H7_SCLERITIS	Scleritis	Scleritis || ||	TRUE	igd	NA	NA	NA	NA	NA	NA	NA	158848253	20883	5.49414e-11	5	0.0244	ieu-a-30	Crohn's disease || id:ieu-a-30	TRUE	reported	igd	2	TRUE
38	rs56062135	T	C	T	C	0.193097	-0.0271	0.234271	0.263	FALSE	FALSE	FALSE	finn-b-H7_SCLERITIS	15	67455630	0.1462	NA	0.8528	Scleritis || id:finn-b-H7_SCLERITIS	Scleritis	Scleritis || ||	TRUE	igd	NA	NA	NA	NA	NA	NA	NA	67455630	20883	7.45247e-13	15	0.0269	ieu-a-30	Crohn's disease || id:ieu-a-30	TRUE	reported	igd	2	TRUE
39	rs6588243	C	A	C	A	0.131704	0.002	0.589982	0.5106	FALSE	FALSE	FALSE	finn-b-H7_SCLERITIS	1	67603383	0.1286	NA	0.9876	Scleritis || id:finn-b-H7_SCLERITIS	Scleritis	Scleritis || ||	TRUE	igd	NA	NA	NA	NA	NA	NA	NA	67603383	20883	1.77701e-08	1	0.0234	ieu-a-30	Crohn's disease || id:ieu-a-30	TRUE	reported	igd	2	TRUE
40	rs6704109	T	C	T	C	0.202002	-0.0937	0.256123	0.2832	FALSE	FALSE	FALSE	finn-b-H7_SCLERITIS	1	172857050	0.1426	NA	0.5112	Scleritis || id:finn-b-H7_SCLERITIS	Scleritis	Scleritis || ||	TRUE	igd	NA	NA	NA	NA	NA	NA	NA	172857050	20883	2.77013e-15	1	0.0256	ieu-a-30	Crohn's disease || id:ieu-a-30	TRUE	reported	igd	2	TRUE
41	rs6873866	C	T	C	T	-0.168096	0.0271	0.534873	0.6211	FALSE	FALSE	FALSE	finn-b-H7_SCLERITIS	5	96249648	0.1326	NA	0.8377	Scleritis || id:finn-b-H7_SCLERITIS	Scleritis	Scleritis || ||	TRUE	igd	TRUE	rs6873866	rs2859491	T	C	T	C	96247810	20883	2.0649e-12	5	0.0239	ieu-a-30	Crohn's disease || id:ieu-a-30	TRUE	reported	igd	2	TRUE
42	rs697693	A	G	A	G	0.172296	0.279	0.201415	0.09852	FALSE	FALSE	FALSE	finn-b-H7_SCLERITIS	1	7886424	0.2162	NA	0.197	Scleritis || id:finn-b-H7_SCLERITIS	Scleritis	Scleritis || ||	TRUE	igd	NA	NA	NA	NA	NA	NA	NA	7886424	20883	8.35507e-10	1	0.0281	ieu-a-30	Crohn's disease || id:ieu-a-30	TRUE	reported	igd	2	TRUE
43	rs72798422	C	T	C	T	0.590392	-0.2941	0.047701	0.03441	FALSE	FALSE	FALSE	finn-b-H7_SCLERITIS	16	50866917	0.3516	NA	0.4028	Scleritis || id:finn-b-H7_SCLERITIS	Scleritis	Scleritis || ||	TRUE	igd	NA	NA	NA	NA	NA	NA	NA	50866917	20883	3.19301e-31	16	0.0508	ieu-a-30	Crohn's disease || id:ieu-a-30	TRUE	reported	igd	2	TRUE
44	rs744166	G	A	G	A	-0.129299	-0.0797	0.408159	0.4206	FALSE	FALSE	FALSE	finn-b-H7_SCLERITIS	17	40514201	0.1301	NA	0.5401	Scleritis || id:finn-b-H7_SCLERITIS	Scleritis	Scleritis || ||	TRUE	igd	NA	NA	NA	NA	NA	NA	NA	40514201	20883	2.92301e-08	17	0.0233	ieu-a-30	Crohn's disease || id:ieu-a-30	TRUE	reported	igd	2	TRUE
45	rs7543234	T	C	T	C	0.155498	0.0699	0.238986	0.301	FALSE	FALSE	FALSE	finn-b-H7_SCLERITIS	1	155253308	0.1407	NA	0.6192	Scleritis || id:finn-b-H7_SCLERITIS	Scleritis	Scleritis || ||	TRUE	igd	NA	NA	NA	NA	NA	NA	NA	155253308	20883	6.09804e-09	1	0.0267	ieu-a-30	Crohn's disease || id:ieu-a-30	TRUE	reported	igd	2	TRUE
46	rs7713270	T	C	T	C	0.296602	0.2263	0.623824	0.5684	FALSE	FALSE	FALSE	finn-b-H7_SCLERITIS	5	40440063	0.1298	NA	0.0811409	Scleritis || id:finn-b-H7_SCLERITIS	Scleritis	Scleritis || ||	TRUE	igd	NA	NA	NA	NA	NA	NA	NA	40440063	20883	6.96627e-35	5	0.0241	ieu-a-30	Crohn's disease || id:ieu-a-30	TRUE	reported	igd	2	TRUE
47	rs78487399	C	G	C	G	0.2259	-0.015	0.100704	0.05504	FALSE	TRUE	FALSE	finn-b-H7_SCLERITIS	2	43809347	0.2832	NA	0.9578	Scleritis || id:finn-b-H7_SCLERITIS	Scleritis	Scleritis || ||	TRUE	igd	NA	NA	NA	NA	NA	NA	NA	43809347	20883	1.031e-09	2	0.037	ieu-a-30	Crohn's disease || id:ieu-a-30	TRUE	reported	igd	2	TRUE
48	rs80262450	A	G	A	G	0.283102	-0.167	0.112701	0.1207	FALSE	FALSE	FALSE	finn-b-H7_SCLERITIS	18	12818922	0.1986	NA	0.4006	Scleritis || id:finn-b-H7_SCLERITIS	Scleritis	Scleritis || ||	TRUE	igd	NA	NA	NA	NA	NA	NA	NA	12818922	20883	1.08193e-15	18	0.0353	ieu-a-30	Crohn's disease || id:ieu-a-30	TRUE	reported	igd	2	TRUE
49	rs8137950	C	T	C	T	0.173996	0.0596	0.199556	0.3171	FALSE	FALSE	FALSE	finn-b-H7_SCLERITIS	22	21969640	0.1386	NA	0.6674	Scleritis || id:finn-b-H7_SCLERITIS	Scleritis	Scleritis || ||	TRUE	igd	NA	NA	NA	NA	NA	NA	NA	21969640	20883	1.167e-09	22	0.0286	ieu-a-30	Crohn's disease || id:ieu-a-30	TRUE	reported	igd	2	TRUE
50	rs8178977	C	G	C	G	0.1928	0.1176	0.238841	0.2597	FALSE	TRUE	FALSE	finn-b-H7_SCLERITIS	19	1106477	0.1471	NA	0.4241	Scleritis || id:finn-b-H7_SCLERITIS	Scleritis	Scleritis || ||	TRUE	igd	NA	NA	NA	NA	NA	NA	NA	1106477	20883	2.05589e-12	19	0.0274	ieu-a-30	Crohn's disease || id:ieu-a-30	TRUE	reported	igd	2	TRUE
51	rs907092	A	G	A	G	0.130396	-0.0925	0.471412	0.5276	FALSE	FALSE	FALSE	finn-b-H7_SCLERITIS	17	37922259	0.1289	NA	0.4731	Scleritis || id:finn-b-H7_SCLERITIS	Scleritis	Scleritis || ||	TRUE	igd	NA	NA	NA	NA	NA	NA	NA	37922259	20883	1.011e-08	17	0.0228	ieu-a-30	Crohn's disease || id:ieu-a-30	TRUE	reported	igd	2	TRUE
52	rs921720	G	A	G	A	0.162895	0.2366	0.618841	0.7224	FALSE	FALSE	FALSE	finn-b-H7_SCLERITIS	8	126534671	0.1432	NA	0.098451	Scleritis || id:finn-b-H7_SCLERITIS	Scleritis	Scleritis || ||	TRUE	igd	NA	NA	NA	NA	NA	NA	NA	126534671	20883	6.39588e-12	8	0.0237	ieu-a-30	Crohn's disease || id:ieu-a-30	TRUE	reported	igd	2	TRUE

## Sheet: CD&Uveitis
The detailed information of SNPs identified as IVs in the replication practice. (exposure: CD outcome: uveitis)
	SNP	effect_allele.exposure	other_allele.exposure	effect_allele.outcome	other_allele.outcome	beta.exposure	beta.outcome	eaf.exposure	eaf.outcome	remove	palindromic	ambiguous	id.outcome	chr	pos	se.outcome	samplesize.outcome	pval.outcome	outcome	originalname.outcome	outcome.deprecated	mr_keep.outcome	data_source.outcome	proxy.outcome	target_snp.outcome	proxy_snp.outcome	target_a1.outcome	target_a2.outcome	proxy_a1.outcome	proxy_a2.outcome	pos.exposure	samplesize.exposure	pval.exposure	chr.exposure	se.exposure	id.exposure	exposure	mr_keep.exposure	pval_origin.exposure	data_source.exposure	action	mr_keep
1	rs1056441	C	T	C	T	0.167	0.0582	0.697697	0.62007	FALSE	FALSE	FALSE	ebi-a-GCST90018938	20	62370349	0.031	480742	0.0602393	Uveitis || id:ebi-a-GCST90018938	Uveitis	Uveitis || ||	TRUE	igd	NA	NA	NA	NA	NA	NA	NA	62370349	20883	5.44127e-11	20	0.0255	ieu-a-30	Crohn's disease || id:ieu-a-30	TRUE	reported	igd	2	TRUE
3	rs11209026	A	G	A	G	-0.995199	-0.1141	0.0563213	0.0614227	FALSE	FALSE	FALSE	ebi-a-GCST90018938	1	67705958	0.0642	480742	0.0757094	Uveitis || id:ebi-a-GCST90018938	Uveitis	Uveitis || ||	TRUE	igd	NA	NA	NA	NA	NA	NA	NA	67705958	20883	1.05196e-54	1	0.0639	ieu-a-30	Crohn's disease || id:ieu-a-30	TRUE	reported	igd	2	TRUE
4	rs11236797	A	C	A	C	0.181104	0.0136	0.473264	0.41082	FALSE	FALSE	FALSE	ebi-a-GCST90018938	11	76299649	0.028	480742	0.627001	Uveitis || id:ebi-a-GCST90018938	Uveitis	Uveitis || ||	TRUE	igd	NA	NA	NA	NA	NA	NA	NA	76299649	20883	4.854e-15	11	0.0231	ieu-a-30	Crohn's disease || id:ieu-a-30	TRUE	reported	igd	2	TRUE
5	rs112401990	A	G	A	G	0.132203	0.0331	0.373412	0.24231	FALSE	FALSE	FALSE	ebi-a-GCST90018938	2	61199327	0.0651	480742	0.6109	Uveitis || id:ebi-a-GCST90018938	Uveitis	Uveitis || ||	TRUE	igd	NA	NA	NA	NA	NA	NA	NA	61199327	20883	2.35001e-08	2	0.0237	ieu-a-30	Crohn's disease || id:ieu-a-30	TRUE	reported	igd	2	TRUE
7	rs11564236	T	A	T	A	0.519093	0.0879	0.034419	0.0234996	FALSE	TRUE	FALSE	ebi-a-GCST90018938	12	40828306	0.0877	480742	0.3166	Uveitis || id:ebi-a-GCST90018938	Uveitis	Uveitis || ||	TRUE	igd	NA	NA	NA	NA	NA	NA	NA	40828306	20883	2.84512e-18	12	0.0595	ieu-a-30	Crohn's disease || id:ieu-a-30	TRUE	reported	igd	2	TRUE
8	rs12194825	A	T	A	T	-0.171904	0.0078	0.18587	0.178531	FALSE	TRUE	FALSE	ebi-a-GCST90018938	6	20835260	0.0336	480742	0.8172	Uveitis || id:ebi-a-GCST90018938	Uveitis	Uveitis || ||	TRUE	igd	NA	NA	NA	NA	NA	NA	NA	20835260	20883	8e-09	6	0.0298	ieu-a-30	Crohn's disease || id:ieu-a-30	TRUE	reported	igd	2	TRUE
10	rs12692254	T	A	T	A	0.301402	0.014	0.543391	0.573242	FALSE	TRUE	TRUE	ebi-a-GCST90018938	2	234161211	0.0279	480742	0.6157	Uveitis || id:ebi-a-GCST90018938	Uveitis	Uveitis || ||	TRUE	igd	NA	NA	NA	NA	NA	NA	NA	234161211	20883	1.85994e-38	2	0.0232	ieu-a-30	Crohn's disease || id:ieu-a-30	TRUE	reported	igd	2	FALSE
11	rs12717899	T	G	T	G	0.159198	0.013	0.793845	0.791579	FALSE	FALSE	FALSE	ebi-a-GCST90018938	5	141482341	0.0362	480742	0.719999	Uveitis || id:ebi-a-GCST90018938	Uveitis	Uveitis || ||	TRUE	igd	NA	NA	NA	NA	NA	NA	NA	141482341	20883	3.59402e-08	5	0.0289	ieu-a-30	Crohn's disease || id:ieu-a-30	TRUE	reported	igd	2	TRUE
12	rs1297271	T	C	T	C	-0.154901	-0.01	0.429877	0.377972	FALSE	FALSE	FALSE	ebi-a-GCST90018938	21	16823163	0.0283	480742	0.724101	Uveitis || id:ebi-a-GCST90018938	Uveitis	Uveitis || ||	TRUE	igd	NA	NA	NA	NA	NA	NA	NA	16823163	20883	6.27769e-11	21	0.0237	ieu-a-30	Crohn's disease || id:ieu-a-30	TRUE	reported	igd	2	TRUE
13	rs13135092	G	A	G	A	0.221495	-0.014	0.095419	0.0650609	FALSE	FALSE	FALSE	ebi-a-GCST90018938	4	103198082	0.084	480742	0.8673	Uveitis || id:ebi-a-GCST90018938	Uveitis	Uveitis || ||	TRUE	igd	NA	NA	NA	NA	NA	NA	NA	103198082	20883	1.21001e-08	4	0.0389	ieu-a-30	Crohn's disease || id:ieu-a-30	TRUE	reported	igd	2	TRUE
14	rs1332099	C	T	C	T	-0.211597	-0.0548	0.515025	0.542868	FALSE	FALSE	FALSE	ebi-a-GCST90018938	10	101298451	0.0276	480742	0.0471498	Uveitis || id:ebi-a-GCST90018938	Uveitis	Uveitis || ||	TRUE	igd	NA	NA	NA	NA	NA	NA	NA	101298451	20883	4.35712e-20	10	0.0231	ieu-a-30	Crohn's disease || id:ieu-a-30	TRUE	reported	igd	2	TRUE
15	rs140054334	T	C	T	C	0.349797	-0.0136	0.038307	0.027263	FALSE	FALSE	FALSE	ebi-a-GCST90018938	6	31587042	0.1514	480742	0.9283	Uveitis || id:ebi-a-GCST90018938	Uveitis	Uveitis || ||	TRUE	igd	NA	NA	NA	NA	NA	NA	NA	31587042	20883	2.56602e-08	6	0.0628	ieu-a-30	Crohn's disease || id:ieu-a-30	TRUE	reported	igd	2	TRUE
16	rs1456896	T	C	T	C	0.139301	0.0659	0.697556	0.634724	FALSE	FALSE	FALSE	ebi-a-GCST90018938	7	50304461	0.03	480742	0.0282397	Uveitis || id:ebi-a-GCST90018938	Uveitis	Uveitis || ||	TRUE	igd	NA	NA	NA	NA	NA	NA	NA	50304461	20883	2.89701e-08	7	0.0251	ieu-a-30	Crohn's disease || id:ieu-a-30	TRUE	reported	igd	2	TRUE
17	rs147018773	T	C	T	C	0.321699	0.0417	0.0966978	0.150846	FALSE	FALSE	FALSE	ebi-a-GCST90018938	5	150238521	0.048	480742	0.3846	Uveitis || id:ebi-a-GCST90018938	Uveitis	Uveitis || ||	TRUE	igd	NA	NA	NA	NA	NA	NA	NA	150238521	20883	8.88792e-18	5	0.0375	ieu-a-30	Crohn's disease || id:ieu-a-30	TRUE	reported	igd	2	TRUE
18	rs147684209	C	T	C	T	0.154901	-0.0323	0.369415	0.316157	FALSE	FALSE	FALSE	ebi-a-GCST90018938	16	28867061	0.0606	480742	0.5945	Uveitis || id:ebi-a-GCST90018938	Uveitis	Uveitis || ||	TRUE	igd	NA	NA	NA	NA	NA	NA	NA	28867061	20883	2.33598e-10	16	0.0244	ieu-a-30	Crohn's disease || id:ieu-a-30	TRUE	reported	igd	2	TRUE
19	rs148844907	A	T	A	T	0.958001	0.4781	0.00828273	0.0105835	FALSE	TRUE	FALSE	ebi-a-GCST90018938	6	31628397	0.2168	480742	0.0274202	Uveitis || id:ebi-a-GCST90018938	Uveitis	Uveitis || ||	TRUE	igd	NA	NA	NA	NA	NA	NA	NA	31628397	20883	1.47096e-11	6	0.1419	ieu-a-30	Crohn's disease || id:ieu-a-30	TRUE	reported	igd	2	TRUE
20	rs151314883	A	G	A	G	-0.223994	0.0336	0.157585	0.115445	FALSE	FALSE	FALSE	ebi-a-GCST90018938	22	39735087	0.0426	480742	0.4302	Uveitis || id:ebi-a-GCST90018938	Uveitis	Uveitis || ||	TRUE	igd	NA	NA	NA	NA	NA	NA	NA	39735087	20883	7.12361e-12	22	0.0327	ieu-a-30	Crohn's disease || id:ieu-a-30	TRUE	reported	igd	2	TRUE
21	rs1873625	A	C	A	C	0.180704	-0.0165	0.320264	0.256281	FALSE	FALSE	FALSE	ebi-a-GCST90018938	3	49666964	0.0293	480742	0.572499	Uveitis || id:ebi-a-GCST90018938	Uveitis	Uveitis || ||	TRUE	igd	NA	NA	NA	NA	NA	NA	NA	49666964	20883	1.09396e-13	3	0.0243	ieu-a-30	Crohn's disease || id:ieu-a-30	TRUE	reported	igd	2	TRUE
22	rs1887428	C	G	C	G	-0.168099	-0.0195	0.623303	0.640944	FALSE	TRUE	FALSE	ebi-a-GCST90018938	9	4984530	0.0286	480742	0.4959	Uveitis || id:ebi-a-GCST90018938	Uveitis	Uveitis || ||	TRUE	igd	NA	NA	NA	NA	NA	NA	NA	4984530	20883	4.22377e-12	9	0.0243	ieu-a-30	Crohn's disease || id:ieu-a-30	TRUE	reported	igd	2	TRUE
24	rs2076756	G	A	G	A	0.399806	0.0092	0.283672	0.16421	FALSE	FALSE	FALSE	ebi-a-GCST90018938	16	50756881	0.0376	480742	0.8065	Uveitis || id:ebi-a-GCST90018938	Uveitis	Uveitis || ||	TRUE	igd	NA	NA	NA	NA	NA	NA	NA	50756881	20883	3.24489e-61	16	0.0242	ieu-a-30	Crohn's disease || id:ieu-a-30	TRUE	reported	igd	2	TRUE
25	rs2129944	G	T	G	T	-0.1562	-0.0214	0.291299	0.161382	FALSE	FALSE	FALSE	ebi-a-GCST90018938	19	10516198	0.0347	480742	0.5381	Uveitis || id:ebi-a-GCST90018938	Uveitis	Uveitis || ||	TRUE	igd	NA	NA	NA	NA	NA	NA	NA	10516198	20883	7.80998e-09	19	0.0271	ieu-a-30	Crohn's disease || id:ieu-a-30	TRUE	reported	igd	2	TRUE
26	rs2188962	T	C	T	C	0.212398	0.0365	0.439546	0.292334	FALSE	FALSE	FALSE	ebi-a-GCST90018938	5	131770805	0.0299	480742	0.2234	Uveitis || id:ebi-a-GCST90018938	Uveitis	Uveitis || ||	TRUE	igd	NA	NA	NA	NA	NA	NA	NA	131770805	20883	1.35988e-20	5	0.0228	ieu-a-30	Crohn's disease || id:ieu-a-30	TRUE	reported	igd	2	TRUE
27	rs2505640	G	A	G	A	-0.145701	-0.0138	0.643588	0.675073	FALSE	FALSE	FALSE	ebi-a-GCST90018938	10	35459497	0.0287	480742	0.6307	Uveitis || id:ebi-a-GCST90018938	Uveitis	Uveitis || ||	TRUE	igd	NA	NA	NA	NA	NA	NA	NA	35459497	20883	7.61202e-10	10	0.0237	ieu-a-30	Crohn's disease || id:ieu-a-30	TRUE	reported	igd	2	TRUE
28	rs281379	A	G	A	G	0.139797	0.0744	0.489275	0.362541	FALSE	FALSE	FALSE	ebi-a-GCST90018938	19	49214274	0.0286	480742	0.00938404	Uveitis || id:ebi-a-GCST90018938	Uveitis	Uveitis || ||	TRUE	igd	NA	NA	NA	NA	NA	NA	NA	49214274	20883	4.26403e-09	19	0.0238	ieu-a-30	Crohn's disease || id:ieu-a-30	TRUE	reported	igd	2	TRUE
29	rs28701841	A	G	A	G	0.224303	-0.0208	0.116563	0.0982356	FALSE	FALSE	FALSE	ebi-a-GCST90018938	6	106530330	0.0496	480742	0.675	Uveitis || id:ebi-a-GCST90018938	Uveitis	Uveitis || ||	TRUE	igd	NA	NA	NA	NA	NA	NA	NA	106530330	20883	1.85102e-09	6	0.0373	ieu-a-30	Crohn's disease || id:ieu-a-30	TRUE	reported	igd	2	TRUE
30	rs3024505	A	G	A	G	0.177903	0.0116	0.16156	0.117501	FALSE	FALSE	FALSE	ebi-a-GCST90018938	1	206939904	0.0386	480742	0.7635	Uveitis || id:ebi-a-GCST90018938	Uveitis	Uveitis || ||	TRUE	igd	NA	NA	NA	NA	NA	NA	NA	206939904	20883	3.90499e-09	1	0.0302	ieu-a-30	Crohn's disease || id:ieu-a-30	TRUE	reported	igd	2	TRUE
31	rs3091315	G	A	G	A	-0.179501	0.0009	0.265588	0.387945	FALSE	FALSE	FALSE	ebi-a-GCST90018938	17	32593665	0.0295	480742	0.9761	Uveitis || id:ebi-a-GCST90018938	Uveitis	Uveitis || ||	TRUE	igd	NA	NA	NA	NA	NA	NA	NA	32593665	20883	9.52138e-12	17	0.0263	ieu-a-30	Crohn's disease || id:ieu-a-30	TRUE	reported	igd	2	TRUE
32	rs3810936	C	T	C	T	0.207799	-0.0103	0.698408	0.679702	FALSE	FALSE	FALSE	ebi-a-GCST90018938	9	117552885	0.0318	480742	0.7461	Uveitis || id:ebi-a-GCST90018938	Uveitis	Uveitis || ||	TRUE	igd	NA	NA	NA	NA	NA	NA	NA	117552885	20883	2.46207e-15	9	0.0263	ieu-a-30	Crohn's disease || id:ieu-a-30	TRUE	reported	igd	2	TRUE
33	rs4077515	T	C	T	C	0.215901	0.0359	0.419834	0.402439	FALSE	FALSE	FALSE	ebi-a-GCST90018938	9	139266496	0.028	480742	0.1996	Uveitis || id:ebi-a-GCST90018938	Uveitis	Uveitis || ||	TRUE	igd	NA	NA	NA	NA	NA	NA	NA	139266496	20883	4.37019e-20	9	0.0235	ieu-a-30	Crohn's disease || id:ieu-a-30	TRUE	reported	igd	2	TRUE
34	rs444210	G	A	G	A	0.163402	0.008	0.546838	0.531504	FALSE	FALSE	FALSE	ebi-a-GCST90018938	6	167390242	0.0276	480742	0.7719	Uveitis || id:ebi-a-GCST90018938	Uveitis	Uveitis || ||	TRUE	igd	NA	NA	NA	NA	NA	NA	NA	167390242	20883	1.02494e-12	6	0.0229	ieu-a-30	Crohn's disease || id:ieu-a-30	TRUE	reported	igd	2	TRUE
35	rs4851586	C	T	C	T	-0.168899	0.022	0.759729	0.727421	FALSE	FALSE	FALSE	ebi-a-GCST90018938	2	103064264	0.0343	480742	0.5202	Uveitis || id:ebi-a-GCST90018938	Uveitis	Uveitis || ||	TRUE	igd	NA	NA	NA	NA	NA	NA	NA	103064264	20883	9.93574e-11	2	0.0261	ieu-a-30	Crohn's disease || id:ieu-a-30	TRUE	reported	igd	2	TRUE
36	rs4902642	A	G	A	G	-0.129198	0.0121	0.409159	0.39254	FALSE	FALSE	FALSE	ebi-a-GCST90018938	14	69210199	0.0279	480742	0.6651	Uveitis || id:ebi-a-GCST90018938	Uveitis	Uveitis || ||	TRUE	igd	NA	NA	NA	NA	NA	NA	NA	69210199	20883	4.339e-08	14	0.0236	ieu-a-30	Crohn's disease || id:ieu-a-30	TRUE	reported	igd	2	TRUE
37	rs4921497	G	C	G	C	0.160298	0.0782	0.329415	0.353055	FALSE	TRUE	FALSE	ebi-a-GCST90018938	5	158848253	0.0296	480742	0.00825506	Uveitis || id:ebi-a-GCST90018938	Uveitis	Uveitis || ||	TRUE	igd	NA	NA	NA	NA	NA	NA	NA	158848253	20883	5.49414e-11	5	0.0244	ieu-a-30	Crohn's disease || id:ieu-a-30	TRUE	reported	igd	2	TRUE
38	rs56062135	T	C	T	C	0.193097	0.0049	0.234271	0.19075	FALSE	FALSE	FALSE	ebi-a-GCST90018938	15	67455630	0.0321	480742	0.8796	Uveitis || id:ebi-a-GCST90018938	Uveitis	Uveitis || ||	TRUE	igd	NA	NA	NA	NA	NA	NA	NA	67455630	20883	7.45247e-13	15	0.0269	ieu-a-30	Crohn's disease || id:ieu-a-30	TRUE	reported	igd	2	TRUE
39	rs6588243	C	A	C	A	0.131704	-0.0239	0.589982	0.594236	FALSE	FALSE	FALSE	ebi-a-GCST90018938	1	67603383	0.0278	480742	0.39	Uveitis || id:ebi-a-GCST90018938	Uveitis	Uveitis || ||	TRUE	igd	NA	NA	NA	NA	NA	NA	NA	67603383	20883	1.77701e-08	1	0.0234	ieu-a-30	Crohn's disease || id:ieu-a-30	TRUE	reported	igd	2	TRUE
40	rs6704109	T	C	T	C	0.202002	-0.0345	0.256123	0.433631	FALSE	FALSE	FALSE	ebi-a-GCST90018938	1	172857050	0.0314	480742	0.2715	Uveitis || id:ebi-a-GCST90018938	Uveitis	Uveitis || ||	TRUE	igd	NA	NA	NA	NA	NA	NA	NA	172857050	20883	2.77013e-15	1	0.0256	ieu-a-30	Crohn's disease || id:ieu-a-30	TRUE	reported	igd	2	TRUE
41	rs6873866	C	T	C	T	-0.168096	0.0654	0.534873	0.607379	FALSE	FALSE	FALSE	ebi-a-GCST90018938	5	96247810	0.0578	480742	0.2579	Uveitis || id:ebi-a-GCST90018938	Uveitis	Uveitis || ||	TRUE	igd	NA	NA	NA	NA	NA	NA	NA	96247810	20883	2.0649e-12	5	0.0239	ieu-a-30	Crohn's disease || id:ieu-a-30	TRUE	reported	igd	2	TRUE
42	rs697693	A	G	A	G	0.172296	0.0484	0.201415	0.251826	FALSE	FALSE	FALSE	ebi-a-GCST90018938	1	7886424	0.0419	480742	0.2474	Uveitis || id:ebi-a-GCST90018938	Uveitis	Uveitis || ||	TRUE	igd	NA	NA	NA	NA	NA	NA	NA	7886424	20883	8.35507e-10	1	0.0281	ieu-a-30	Crohn's disease || id:ieu-a-30	TRUE	reported	igd	2	TRUE
43	rs7276302	G	A	G	A	-0.171598	0.0552	0.608306	0.529549	FALSE	FALSE	FALSE	ebi-a-GCST90018938	21	45615023	0.0579	480742	0.3399	Uveitis || id:ebi-a-GCST90018938	Uveitis	Uveitis || ||	TRUE	igd	TRUE	rs7276302	rs2838519	A	G	G	A	45614159	20883	1.22603e-13	21	0.0231	ieu-a-30	Crohn's disease || id:ieu-a-30	TRUE	reported	igd	2	TRUE
44	rs72798422	C	T	C	T	0.590392	-0.0046	0.047701	0.0331923	FALSE	FALSE	FALSE	ebi-a-GCST90018938	16	50866917	0.078	480742	0.9528	Uveitis || id:ebi-a-GCST90018938	Uveitis	Uveitis || ||	TRUE	igd	NA	NA	NA	NA	NA	NA	NA	50866917	20883	3.19301e-31	16	0.0508	ieu-a-30	Crohn's disease || id:ieu-a-30	TRUE	reported	igd	2	TRUE
45	rs744166	G	A	G	A	-0.129299	-0.0344	0.408159	0.427593	FALSE	FALSE	FALSE	ebi-a-GCST90018938	17	40514201	0.0279	480742	0.2176	Uveitis || id:ebi-a-GCST90018938	Uveitis	Uveitis || ||	TRUE	igd	NA	NA	NA	NA	NA	NA	NA	40514201	20883	2.92301e-08	17	0.0233	ieu-a-30	Crohn's disease || id:ieu-a-30	TRUE	reported	igd	2	TRUE
46	rs7543234	T	C	T	C	0.155498	-0.01	0.238986	0.394652	FALSE	FALSE	FALSE	ebi-a-GCST90018938	1	155253308	0.0304	480742	0.741401	Uveitis || id:ebi-a-GCST90018938	Uveitis	Uveitis || ||	TRUE	igd	NA	NA	NA	NA	NA	NA	NA	155253308	20883	6.09804e-09	1	0.0267	ieu-a-30	Crohn's disease || id:ieu-a-30	TRUE	reported	igd	2	TRUE
47	rs7713270	T	C	T	C	0.296602	0.0083	0.623824	0.473464	FALSE	FALSE	FALSE	ebi-a-GCST90018938	5	40440063	0.0283	480742	0.768999	Uveitis || id:ebi-a-GCST90018938	Uveitis	Uveitis || ||	TRUE	igd	NA	NA	NA	NA	NA	NA	NA	40440063	20883	6.96627e-35	5	0.0241	ieu-a-30	Crohn's disease || id:ieu-a-30	TRUE	reported	igd	2	TRUE
48	rs78487399	C	G	C	G	0.2259	-0.0123	0.100704	0.0637965	FALSE	TRUE	FALSE	ebi-a-GCST90018938	2	43809347	0.058	480742	0.8323	Uveitis || id:ebi-a-GCST90018938	Uveitis	Uveitis || ||	TRUE	igd	NA	NA	NA	NA	NA	NA	NA	43809347	20883	1.031e-09	2	0.037	ieu-a-30	Crohn's disease || id:ieu-a-30	TRUE	reported	igd	2	TRUE
49	rs80262450	A	G	A	G	0.283102	0.0501	0.112701	0.117544	FALSE	FALSE	FALSE	ebi-a-GCST90018938	18	12818922	0.0423	480742	0.2361	Uveitis || id:ebi-a-GCST90018938	Uveitis	Uveitis || ||	TRUE	igd	NA	NA	NA	NA	NA	NA	NA	12818922	20883	1.08193e-15	18	0.0353	ieu-a-30	Crohn's disease || id:ieu-a-30	TRUE	reported	igd	2	TRUE
50	rs8137950	C	T	C	T	0.173996	0.0026	0.199556	0.3186	FALSE	FALSE	FALSE	ebi-a-GCST90018938	22	21969640	0.034	480742	0.939	Uveitis || id:ebi-a-GCST90018938	Uveitis	Uveitis || ||	TRUE	igd	NA	NA	NA	NA	NA	NA	NA	21969640	20883	1.167e-09	22	0.0286	ieu-a-30	Crohn's disease || id:ieu-a-30	TRUE	reported	igd	2	TRUE
51	rs8178977	C	G	C	G	0.1928	0.0184	0.238841	0.225973	FALSE	TRUE	FALSE	ebi-a-GCST90018938	19	1106477	0.0319	480742	0.5651	Uveitis || id:ebi-a-GCST90018938	Uveitis	Uveitis || ||	TRUE	igd	NA	NA	NA	NA	NA	NA	NA	1106477	20883	2.05589e-12	19	0.0274	ieu-a-30	Crohn's disease || id:ieu-a-30	TRUE	reported	igd	2	TRUE
52	rs907092	A	G	A	G	0.130396	-0.02	0.471412	0.447548	FALSE	FALSE	FALSE	ebi-a-GCST90018938	17	37922259	0.0277	480742	0.4708	Uveitis || id:ebi-a-GCST90018938	Uveitis	Uveitis || ||	TRUE	igd	NA	NA	NA	NA	NA	NA	NA	37922259	20883	1.011e-08	17	0.0228	ieu-a-30	Crohn's disease || id:ieu-a-30	TRUE	reported	igd	2	TRUE
53	rs921720	G	A	G	A	0.162895	-0.0011	0.618841	0.591313	FALSE	FALSE	FALSE	ebi-a-GCST90018938	8	126534671	0.0301	480742	0.9707	Uveitis || id:ebi-a-GCST90018938	Uveitis	Uveitis || ||	TRUE	igd	NA	NA	NA	NA	NA	NA	NA	126534671	20883	6.39588e-12	8	0.0237	ieu-a-30	Crohn's disease || id:ieu-a-30	TRUE	reported	igd	2	TRUE

## Sheet: CD&PSC
The detailed information of SNPs identified as IVs in the replication practice. (exposure: CD outcome: PSC)
	SNP	effect_allele.exposure	other_allele.exposure	effect_allele.outcome	other_allele.outcome	beta.exposure	beta.outcome	eaf.exposure	eaf.outcome	remove	palindromic	ambiguous	id.outcome	chr	pos	se.outcome	samplesize.outcome	pval.outcome	outcome	originalname.outcome	outcome.deprecated	mr_keep.outcome	data_source.outcome	proxy.outcome	target_snp.outcome	proxy_snp.outcome	target_a1.outcome	target_a2.outcome	proxy_a1.outcome	proxy_a2.outcome	pos.exposure	samplesize.exposure	pval.exposure	chr.exposure	se.exposure	id.exposure	exposure	mr_keep.exposure	pval_origin.exposure	data_source.exposure	action	mr_keep
1	rs11209026	A	G	A	G	-0.995199	-0.136278	0.0563213	0.06	FALSE	FALSE	FALSE	ieu-a-1112	1	67705958	0.063	14890	0.0256543	Primary sclerosing cholangitis || id:ieu-a-1112	Primary sclerosing cholangitis	Primary sclerosing cholangitis || ||	TRUE	igd	NA	NA	NA	NA	NA	NA	NA	67705958	20883	1.05196e-54	1	0.0639	ieu-a-30	Crohn's disease || id:ieu-a-30	TRUE	reported	igd	2	TRUE
3	rs11564236	T	A	T	A	0.519093	-0.0158733	0.034419	0.02	FALSE	TRUE	FALSE	ieu-a-1112	12	40828306	0.103	14890	0.874272	Primary sclerosing cholangitis || id:ieu-a-1112	Primary sclerosing cholangitis	Primary sclerosing cholangitis || ||	TRUE	igd	NA	NA	NA	NA	NA	NA	NA	40828306	20883	2.84512e-18	12	0.0595	ieu-a-30	Crohn's disease || id:ieu-a-30	TRUE	reported	igd	2	TRUE
4	rs12194825	A	T	A	T	-0.171904	0	0.18587	0.19	FALSE	TRUE	FALSE	ieu-a-1112	6	20835260	0.039	14890	0.996011	Primary sclerosing cholangitis || id:ieu-a-1112	Primary sclerosing cholangitis	Primary sclerosing cholangitis || ||	TRUE	igd	NA	NA	NA	NA	NA	NA	NA	20835260	20883	8e-09	6	0.0298	ieu-a-30	Crohn's disease || id:ieu-a-30	TRUE	reported	igd	2	TRUE
5	rs1250573	A	G	A	G	-0.170895	0.0139029	0.287447	0.31	FALSE	FALSE	FALSE	ieu-a-1112	10	81042475	0.037	14890	0.694714	Primary sclerosing cholangitis || id:ieu-a-1112	Primary sclerosing cholangitis	Primary sclerosing cholangitis || ||	TRUE	igd	NA	NA	NA	NA	NA	NA	NA	81042475	20883	9.00534e-11	10	0.0264	ieu-a-30	Crohn's disease || id:ieu-a-30	TRUE	reported	igd	2	TRUE
6	rs12692254	T	A	T	A	0.301402	0.0430595	0.543391	0.52	FALSE	TRUE	TRUE	ieu-a-1112	2	234161211	0.029	14890	0.134219	Primary sclerosing cholangitis || id:ieu-a-1112	Primary sclerosing cholangitis	Primary sclerosing cholangitis || ||	TRUE	igd	NA	NA	NA	NA	NA	NA	NA	234161211	20883	1.85994e-38	2	0.0232	ieu-a-30	Crohn's disease || id:ieu-a-30	TRUE	reported	igd	2	FALSE
7	rs12717899	T	G	T	G	0.159198	0.0353671	0.793845	0.78	FALSE	FALSE	FALSE	ieu-a-1112	5	141482341	0.036	14890	0.314599	Primary sclerosing cholangitis || id:ieu-a-1112	Primary sclerosing cholangitis	Primary sclerosing cholangitis || ||	TRUE	igd	NA	NA	NA	NA	NA	NA	NA	141482341	20883	3.59402e-08	5	0.0289	ieu-a-30	Crohn's disease || id:ieu-a-30	TRUE	reported	igd	2	TRUE
8	rs1297271	T	C	T	C	-0.154901	-0.0188218	0.429877	0.44	FALSE	FALSE	FALSE	ieu-a-1112	21	16823163	0.036	14890	0.584967	Primary sclerosing cholangitis || id:ieu-a-1112	Primary sclerosing cholangitis	Primary sclerosing cholangitis || ||	TRUE	igd	NA	NA	NA	NA	NA	NA	NA	16823163	20883	6.27769e-11	21	0.0237	ieu-a-30	Crohn's disease || id:ieu-a-30	TRUE	reported	igd	2	TRUE
10	rs140054334	T	C	T	C	0.349797	-0.152721	0.038307	0.02	FALSE	FALSE	FALSE	ieu-a-1112	6	31587042	0.106	14890	0.128967	Primary sclerosing cholangitis || id:ieu-a-1112	Primary sclerosing cholangitis	Primary sclerosing cholangitis || ||	TRUE	igd	NA	NA	NA	NA	NA	NA	NA	31587042	20883	2.56602e-08	6	0.0628	ieu-a-30	Crohn's disease || id:ieu-a-30	TRUE	reported	igd	2	TRUE
11	rs1456896	T	C	T	C	0.139301	-0.0158733	0.697556	0.69	FALSE	FALSE	FALSE	ieu-a-1112	7	50304461	0.032	14890	0.629132	Primary sclerosing cholangitis || id:ieu-a-1112	Primary sclerosing cholangitis	Primary sclerosing cholangitis || ||	TRUE	igd	NA	NA	NA	NA	NA	NA	NA	50304461	20883	2.89701e-08	7	0.0251	ieu-a-30	Crohn's disease || id:ieu-a-30	TRUE	reported	igd	2	TRUE
12	rs147018773	T	C	T	C	0.321699	-0.0554347	0.0966978	0.08	FALSE	FALSE	FALSE	ieu-a-1112	5	150238521	0.057	14890	0.317197	Primary sclerosing cholangitis || id:ieu-a-1112	Primary sclerosing cholangitis	Primary sclerosing cholangitis || ||	TRUE	igd	NA	NA	NA	NA	NA	NA	NA	150238521	20883	8.88792e-18	5	0.0375	ieu-a-30	Crohn's disease || id:ieu-a-30	TRUE	reported	igd	2	TRUE
13	rs147684209	C	T	C	T	0.154901	0.0516432	0.369415	0.4	FALSE	FALSE	FALSE	ieu-a-1112	16	28870962	0.031	14890	0.09619	Primary sclerosing cholangitis || id:ieu-a-1112	Primary sclerosing cholangitis	Primary sclerosing cholangitis || ||	TRUE	igd	TRUE	rs147684209	rs12446589	C	T	A	G	28867061	20883	2.33598e-10	16	0.0244	ieu-a-30	Crohn's disease || id:ieu-a-30	TRUE	reported	igd	2	TRUE
14	rs151314883	A	G	A	G	-0.223994	-0.0256677	0.157585	0.16	FALSE	FALSE	FALSE	ieu-a-1112	22	39735087	0.047	14890	0.579634	Primary sclerosing cholangitis || id:ieu-a-1112	Primary sclerosing cholangitis	Primary sclerosing cholangitis || ||	TRUE	igd	NA	NA	NA	NA	NA	NA	NA	39735087	20883	7.12361e-12	22	0.0327	ieu-a-30	Crohn's disease || id:ieu-a-30	TRUE	reported	igd	2	TRUE
15	rs1932990	T	C	T	C	0.152901	-0.0246926	0.253841	0.23	FALSE	FALSE	FALSE	ieu-a-1112	13	44460242	0.036	14890	0.475128	Primary sclerosing cholangitis || id:ieu-a-1112	Primary sclerosing cholangitis	Primary sclerosing cholangitis || ||	TRUE	igd	NA	NA	NA	NA	NA	NA	NA	44460242	20883	6.02102e-09	13	0.0263	ieu-a-30	Crohn's disease || id:ieu-a-30	TRUE	reported	igd	2	TRUE
16	rs2129944	G	T	G	T	-0.1562	-0.0246926	0.291299	0.09	FALSE	FALSE	FALSE	ieu-a-1112	19	10553252	0.061	14890	0.679825	Primary sclerosing cholangitis || id:ieu-a-1112	Primary sclerosing cholangitis	Primary sclerosing cholangitis || ||	TRUE	igd	TRUE	rs2129944	rs55939834	G	T	T	A	10516198	20883	7.80998e-09	19	0.0271	ieu-a-30	Crohn's disease || id:ieu-a-30	TRUE	reported	igd	2	TRUE
17	rs2188962	T	C	T	C	0.212398	-0.0334348	0.439546	0.41	FALSE	FALSE	FALSE	ieu-a-1112	5	131770805	0.03	14890	0.254565	Primary sclerosing cholangitis || id:ieu-a-1112	Primary sclerosing cholangitis	Primary sclerosing cholangitis || ||	TRUE	igd	NA	NA	NA	NA	NA	NA	NA	131770805	20883	1.35988e-20	5	0.0228	ieu-a-30	Crohn's disease || id:ieu-a-30	TRUE	reported	igd	2	TRUE
18	rs2505640	G	A	G	A	-0.145701	-0.0601539	0.643588	0.65	FALSE	FALSE	FALSE	ieu-a-1112	10	35459497	0.031	14890	0.0505312	Primary sclerosing cholangitis || id:ieu-a-1112	Primary sclerosing cholangitis	Primary sclerosing cholangitis || ||	TRUE	igd	NA	NA	NA	NA	NA	NA	NA	35459497	20883	7.61202e-10	10	0.0237	ieu-a-30	Crohn's disease || id:ieu-a-30	TRUE	reported	igd	2	TRUE
19	rs3024505	A	G	A	G	0.177903	0.0158733	0.16156	0.16	FALSE	FALSE	FALSE	ieu-a-1112	1	206939904	0.047	14890	0.734669	Primary sclerosing cholangitis || id:ieu-a-1112	Primary sclerosing cholangitis	Primary sclerosing cholangitis || ||	TRUE	igd	NA	NA	NA	NA	NA	NA	NA	206939904	20883	3.90499e-09	1	0.0302	ieu-a-30	Crohn's disease || id:ieu-a-30	TRUE	reported	igd	2	TRUE
20	rs3091315	G	A	G	A	-0.179501	-0.0497421	0.265588	0.27	FALSE	FALSE	FALSE	ieu-a-1112	17	32593665	0.034	14890	0.139813	Primary sclerosing cholangitis || id:ieu-a-1112	Primary sclerosing cholangitis	Primary sclerosing cholangitis || ||	TRUE	igd	NA	NA	NA	NA	NA	NA	NA	32593665	20883	9.52138e-12	17	0.0263	ieu-a-30	Crohn's disease || id:ieu-a-30	TRUE	reported	igd	2	TRUE
21	rs4077515	T	C	T	C	0.215901	0.0916672	0.419834	0.43	FALSE	FALSE	FALSE	ieu-a-1112	9	139269338	0.031	14890	0.00295202	Primary sclerosing cholangitis || id:ieu-a-1112	Primary sclerosing cholangitis	Primary sclerosing cholangitis || ||	TRUE	igd	TRUE	rs4077515	rs10781500	T	C	T	C	139266496	20883	4.37019e-20	9	0.0235	ieu-a-30	Crohn's disease || id:ieu-a-30	TRUE	reported	igd	2	TRUE
22	rs444210	G	A	G	A	0.163402	-0.00299551	0.546838	0.53	FALSE	FALSE	FALSE	ieu-a-1112	6	167393848	0.03	14890	0.916819	Primary sclerosing cholangitis || id:ieu-a-1112	Primary sclerosing cholangitis	Primary sclerosing cholangitis || ||	TRUE	igd	TRUE	rs444210	rs13192426	A	G	A	G	167390242	20883	1.02494e-12	6	0.0229	ieu-a-30	Crohn's disease || id:ieu-a-30	TRUE	reported	igd	2	TRUE
23	rs4851586	C	T	C	T	-0.168899	0.0372958	0.759729	0.76	FALSE	FALSE	FALSE	ieu-a-1112	2	103064264	0.035	14890	0.280372	Primary sclerosing cholangitis || id:ieu-a-1112	Primary sclerosing cholangitis	Primary sclerosing cholangitis || ||	TRUE	igd	NA	NA	NA	NA	NA	NA	NA	103064264	20883	9.93574e-11	2	0.0261	ieu-a-30	Crohn's disease || id:ieu-a-30	TRUE	reported	igd	2	TRUE
24	rs4902642	A	G	A	G	-0.129198	-0.0525924	0.409159	0.41	FALSE	FALSE	FALSE	ieu-a-1112	14	69210199	0.035	14890	0.128762	Primary sclerosing cholangitis || id:ieu-a-1112	Primary sclerosing cholangitis	Primary sclerosing cholangitis || ||	TRUE	igd	NA	NA	NA	NA	NA	NA	NA	69210199	20883	4.339e-08	14	0.0236	ieu-a-30	Crohn's disease || id:ieu-a-30	TRUE	reported	igd	2	TRUE
25	rs4921497	G	C	G	C	0.160298	0.00299551	0.329415	0.33	FALSE	TRUE	FALSE	ieu-a-1112	5	158848253	0.031	14890	0.921387	Primary sclerosing cholangitis || id:ieu-a-1112	Primary sclerosing cholangitis	Primary sclerosing cholangitis || ||	TRUE	igd	NA	NA	NA	NA	NA	NA	NA	158848253	20883	5.49414e-11	5	0.0244	ieu-a-30	Crohn's disease || id:ieu-a-30	TRUE	reported	igd	2	TRUE
26	rs56062135	T	C	T	C	0.193097	0.0334348	0.234271	0.24	FALSE	FALSE	FALSE	ieu-a-1112	15	67455630	0.041	14890	0.404015	Primary sclerosing cholangitis || id:ieu-a-1112	Primary sclerosing cholangitis	Primary sclerosing cholangitis || ||	TRUE	igd	NA	NA	NA	NA	NA	NA	NA	67455630	20883	7.45247e-13	15	0.0269	ieu-a-30	Crohn's disease || id:ieu-a-30	TRUE	reported	igd	2	TRUE
27	rs6588243	C	A	C	A	0.131704	-0.0544882	0.589982	0.57	FALSE	FALSE	FALSE	ieu-a-1112	1	67603383	0.034	14890	0.106366	Primary sclerosing cholangitis || id:ieu-a-1112	Primary sclerosing cholangitis	Primary sclerosing cholangitis || ||	TRUE	igd	NA	NA	NA	NA	NA	NA	NA	67603383	20883	1.77701e-08	1	0.0234	ieu-a-30	Crohn's disease || id:ieu-a-30	TRUE	reported	igd	2	TRUE
28	rs6704109	T	C	T	C	0.202002	-0.00995033	0.256123	0.23	FALSE	FALSE	FALSE	ieu-a-1112	1	172857050	0.035	14890	0.760633	Primary sclerosing cholangitis || id:ieu-a-1112	Primary sclerosing cholangitis	Primary sclerosing cholangitis || ||	TRUE	igd	NA	NA	NA	NA	NA	NA	NA	172857050	20883	2.77013e-15	1	0.0256	ieu-a-30	Crohn's disease || id:ieu-a-30	TRUE	reported	igd	2	TRUE
29	rs6873866	C	T	C	T	-0.168096	0.0334348	0.534873	0.58	FALSE	FALSE	FALSE	ieu-a-1112	5	96247810	0.03	14890	0.254296	Primary sclerosing cholangitis || id:ieu-a-1112	Primary sclerosing cholangitis	Primary sclerosing cholangitis || ||	TRUE	igd	NA	NA	NA	NA	NA	NA	NA	96247810	20883	2.0649e-12	5	0.0239	ieu-a-30	Crohn's disease || id:ieu-a-30	TRUE	reported	igd	2	TRUE
30	rs697693	A	G	A	G	0.172296	0.0119286	0.201415	0.19	FALSE	FALSE	FALSE	ieu-a-1112	1	7891797	0.038	14890	0.753828	Primary sclerosing cholangitis || id:ieu-a-1112	Primary sclerosing cholangitis	Primary sclerosing cholangitis || ||	TRUE	igd	TRUE	rs697693	rs1773138	A	G	T	C	7886424	20883	8.35507e-10	1	0.0281	ieu-a-30	Crohn's disease || id:ieu-a-30	TRUE	reported	igd	2	TRUE
32	rs744166	G	A	G	A	-0.129299	0.0168571	0.408159	0.34	FALSE	FALSE	FALSE	ieu-a-1112	17	40521204	0.031	14890	0.582229	Primary sclerosing cholangitis || id:ieu-a-1112	Primary sclerosing cholangitis	Primary sclerosing cholangitis || ||	TRUE	igd	TRUE	rs744166	rs35840966	G	A	T	C	40514201	20883	2.92301e-08	17	0.0233	ieu-a-30	Crohn's disease || id:ieu-a-30	TRUE	reported	igd	2	TRUE
35	rs78487399	C	G	C	G	0.2259	-0.00995033	0.100704	0.1	FALSE	TRUE	FALSE	ieu-a-1112	2	43809347	0.051	14890	0.843405	Primary sclerosing cholangitis || id:ieu-a-1112	Primary sclerosing cholangitis	Primary sclerosing cholangitis || ||	TRUE	igd	NA	NA	NA	NA	NA	NA	NA	43809347	20883	1.031e-09	2	0.037	ieu-a-30	Crohn's disease || id:ieu-a-30	TRUE	reported	igd	2	TRUE
36	rs80262450	A	G	A	G	0.283102	0.0723207	0.112701	0.12	FALSE	FALSE	FALSE	ieu-a-1112	18	12818922	0.046	14890	0.106738	Primary sclerosing cholangitis || id:ieu-a-1112	Primary sclerosing cholangitis	Primary sclerosing cholangitis || ||	TRUE	igd	NA	NA	NA	NA	NA	NA	NA	12818922	20883	1.08193e-15	18	0.0353	ieu-a-30	Crohn's disease || id:ieu-a-30	TRUE	reported	igd	2	TRUE
37	rs8137950	C	T	C	T	0.173996	0.0806579	0.199556	0.2	FALSE	FALSE	FALSE	ieu-a-1112	22	21969640	0.035	14890	0.0197601	Primary sclerosing cholangitis || id:ieu-a-1112	Primary sclerosing cholangitis	Primary sclerosing cholangitis || ||	TRUE	igd	NA	NA	NA	NA	NA	NA	NA	21969640	20883	1.167e-09	22	0.0286	ieu-a-30	Crohn's disease || id:ieu-a-30	TRUE	reported	igd	2	TRUE
38	rs8178977	C	G	C	G	0.1928	-0.0334348	0.238841	0.24	FALSE	TRUE	FALSE	ieu-a-1112	19	1109215	0.041	14890	0.400122	Primary sclerosing cholangitis || id:ieu-a-1112	Primary sclerosing cholangitis	Primary sclerosing cholangitis || ||	TRUE	igd	TRUE	rs8178977	rs11669443	C	G	A	G	1106477	20883	2.05589e-12	19	0.0274	ieu-a-30	Crohn's disease || id:ieu-a-30	TRUE	reported	igd	2	TRUE
39	rs907092	A	G	A	G	0.130396	-0.0295588	0.471412	0.5	FALSE	FALSE	FALSE	ieu-a-1112	17	38028634	0.03	14890	0.323498	Primary sclerosing cholangitis || id:ieu-a-1112	Primary sclerosing cholangitis	Primary sclerosing cholangitis || ||	TRUE	igd	TRUE	rs907092	rs11557467	A	G	T	G	37922259	20883	1.011e-08	17	0.0228	ieu-a-30	Crohn's disease || id:ieu-a-30	TRUE	reported	igd	2	TRUE

## Sheet: CD&SpA
The detailed information of SNPs identified as IVs in the replication practice. (exposure: CD outcome: SpA)
	SNP	effect_allele.exposure	other_allele.exposure	effect_allele.outcome	other_allele.outcome	beta.exposure	beta.outcome	eaf.exposure	eaf.outcome	remove	palindromic	ambiguous	id.outcome	chr	pos	se.outcome	samplesize.outcome	pval.outcome	outcome	originalname.outcome	outcome.deprecated	mr_keep.outcome	data_source.outcome	proxy.outcome	target_snp.outcome	proxy_snp.outcome	target_a1.outcome	target_a2.outcome	proxy_a1.outcome	proxy_a2.outcome	pos.exposure	samplesize.exposure	pval.exposure	chr.exposure	se.exposure	id.exposure	exposure	mr_keep.exposure	pval_origin.exposure	data_source.exposure	action	mr_keep
1	rs1056441	C	T	C	T	0.167	0.0692	0.697697	0.7432	FALSE	FALSE	FALSE	finn-b-SPONDYLOARTHRITIS	20	62370349	0.0307	NA	0.0241502	Spondyloarthritis || id:finn-b-SPONDYLOARTHRITIS	Spondyloarthritis	Spondyloarthritis || ||	TRUE	igd	NA	NA	NA	NA	NA	NA	NA	62370349	20883	5.44127e-11	20	0.0255	ieu-a-30	Crohn's disease || id:ieu-a-30	TRUE	reported	igd	2	TRUE
3	rs11209026	A	G	A	G	-0.995199	-0.1112	0.0563213	0.04654	FALSE	FALSE	FALSE	finn-b-SPONDYLOARTHRITIS	1	67705958	0.0637	NA	0.0808798	Spondyloarthritis || id:finn-b-SPONDYLOARTHRITIS	Spondyloarthritis	Spondyloarthritis || ||	TRUE	igd	NA	NA	NA	NA	NA	NA	NA	67705958	20883	1.05196e-54	1	0.0639	ieu-a-30	Crohn's disease || id:ieu-a-30	TRUE	reported	igd	2	TRUE
4	rs11236797	A	C	A	C	0.181104	0.0165	0.473264	0.4055	FALSE	FALSE	FALSE	finn-b-SPONDYLOARTHRITIS	11	76299649	0.0272	NA	0.5438	Spondyloarthritis || id:finn-b-SPONDYLOARTHRITIS	Spondyloarthritis	Spondyloarthritis || ||	TRUE	igd	NA	NA	NA	NA	NA	NA	NA	76299649	20883	4.854e-15	11	0.0231	ieu-a-30	Crohn's disease || id:ieu-a-30	TRUE	reported	igd	2	TRUE
5	rs112401990	A	G	A	G	0.132203	0.0426	0.373412	0.3678	FALSE	FALSE	FALSE	finn-b-SPONDYLOARTHRITIS	2	61204856	0.0277	NA	0.1239	Spondyloarthritis || id:finn-b-SPONDYLOARTHRITIS	Spondyloarthritis	Spondyloarthritis || ||	TRUE	igd	TRUE	rs112401990	rs7608910	A	G	G	A	61199327	20883	2.35001e-08	2	0.0237	ieu-a-30	Crohn's disease || id:ieu-a-30	TRUE	reported	igd	2	TRUE
6	rs114607072	T	G	T	G	0.441797	-0.2132	0.0402795	0.0126	FALSE	FALSE	FALSE	finn-b-SPONDYLOARTHRITIS	6	31351940	0.1216	NA	0.0796306	Spondyloarthritis || id:finn-b-SPONDYLOARTHRITIS	Spondyloarthritis	Spondyloarthritis || ||	TRUE	igd	NA	NA	NA	NA	NA	NA	NA	31351940	20883	2.19685e-12	6	0.0629	ieu-a-30	Crohn's disease || id:ieu-a-30	TRUE	reported	igd	2	TRUE
7	rs11564236	T	A	T	A	0.519093	0.0339	0.034419	0.02677	FALSE	TRUE	FALSE	finn-b-SPONDYLOARTHRITIS	12	40828306	0.0829	NA	0.683	Spondyloarthritis || id:finn-b-SPONDYLOARTHRITIS	Spondyloarthritis	Spondyloarthritis || ||	TRUE	igd	NA	NA	NA	NA	NA	NA	NA	40828306	20883	2.84512e-18	12	0.0595	ieu-a-30	Crohn's disease || id:ieu-a-30	TRUE	reported	igd	2	TRUE
9	rs1250573	A	G	A	G	-0.170895	-0.0207	0.287447	0.3668	FALSE	FALSE	FALSE	finn-b-SPONDYLOARTHRITIS	10	81042475	0.0278	NA	0.456	Spondyloarthritis || id:finn-b-SPONDYLOARTHRITIS	Spondyloarthritis	Spondyloarthritis || ||	TRUE	igd	NA	NA	NA	NA	NA	NA	NA	81042475	20883	9.00534e-11	10	0.0264	ieu-a-30	Crohn's disease || id:ieu-a-30	TRUE	reported	igd	2	TRUE
10	rs12692254	T	A	T	A	0.301402	0.0116	0.543391	0.5612	FALSE	TRUE	TRUE	finn-b-SPONDYLOARTHRITIS	2	234161211	0.027	NA	0.666	Spondyloarthritis || id:finn-b-SPONDYLOARTHRITIS	Spondyloarthritis	Spondyloarthritis || ||	TRUE	igd	NA	NA	NA	NA	NA	NA	NA	234161211	20883	1.85994e-38	2	0.0232	ieu-a-30	Crohn's disease || id:ieu-a-30	TRUE	reported	igd	2	FALSE
11	rs12717899	T	G	T	G	0.159198	-0.0161	0.793845	0.835	FALSE	FALSE	FALSE	finn-b-SPONDYLOARTHRITIS	5	141482341	0.0361	NA	0.655	Spondyloarthritis || id:finn-b-SPONDYLOARTHRITIS	Spondyloarthritis	Spondyloarthritis || ||	TRUE	igd	NA	NA	NA	NA	NA	NA	NA	141482341	20883	3.59402e-08	5	0.0289	ieu-a-30	Crohn's disease || id:ieu-a-30	TRUE	reported	igd	2	TRUE
12	rs1297271	T	C	T	C	-0.154901	0.0074	0.429877	0.3993	FALSE	FALSE	FALSE	finn-b-SPONDYLOARTHRITIS	21	16823163	0.0273	NA	0.787399	Spondyloarthritis || id:finn-b-SPONDYLOARTHRITIS	Spondyloarthritis	Spondyloarthritis || ||	TRUE	igd	NA	NA	NA	NA	NA	NA	NA	16823163	20883	6.27769e-11	21	0.0237	ieu-a-30	Crohn's disease || id:ieu-a-30	TRUE	reported	igd	2	TRUE
13	rs13135092	G	A	G	A	0.221495	0.0346	0.095419	0.01756	FALSE	FALSE	FALSE	finn-b-SPONDYLOARTHRITIS	4	103198082	0.1033	NA	0.737999	Spondyloarthritis || id:finn-b-SPONDYLOARTHRITIS	Spondyloarthritis	Spondyloarthritis || ||	TRUE	igd	NA	NA	NA	NA	NA	NA	NA	103198082	20883	1.21001e-08	4	0.0389	ieu-a-30	Crohn's disease || id:ieu-a-30	TRUE	reported	igd	2	TRUE
15	rs140054334	T	C	T	C	0.349797	-0.142	0.038307	0.003412	FALSE	FALSE	FALSE	finn-b-SPONDYLOARTHRITIS	6	31587042	0.2351	NA	0.5457	Spondyloarthritis || id:finn-b-SPONDYLOARTHRITIS	Spondyloarthritis	Spondyloarthritis || ||	TRUE	igd	NA	NA	NA	NA	NA	NA	NA	31587042	20883	2.56602e-08	6	0.0628	ieu-a-30	Crohn's disease || id:ieu-a-30	TRUE	reported	igd	2	TRUE
16	rs1456896	T	C	T	C	0.139301	0.0411	0.697556	0.711	FALSE	FALSE	FALSE	finn-b-SPONDYLOARTHRITIS	7	50304461	0.0295	NA	0.1646	Spondyloarthritis || id:finn-b-SPONDYLOARTHRITIS	Spondyloarthritis	Spondyloarthritis || ||	TRUE	igd	NA	NA	NA	NA	NA	NA	NA	50304461	20883	2.89701e-08	7	0.0251	ieu-a-30	Crohn's disease || id:ieu-a-30	TRUE	reported	igd	2	TRUE
17	rs147018773	T	C	T	C	0.321699	0.0364	0.0966978	0.08389	FALSE	FALSE	FALSE	finn-b-SPONDYLOARTHRITIS	5	150238521	0.0484	NA	0.4516	Spondyloarthritis || id:finn-b-SPONDYLOARTHRITIS	Spondyloarthritis	Spondyloarthritis || ||	TRUE	igd	NA	NA	NA	NA	NA	NA	NA	150238521	20883	8.88792e-18	5	0.0375	ieu-a-30	Crohn's disease || id:ieu-a-30	TRUE	reported	igd	2	TRUE
18	rs147684209	C	T	C	T	0.154901	0.0607	0.369415	0.4122	FALSE	FALSE	FALSE	finn-b-SPONDYLOARTHRITIS	16	28870962	0.0272	NA	0.02559	Spondyloarthritis || id:finn-b-SPONDYLOARTHRITIS	Spondyloarthritis	Spondyloarthritis || ||	TRUE	igd	TRUE	rs147684209	rs12446589	C	T	A	G	28867061	20883	2.33598e-10	16	0.0244	ieu-a-30	Crohn's disease || id:ieu-a-30	TRUE	reported	igd	2	TRUE
19	rs148844907	A	T	A	T	0.958001	-0.436	0.00828273	0.002467	FALSE	TRUE	FALSE	finn-b-SPONDYLOARTHRITIS	6	31628397	0.2735	NA	0.1109	Spondyloarthritis || id:finn-b-SPONDYLOARTHRITIS	Spondyloarthritis	Spondyloarthritis || ||	TRUE	igd	NA	NA	NA	NA	NA	NA	NA	31628397	20883	1.47096e-11	6	0.1419	ieu-a-30	Crohn's disease || id:ieu-a-30	TRUE	reported	igd	2	TRUE
20	rs151314883	A	G	A	G	-0.223994	-0.0568	0.157585	0.1172	FALSE	FALSE	FALSE	finn-b-SPONDYLOARTHRITIS	22	39735087	0.0421	NA	0.1767	Spondyloarthritis || id:finn-b-SPONDYLOARTHRITIS	Spondyloarthritis	Spondyloarthritis || ||	TRUE	igd	NA	NA	NA	NA	NA	NA	NA	39735087	20883	7.12361e-12	22	0.0327	ieu-a-30	Crohn's disease || id:ieu-a-30	TRUE	reported	igd	2	TRUE
21	rs1873625	A	C	A	C	0.180704	-0.0069	0.320264	0.4247	FALSE	FALSE	FALSE	finn-b-SPONDYLOARTHRITIS	3	49666964	0.0272	NA	0.8007	Spondyloarthritis || id:finn-b-SPONDYLOARTHRITIS	Spondyloarthritis	Spondyloarthritis || ||	TRUE	igd	NA	NA	NA	NA	NA	NA	NA	49666964	20883	1.09396e-13	3	0.0243	ieu-a-30	Crohn's disease || id:ieu-a-30	TRUE	reported	igd	2	TRUE
22	rs1887428	C	G	C	G	-0.168099	-0.0257	0.623303	0.6149	FALSE	TRUE	FALSE	finn-b-SPONDYLOARTHRITIS	9	4984530	0.0276	NA	0.3525	Spondyloarthritis || id:finn-b-SPONDYLOARTHRITIS	Spondyloarthritis	Spondyloarthritis || ||	TRUE	igd	NA	NA	NA	NA	NA	NA	NA	4984530	20883	4.22377e-12	9	0.0243	ieu-a-30	Crohn's disease || id:ieu-a-30	TRUE	reported	igd	2	TRUE
23	rs1932990	T	C	T	C	0.152901	0.0146	0.253841	0.2012	FALSE	FALSE	FALSE	finn-b-SPONDYLOARTHRITIS	13	44460242	0.0334	NA	0.6614	Spondyloarthritis || id:finn-b-SPONDYLOARTHRITIS	Spondyloarthritis	Spondyloarthritis || ||	TRUE	igd	NA	NA	NA	NA	NA	NA	NA	44460242	20883	6.02102e-09	13	0.0263	ieu-a-30	Crohn's disease || id:ieu-a-30	TRUE	reported	igd	2	TRUE
24	rs2076756	G	A	G	A	0.399806	0.0231	0.283672	0.153	FALSE	FALSE	FALSE	finn-b-SPONDYLOARTHRITIS	16	50756881	0.0373	NA	0.5359	Spondyloarthritis || id:finn-b-SPONDYLOARTHRITIS	Spondyloarthritis	Spondyloarthritis || ||	TRUE	igd	NA	NA	NA	NA	NA	NA	NA	50756881	20883	3.24489e-61	16	0.0242	ieu-a-30	Crohn's disease || id:ieu-a-30	TRUE	reported	igd	2	TRUE
25	rs2129944	G	T	G	T	-0.1562	0.0411	0.291299	0.2685	FALSE	FALSE	FALSE	finn-b-SPONDYLOARTHRITIS	19	10516198	0.0313	NA	0.1885	Spondyloarthritis || id:finn-b-SPONDYLOARTHRITIS	Spondyloarthritis	Spondyloarthritis || ||	TRUE	igd	NA	NA	NA	NA	NA	NA	NA	10516198	20883	7.80998e-09	19	0.0271	ieu-a-30	Crohn's disease || id:ieu-a-30	TRUE	reported	igd	2	TRUE
26	rs2188962	T	C	T	C	0.212398	0.0654	0.439546	0.3173	FALSE	FALSE	FALSE	finn-b-SPONDYLOARTHRITIS	5	131770805	0.0288	NA	0.0232498	Spondyloarthritis || id:finn-b-SPONDYLOARTHRITIS	Spondyloarthritis	Spondyloarthritis || ||	TRUE	igd	NA	NA	NA	NA	NA	NA	NA	131770805	20883	1.35988e-20	5	0.0228	ieu-a-30	Crohn's disease || id:ieu-a-30	TRUE	reported	igd	2	TRUE
27	rs2505640	G	A	G	A	-0.145701	-0.0029	0.643588	0.6273	FALSE	FALSE	FALSE	finn-b-SPONDYLOARTHRITIS	10	35459497	0.0276	NA	0.9169	Spondyloarthritis || id:finn-b-SPONDYLOARTHRITIS	Spondyloarthritis	Spondyloarthritis || ||	TRUE	igd	NA	NA	NA	NA	NA	NA	NA	35459497	20883	7.61202e-10	10	0.0237	ieu-a-30	Crohn's disease || id:ieu-a-30	TRUE	reported	igd	2	TRUE
28	rs281379	A	G	A	G	0.139797	0.0165	0.489275	0.4083	FALSE	FALSE	FALSE	finn-b-SPONDYLOARTHRITIS	19	49214274	0.0273	NA	0.5443	Spondyloarthritis || id:finn-b-SPONDYLOARTHRITIS	Spondyloarthritis	Spondyloarthritis || ||	TRUE	igd	NA	NA	NA	NA	NA	NA	NA	49214274	20883	4.26403e-09	19	0.0238	ieu-a-30	Crohn's disease || id:ieu-a-30	TRUE	reported	igd	2	TRUE
29	rs28701841	A	G	A	G	0.224303	-0.0399	0.116563	0.08681	FALSE	FALSE	FALSE	finn-b-SPONDYLOARTHRITIS	6	106530330	0.0475	NA	0.4015	Spondyloarthritis || id:finn-b-SPONDYLOARTHRITIS	Spondyloarthritis	Spondyloarthritis || ||	TRUE	igd	NA	NA	NA	NA	NA	NA	NA	106530330	20883	1.85102e-09	6	0.0373	ieu-a-30	Crohn's disease || id:ieu-a-30	TRUE	reported	igd	2	TRUE
31	rs3091315	G	A	G	A	-0.179501	-0.0032	0.265588	0.3355	FALSE	FALSE	FALSE	finn-b-SPONDYLOARTHRITIS	17	32593665	0.0283	NA	0.9107	Spondyloarthritis || id:finn-b-SPONDYLOARTHRITIS	Spondyloarthritis	Spondyloarthritis || ||	TRUE	igd	NA	NA	NA	NA	NA	NA	NA	32593665	20883	9.52138e-12	17	0.0263	ieu-a-30	Crohn's disease || id:ieu-a-30	TRUE	reported	igd	2	TRUE
32	rs3810936	C	T	C	T	0.207799	0.0208	0.698408	0.7669	FALSE	FALSE	FALSE	finn-b-SPONDYLOARTHRITIS	9	117552885	0.0317	NA	0.5113	Spondyloarthritis || id:finn-b-SPONDYLOARTHRITIS	Spondyloarthritis	Spondyloarthritis || ||	TRUE	igd	NA	NA	NA	NA	NA	NA	NA	117552885	20883	2.46207e-15	9	0.0263	ieu-a-30	Crohn's disease || id:ieu-a-30	TRUE	reported	igd	2	TRUE
33	rs4077515	T	C	T	C	0.215901	0.0521	0.419834	0.4165	FALSE	FALSE	FALSE	finn-b-SPONDYLOARTHRITIS	9	139266496	0.0271	NA	0.0541402	Spondyloarthritis || id:finn-b-SPONDYLOARTHRITIS	Spondyloarthritis	Spondyloarthritis || ||	TRUE	igd	NA	NA	NA	NA	NA	NA	NA	139266496	20883	4.37019e-20	9	0.0235	ieu-a-30	Crohn's disease || id:ieu-a-30	TRUE	reported	igd	2	TRUE
34	rs444210	G	A	G	A	0.163402	0.0053	0.546838	0.4934	FALSE	FALSE	FALSE	finn-b-SPONDYLOARTHRITIS	6	167390242	0.0268	NA	0.8443	Spondyloarthritis || id:finn-b-SPONDYLOARTHRITIS	Spondyloarthritis	Spondyloarthritis || ||	TRUE	igd	NA	NA	NA	NA	NA	NA	NA	167390242	20883	1.02494e-12	6	0.0229	ieu-a-30	Crohn's disease || id:ieu-a-30	TRUE	reported	igd	2	TRUE
35	rs4851586	C	T	C	T	-0.168899	-0.0193	0.759729	0.8089	FALSE	FALSE	FALSE	finn-b-SPONDYLOARTHRITIS	2	103064264	0.0341	NA	0.5715	Spondyloarthritis || id:finn-b-SPONDYLOARTHRITIS	Spondyloarthritis	Spondyloarthritis || ||	TRUE	igd	NA	NA	NA	NA	NA	NA	NA	103064264	20883	9.93574e-11	2	0.0261	ieu-a-30	Crohn's disease || id:ieu-a-30	TRUE	reported	igd	2	TRUE
36	rs4902642	A	G	A	G	-0.129198	-0.0273	0.409159	0.5145	FALSE	FALSE	FALSE	finn-b-SPONDYLOARTHRITIS	14	69210199	0.0269	NA	0.3109	Spondyloarthritis || id:finn-b-SPONDYLOARTHRITIS	Spondyloarthritis	Spondyloarthritis || ||	TRUE	igd	NA	NA	NA	NA	NA	NA	NA	69210199	20883	4.339e-08	14	0.0236	ieu-a-30	Crohn's disease || id:ieu-a-30	TRUE	reported	igd	2	TRUE
37	rs4921497	G	C	G	C	0.160298	-0.0062	0.329415	0.3108	FALSE	TRUE	FALSE	finn-b-SPONDYLOARTHRITIS	5	158848253	0.029	NA	0.8316	Spondyloarthritis || id:finn-b-SPONDYLOARTHRITIS	Spondyloarthritis	Spondyloarthritis || ||	TRUE	igd	NA	NA	NA	NA	NA	NA	NA	158848253	20883	5.49414e-11	5	0.0244	ieu-a-30	Crohn's disease || id:ieu-a-30	TRUE	reported	igd	2	TRUE
38	rs56062135	T	C	T	C	0.193097	0.056	0.234271	0.2627	FALSE	FALSE	FALSE	finn-b-SPONDYLOARTHRITIS	15	67455630	0.0304	NA	0.0652394	Spondyloarthritis || id:finn-b-SPONDYLOARTHRITIS	Spondyloarthritis	Spondyloarthritis || ||	TRUE	igd	NA	NA	NA	NA	NA	NA	NA	67455630	20883	7.45247e-13	15	0.0269	ieu-a-30	Crohn's disease || id:ieu-a-30	TRUE	reported	igd	2	TRUE
39	rs6588243	C	A	C	A	0.131704	-0.0035	0.589982	0.5103	FALSE	FALSE	FALSE	finn-b-SPONDYLOARTHRITIS	1	67603383	0.0268	NA	0.8957	Spondyloarthritis || id:finn-b-SPONDYLOARTHRITIS	Spondyloarthritis	Spondyloarthritis || ||	TRUE	igd	NA	NA	NA	NA	NA	NA	NA	67603383	20883	1.77701e-08	1	0.0234	ieu-a-30	Crohn's disease || id:ieu-a-30	TRUE	reported	igd	2	TRUE
40	rs6704109	T	C	T	C	0.202002	0.0514	0.256123	0.2836	FALSE	FALSE	FALSE	finn-b-SPONDYLOARTHRITIS	1	172857050	0.0296	NA	0.08323	Spondyloarthritis || id:finn-b-SPONDYLOARTHRITIS	Spondyloarthritis	Spondyloarthritis || ||	TRUE	igd	NA	NA	NA	NA	NA	NA	NA	172857050	20883	2.77013e-15	1	0.0256	ieu-a-30	Crohn's disease || id:ieu-a-30	TRUE	reported	igd	2	TRUE
41	rs6873866	C	T	C	T	-0.168096	0.0078	0.534873	0.6215	FALSE	FALSE	FALSE	finn-b-SPONDYLOARTHRITIS	5	96249648	0.0277	NA	0.7778	Spondyloarthritis || id:finn-b-SPONDYLOARTHRITIS	Spondyloarthritis	Spondyloarthritis || ||	TRUE	igd	TRUE	rs6873866	rs2859491	T	C	T	C	96247810	20883	2.0649e-12	5	0.0239	ieu-a-30	Crohn's disease || id:ieu-a-30	TRUE	reported	igd	2	TRUE
42	rs697693	A	G	A	G	0.172296	-0.0104	0.201415	0.09852	FALSE	FALSE	FALSE	finn-b-SPONDYLOARTHRITIS	1	7886424	0.0452	NA	0.8177	Spondyloarthritis || id:finn-b-SPONDYLOARTHRITIS	Spondyloarthritis	Spondyloarthritis || ||	TRUE	igd	NA	NA	NA	NA	NA	NA	NA	7886424	20883	8.35507e-10	1	0.0281	ieu-a-30	Crohn's disease || id:ieu-a-30	TRUE	reported	igd	2	TRUE
44	rs744166	G	A	G	A	-0.129299	-0.0401	0.408159	0.4209	FALSE	FALSE	FALSE	finn-b-SPONDYLOARTHRITIS	17	40514201	0.0271	NA	0.1394	Spondyloarthritis || id:finn-b-SPONDYLOARTHRITIS	Spondyloarthritis	Spondyloarthritis || ||	TRUE	igd	NA	NA	NA	NA	NA	NA	NA	40514201	20883	2.92301e-08	17	0.0233	ieu-a-30	Crohn's disease || id:ieu-a-30	TRUE	reported	igd	2	TRUE
45	rs7543234	T	C	T	C	0.155498	0.0013	0.238986	0.3009	FALSE	FALSE	FALSE	finn-b-SPONDYLOARTHRITIS	1	155253308	0.0293	NA	0.9658	Spondyloarthritis || id:finn-b-SPONDYLOARTHRITIS	Spondyloarthritis	Spondyloarthritis || ||	TRUE	igd	NA	NA	NA	NA	NA	NA	NA	155253308	20883	6.09804e-09	1	0.0267	ieu-a-30	Crohn's disease || id:ieu-a-30	TRUE	reported	igd	2	TRUE
46	rs7713270	T	C	T	C	0.296602	0.0606	0.623824	0.5678	FALSE	FALSE	FALSE	finn-b-SPONDYLOARTHRITIS	5	40440063	0.0271	NA	0.02524	Spondyloarthritis || id:finn-b-SPONDYLOARTHRITIS	Spondyloarthritis	Spondyloarthritis || ||	TRUE	igd	NA	NA	NA	NA	NA	NA	NA	40440063	20883	6.96627e-35	5	0.0241	ieu-a-30	Crohn's disease || id:ieu-a-30	TRUE	reported	igd	2	TRUE
47	rs78487399	C	G	C	G	0.2259	-0.0127	0.100704	0.05478	FALSE	TRUE	FALSE	finn-b-SPONDYLOARTHRITIS	2	43809347	0.059	NA	0.8295	Spondyloarthritis || id:finn-b-SPONDYLOARTHRITIS	Spondyloarthritis	Spondyloarthritis || ||	TRUE	igd	NA	NA	NA	NA	NA	NA	NA	43809347	20883	1.031e-09	2	0.037	ieu-a-30	Crohn's disease || id:ieu-a-30	TRUE	reported	igd	2	TRUE
48	rs80262450	A	G	A	G	0.283102	-0.0461	0.112701	0.1203	FALSE	FALSE	FALSE	finn-b-SPONDYLOARTHRITIS	18	12818922	0.0413	NA	0.2646	Spondyloarthritis || id:finn-b-SPONDYLOARTHRITIS	Spondyloarthritis	Spondyloarthritis || ||	TRUE	igd	NA	NA	NA	NA	NA	NA	NA	12818922	20883	1.08193e-15	18	0.0353	ieu-a-30	Crohn's disease || id:ieu-a-30	TRUE	reported	igd	2	TRUE
49	rs8137950	C	T	C	T	0.173996	-0.0204	0.199556	0.3168	FALSE	FALSE	FALSE	finn-b-SPONDYLOARTHRITIS	22	21969640	0.0289	NA	0.4806	Spondyloarthritis || id:finn-b-SPONDYLOARTHRITIS	Spondyloarthritis	Spondyloarthritis || ||	TRUE	igd	NA	NA	NA	NA	NA	NA	NA	21969640	20883	1.167e-09	22	0.0286	ieu-a-30	Crohn's disease || id:ieu-a-30	TRUE	reported	igd	2	TRUE
50	rs8178977	C	G	C	G	0.1928	0.0105	0.238841	0.2599	FALSE	TRUE	FALSE	finn-b-SPONDYLOARTHRITIS	19	1106477	0.0307	NA	0.731499	Spondyloarthritis || id:finn-b-SPONDYLOARTHRITIS	Spondyloarthritis	Spondyloarthritis || ||	TRUE	igd	NA	NA	NA	NA	NA	NA	NA	1106477	20883	2.05589e-12	19	0.0274	ieu-a-30	Crohn's disease || id:ieu-a-30	TRUE	reported	igd	2	TRUE
51	rs907092	A	G	A	G	0.130396	0.0296	0.471412	0.5266	FALSE	FALSE	FALSE	finn-b-SPONDYLOARTHRITIS	17	37922259	0.0269	NA	0.2714	Spondyloarthritis || id:finn-b-SPONDYLOARTHRITIS	Spondyloarthritis	Spondyloarthritis || ||	TRUE	igd	NA	NA	NA	NA	NA	NA	NA	37922259	20883	1.011e-08	17	0.0228	ieu-a-30	Crohn's disease || id:ieu-a-30	TRUE	reported	igd	2	TRUE
52	rs921720	G	A	G	A	0.162895	-0.0363	0.618841	0.7217	FALSE	FALSE	FALSE	finn-b-SPONDYLOARTHRITIS	8	126534671	0.0299	NA	0.2251	Spondyloarthritis || id:finn-b-SPONDYLOARTHRITIS	Spondyloarthritis	Spondyloarthritis || ||	TRUE	igd	NA	NA	NA	NA	NA	NA	NA	126534671	20883	6.39588e-12	8	0.0237	ieu-a-30	Crohn's disease || id:ieu-a-30	TRUE	reported	igd	2	TRUE
